# Supplementary material for: Melatonin Ameliorates Age‐Related Sarcopenia via the Gut–Muscle Axis Mediated by Serum Lipopolysaccharide and Metabolites
Source: J Cachexia Sarcopenia Muscle. 2025 Feb 3;16(1):e13722. doi: 10.1002/jcsm.13722 (PMC11790590; doi:10.1002/jcsm.13722)
Supplement: Supplementary file 9 — Table S1 The list of abundance of intestinal microbe at the genus levels. [file JCSM-16-e13722-s014.xlsx]

## Sheet: Table S1
Table S1 The list of abundance of intestinal microbe at the genus levels.
Genus	Mel_mean	Mel_stderr	Con_mean	Con_stderr	p-value
Bacteroidales_unclassified	0.0443756	0.00473066	0.0206161	0.00514578	0.00522034
Lachnospiraceae_uncultured	0.0220249	0.00310735	0.0533395	0.0109767	0.0149661
Odoribacter	0.0218279	0.00452031	0.00566089	0.00218624	0.00684746
Ruminiclostridium	0.0114685	0.00172297	0.0243711	0.00558818	0.0398729
Alloprevotella	0.00992149	0.0045062	1.76037e-06	1.76037e-06	0.0405508
Rikenellaceae_unclassified	0.00681419	0.000850172	0.00396588	0.000470725	0.0114237
Oscillibacter	0.00626102	0.000834267	0.0130296	0.00268913	0.0289068
Bacteria_unclassified	0.00350039	0.0002977	0.00240684	0.000343892	0.0288898
Gastranaerophilales_ge	0.00183996	0.000239862	0.000888465	0.000170792	0.00672034
Anaeroplasma	0.00172841	0.000615527	0.000212845	0.00012374	0.0284492
Intestinimonas	0.00140333	0.000164783	0.00279052	0.000485843	0.0162712
Ruminococcaceae_UCG-013	0.000808528	0.00024261	0.00186016	0.000297097	0.0150678
Prevotellaceae_unclassified	0.000757691	0.000283969	5.63229e-05	2.89629e-05	0.0266017
Lachnospiraceae_UCG-001	0.000702788	0.000241691	0.00509105	0.00144977	0.0104915
Mucispirillum	0.000670643	0.000498708	0.00780556	0.00316122	0.0381695
Anaerotruncus	0.00054665	0.00012425	0.00291038	0.000883955	0.0190593
Lachnospiraceae_FCS020_group	0.000506144	0.000124614	0.00142139	0.00032273	0.0190847
Tyzzerella	0.000409306	7.26362e-05	0.0011541	0.000222335	0.00720339
Lachnospiraceae_UCG-006	0.000347487	8.01993e-05	0.00125796	0.000361407	0.0265763
Tannerellaceae_unclassified	0.000167429	4.96051e-05	4.92698e-05	9.69699e-06	0.0321864
Family_XIII_UCG-001	0.000158751	3.40794e-05	0.000564806	0.00012339	0.00732203
Candidatus_Arthromitus	8.3013e-05	6.15479e-05	0.000663285	0.000253523	0.0385763
Mollicutes_RF39_ge	5.81818e-05	1.08382e-05	2.46304e-05	8.02077e-06	0.0248814
Cuneatibacter	1.76585e-05	6.52282e-06	0	0	0.0157373
Bacteroidetes_unclassified	3.52962e-06	3.52962e-06	2.63914e-05	8.06621e-06	0.021339
Phocea	0	0	1.40765e-05	5.22018e-06	0.0164915
Ruminococcaceae_UCG-005	0.000223987	3.10512e-05	0.000578943	0.000166447	0.0501525
Enterorhabdus	8.46145e-05	1.59274e-05	0.000163683	3.58706e-05	0.0585593
Oscillospira	5.29062e-06	3.61567e-06	2.46246e-05	8.89905e-06	0.0587966
Romboutsia	0.000410169	0.000204775	0	0	0.061178
Mycoplasma	0	0	8.80232e-06	6.90822e-06	0.0625
Acetatifactor	0.000957564	0.000234235	0.00308846	0.0010498	0.0639915
Alistipes	0.0790318	0.0106503	0.0516026	0.00889307	0.0644153
Peptococcaceae_uncultured	0.000832776	0.000149872	0.00136702	0.000226222	0.0650593
Erysipelatoclostridium	1.76106e-05	8.01937e-06	1.76084e-06	1.76084e-06	0.069322
Rikenellaceae_RC9_gut_group	0.0280928	0.00691446	0.013785	0.00272645	0.0703729
Rikenella	0.00610694	0.00054953	0.0109294	0.0024449	0.0704237
Harryflintia	0.000100601	3.51499e-05	0.000372944	0.000141706	0.0783136
Millionella	0.000199399	5.51462e-05	7.39437e-05	3.87925e-05	0.0792712
Peptostreptococcaceae_unclassified	6.68664e-05	3.63346e-05	0	0	0.0817034
Clostridiales_unclassified	0.00792654	0.00125665	0.0132775	0.00269434	0.0893136
Klebsiella	1.23715e-05	6.9439e-06	0	0	0.0919661
Bacteroidia_unclassified	0.000871037	0.000122349	0.000635233	5.37734e-05	0.0967034
Rhodospirillales_uncultured_ge	0.000192558	9.62403e-05	2.46453e-05	1.11417e-05	0.103373
Tyzzerella_3	0.000720766	0.000160334	0.00125073	0.000266851	0.108576
Lachnospiraceae_unclassified	0.0959163	0.0154654	0.151246	0.029324	0.115492
CAG-873	0.000358205	6.17956e-05	0.0009183	0.00033766	0.122754
Family_XIII_ge	8.9913e-05	2.71721e-05	0.000179506	4.77512e-05	0.122924
Anaerofustis	0	0	7.04482e-06	3.52313e-06	0.125
Parabacteroides	0.00309921	0.000581136	0.00211171	0.000228157	0.132839
Ruminococcaceae_UCG-003	0.000704055	0.00026027	0.00251647	0.00111883	0.133415
Clostridium_sensu_stricto_1	2.47484e-05	1.58947e-05	0	0	0.138746
UBA1819	0.000928911	0.000466375	0.000193494	8.81481e-05	0.145136
Bilophila	0.000215307	5.24642e-05	0.000883676	0.000428466	0.145847
GCA-900066225	0.000132342	3.33958e-05	0.000244567	6.48057e-05	0.148737
Christensenellaceae_R-7_group	0.000123718	6.7063e-05	1.93607e-05	1.0355e-05	0.149076
Muribaculaceae_unclassified	0.0107397	0.00149642	0.00640002	0.00239929	0.150746
Lachnospiraceae_UCG-010	1.76417e-05	5.23532e-06	3.87151e-05	1.29824e-05	0.159822
Ruminiclostridium_9	0.0162431	0.00165911	0.0242819	0.00529249	0.175644
Akkermansia	0.00702343	0.00444299	0.000589684	0.000323217	0.176797
Marvinbryantia	0.000150125	5.51637e-05	5.98033e-05	3.35374e-05	0.190797
Enterococcus	3.51706e-06	3.51706e-06	2.287e-05	1.34588e-05	0.192907
Oceanicaulis	3.53533e-06	2.23594e-06	1.23267e-05	6.3526e-06	0.226932
Anaerovorax	5.82029e-05	1.18583e-05	0.000116127	4.36826e-05	0.234186
Christensenellaceae_uncultured	0.00011828	3.93446e-05	0.000175963	2.29004e-05	0.237229
Betaproteobacteriales_unclassified	5.65527e-05	2.77536e-05	1.76124e-05	1.38274e-05	0.240356
Halomonas	3.17179e-05	1.27882e-05	5.45491e-05	1.31972e-05	0.245059
Prevotella_9	3.52962e-06	3.52962e-06	0	0	0.249514
Ruminococcaceae_UCG-008	3.52962e-06	3.52962e-06	0	0	0.249514
Clostridium_sensu_stricto_7	0	0	5.27393e-06	5.27393e-06	0.25
GCA-900066575	0.00500374	0.000911786	0.00320327	0.00116082	0.252483
Ruminococcaceae_unclassified	0.0241839	0.00406497	0.033601	0.00659116	0.253941
A2	0.00166891	0.000772572	0.00369073	0.00151468	0.263856
Escherichia-Shigella	6.531e-05	2.05993e-05	3.69499e-05	1.24139e-05	0.269424
ASF356	0.000927864	0.000220696	0.00152197	0.000453992	0.270593
Butyricicoccus	0.00157184	0.000271055	0.00222239	0.000491832	0.27828
Rhizobiaceae_unclassified	1.93701e-05	5.72468e-06	3.69521e-05	1.41039e-05	0.280042
Ruminococcus_1	0.000100377	0.000100377	0.000265678	0.000102798	0.283932
Desulfovibrio	0.00191146	0.000699834	0.00302438	0.00071515	0.299263
Candidatus_Stoquefichus	3.52201e-06	3.52201e-06	1.05641e-05	5.45764e-06	0.31228
Proteobacteria_unclassified	4.23903e-05	2.22367e-05	0.000105545	5.53095e-05	0.323212
Ruminococcaceae_uncultured	0.000319414	7.6251e-05	0.000483904	0.000136695	0.327576
Prevotellaceae_UCG-001	0.011174	0.00326767	0.00724396	0.00197419	0.335593
Lactococcus	0	0	1.58218e-05	1.58218e-05	0.347017
Mollicutes_unclassified	5.30072e-06	3.6193e-06	1.759e-06	1.759e-06	0.374514
Parasutterella	0.00211343	0.000966449	0.00107229	0.000669681	0.406466
Bacteroides	0.0100594	0.00321277	0.00709873	0.00137308	0.42278
Candidatus_Soleaferrea	7.06097e-06	5.23691e-06	3.5201e-06	2.22631e-06	0.45267
Ruminococcaceae_NK4A214_group	0.000463769	6.15962e-05	0.000586127	0.000143566	0.460576
Dubosiella	0.000104234	4.69595e-05	0.000204223	0.000119907	0.464153
Family_XIII_AD3011_group	0.000153646	5.62044e-05	0.000109122	2.42073e-05	0.491924
Desulfovibrionaceae_uncultured	0.00443801	0.00188166	0.00721921	0.00333324	0.492373
hoa5-07d05_gut_group	1.76994e-06	1.76994e-06	0	0	0.499514
Microbacterium	0	0	3.51799e-06	3.51799e-06	0.5
Lactobacillus	0.0448031	0.0167384	0.0302491	0.0139548	0.526042
Lachnospiraceae_NK4A136_group	0.145262	0.027245	0.171469	0.0327196	0.552907
DNF00809	0.000153626	4.8823e-05	0.00012317	1.11076e-05	0.558017
Muribaculaceae_ge	0.29952	0.0465256	0.240361	0.0896493	0.573763
Eggerthellaceae_unclassified	0.000375395	6.77342e-05	0.000431046	6.68514e-05	0.573983
Erysipelotrichaceae_unclassified	2.64101e-05	2.24556e-05	4.04787e-05	1.2325e-05	0.594771
Desulfovibrionaceae_unclassified	7.05854e-05	2.26736e-05	9.32452e-05	3.49342e-05	0.598669
Collinsella	3.53077e-06	3.53077e-06	1.75798e-06	1.75798e-06	0.624636
Turicibacter	0.000280555	5.46274e-05	0.000388754	0.000215184	0.637492
Eggerthellaceae_uncultured	3.52823e-05	9.33432e-06	2.9917e-05	6.35017e-06	0.644525
Ruminiclostridium_5	0.00374044	0.000881858	0.00434546	0.000951719	0.654212
Clostridiales_vadinBB60_group_ge	0.00491754	0.000825417	0.00556649	0.0011228	0.655025
Lactobacillales_unclassified	6.69632e-05	1.60671e-05	5.10124e-05	3.16927e-05	0.666814
Erysipelotrichaceae_uncultured	6.1667e-05	2.60446e-05	8.09571e-05	3.56289e-05	0.675042
Papillibacter	4.58409e-05	1.38529e-05	5.45315e-05	1.52704e-05	0.688424
Ruminococcaceae_UCG-010	0.000474599	0.000101061	0.000538459	0.00014036	0.72411
Roseburia	0.00062229	0.000186646	0.000550711	0.000109946	0.746508
Ruminococcaceae_UCG-014	0.00671236	0.00148106	0.0073538	0.00133138	0.751737
Lachnospiraceae_ge	6.8696e-05	2.737e-05	5.80551e-05	1.90212e-05	0.753398
Muribaculum	0.00307734	0.00101199	0.00363326	0.00150568	0.763195
Lachnoclostridium	0.00709786	0.00241383	0.00632172	0.00111356	0.771593
Firmicutes_unclassified	0.000267585	0.000106528	0.000233967	8.74842e-05	0.806636
Helicobacter	0.0111396	0.00202134	0.0101946	0.00347415	0.813415
Bifidobacterium	0.000188479	0.000148905	0.000237701	0.000148152	0.813907
Megamonas	1.23704e-05	6.94361e-06	1.0563e-05	5.45542e-06	0.837068
Ruminiclostridium_6	0.0021741	0.000544755	0.0023242	0.000633325	0.860737
Ileibacterium	0.000139394	3.82189e-05	0.000153177	9.21005e-05	0.892797
Candidatus_Saccharimonas	0.00408991	0.00104783	0.00393504	0.00185575	0.942737
Peptococcaceae_unclassified	0.000133996	3.01109e-05	0.000137252	3.35989e-05	0.943017
Streptococcus	9.69338e-05	2.47962e-05	9.85728e-05	2.38949e-05	0.958051
Negativibacillus	0.000404402	0.000157517	0.000408218	0.00010523	0.97611
Ruminococcaceae_UCG-009	0.000996613	0.000156734	0.00100321	0.000322	0.976805
Ruminococcaceae_ge	0.00028957	9.73501e-05	0.000288525	0.000151183	0.982788
Faecalibacterium	5.30469e-06	3.6258e-06	5.27807e-06	2.36043e-06	1
Parvibacter	3.52392e-06	2.22873e-06	3.52361e-06	3.52361e-06	1
