# Supplementary material for: Melatonin Ameliorates Age‐Related Sarcopenia via the Gut–Muscle Axis Mediated by Serum Lipopolysaccharide and Metabolites
Source: J Cachexia Sarcopenia Muscle. 2025 Feb 3;16(1):e13722. doi: 10.1002/jcsm.13722 (PMC11790590; doi:10.1002/jcsm.13722)
Supplement: Supplementary file 10 — Table S2 The functions predicted with significance in KEGG pathways. [file JCSM-16-e13722-s007.xlsx]

## Sheet: Table S2
Table S2 The functions predicted with significance in KEGG pathways.
KEGG pathway	Mel_mean	Mel_stderr	Con_mean	Con_stderr	p-value
Other glycan degradation	53132.4	2872.05	43516.2	3480.15	0.000389751
Ubiquinone and other terpenoid-quinone biosynthesis	11268.7	1019.64	8171.43	1969.38	0.00653597
Lipopolysaccharide biosynthesis	22432.3	2279.39	16973.7	3429.46	0.0087644
Phosphonate and phosphinate metabolism	4528.42	158.958	4973.07	304.738	0.0100072
Protein digestion and absorption	1336.26	283.652	826.551	333.441	0.0171905
Steroid hormone biosynthesis	839.599	257.071	1318.74	318.439	0.0167323
Linoleic acid metabolism	0	0	5204.26	4367.36	0.0330568
Geraniol degradation	3604.89	365.683	2919.78	574.301	0.0333985
Nitrotoluene degradation	5240.48	858.936	6939.89	1472.77	0.0347569
