# Supplementary material for: Melatonin Ameliorates Age‐Related Sarcopenia via the Gut–Muscle Axis Mediated by Serum Lipopolysaccharide and Metabolites
Source: J Cachexia Sarcopenia Muscle. 2025 Feb 3;16(1):e13722. doi: 10.1002/jcsm.13722 (PMC11790590; doi:10.1002/jcsm.13722)
Supplement: Supplementary file 11 — Table S3 The list of differentially expressed genes in skeletal muscle of aged mice. [file JCSM-16-e13722-s012.xlsx]

## Sheet: Table S3
Table S3 The list of differentially expressed genes in skeletal muscle of aged mice.
Gene_ID	log2FC	Pvalue	FDR	Style	M1	M2	M3	M4	M5	M6	C1	C2	C3	C4	C5	C6	EnsemblID	GeneID	chromosome	start	end	strand	Biological_Process	Molecular_Function	Cellular_Component	KO	Pathway	PathwayName
Plvap	-0.792227	3.96784e-05	0.0190308	down	93	53	36	68	66	101	120	150	130	110	113	89	ENSMUSG00000034845	84094	8	71950409	71964396	-	GO:0000165|MAPK cascade;GO:0002693|positive regulation of cellular extravasation;GO:0032502|developmental process;GO:0033209|tumor necrosis factor-mediated signaling pathway;GO:0043114|regulation of vascular permeability;	GO:0005737|cytoplasm;GO:0005886|plasma membrane;GO:0005901|caveola;GO:0009986|cell surface;GO:0016020|membrane;	GO:0042802|identical protein binding;	NA	NA	NA
Lvrn	-0.961406	7.9549e-05	0.0322407	down	22	43	43	30	46	28	69	102	52	76	72	49	ENSMUSG00000024481	74574	18	46983105	47040309	+	GO:0006508|proteolysis;	GO:0016020|membrane;	GO:0008233|peptidase activity;GO:0008237|metallopeptidase activity;GO:0008270|zinc ion binding;GO:0016787|hydrolase activity;GO:0046872|metal ion binding;	NA	NA	NA
Cdkn1a	-1.22592	2.17117e-05	0.0147014	down	222	146	252	198	176	288	358	694	305	270	567	639	ENSMUSG00000023067	12575	17	29309950	29319701	+	GO:0000079|regulation of cyclin-dependent protein serine/threonine kinase activity;GO:0006606|protein import into nucleus;GO:0006974|cellular response to DNA damage stimulus;GO:0006977|DNA damage response, signal transduction by p53 class mediator resulting in cell cycle arrest;GO:0006978|DNA damage response, signal transduction by p53 class mediator resulting in transcription of p21 class mediat…	GO:0000307|cyclin-dependent protein kinase holoenzyme complex;GO:0005634|nucleus;GO:0005654|nucleoplasm;GO:0005730|nucleolus;GO:0005737|cytoplasm;GO:0005829|cytosol;GO:0016604|nuclear body;GO:0032991|protein-containing complex;GO:0048471|perinuclear region of cytoplasm;GO:0070557|PCNA-p21 complex;	GO:0004860|protein kinase inhibitor activity;GO:0004861|cyclin-dependent protein serine/threonine kinase inhibitor activity;GO:0005515|protein binding;GO:0019901|protein kinase binding;GO:0019912|cyclin-dependent protein kinase activating kinase activity;GO:0030332|cyclin binding;GO:0031625|ubiquitin protein ligase binding;GO:0044877|protein-containing complex binding;GO:0046872|metal ion binding…	K06625|cyclin-dependent kinase inhibitor 1A;K06625|cyclin-dependent kinase inhibitor 1A;K06625|cyclin-dependent kinase inhibitor 1A;K06625|cyclin-dependent kinase inhibitor 1A;K06625|cyclin-dependent kinase inhibitor 1A;K06625|cyclin-dependent kinase inhibitor 1A;K06625|cyclin-dependent kinase inhibitor 1A;K06625|cyclin-dependent kinase inhibitor 1A;K06625|cyclin-dependent kinase inhibitor 1A;K06…	mmu01522;mmu01524;mmu04012;mmu04066;mmu04068;mmu04110;mmu04115;mmu04151;mmu04218;mmu04630;mmu04921;mmu04928;mmu04934;mmu05160;mmu05161;mmu05163;mmu05165;mmu05166;mmu05167;mmu05169;mmu05200;mmu05202;mmu05203;mmu05205;mmu05206;mmu05210;mmu05211;mmu05212;mmu05213;mmu05214;mmu05215;mmu05216;mmu05217;mmu05218;mmu05219;mmu05220;mmu05222;mmu05223;mmu05224;mmu05225;mmu05226;	Endocrine resistance;Platinum drug resistance;ErbB signaling pathway;HIF-1 signaling pathway;FoxO signaling pathway;Cell cycle;p53 signaling pathway;PI3K-Akt signaling pathway;Cellular senescence;JAK-STAT signaling pathway;Oxytocin signaling pathway;Parathyroid hormone synthesis, secretion and action;Cushing syndrome;Hepatitis C;Hepatitis B;Human cytomegalovirus infection;Human papillomavirus inf…
Map3k14	-0.605529	0.000131595	0.0432797	down	79	59	72	67	72	77	145	106	130	104	79	85	ENSMUSG00000020941	53859	11	103110588	103158298	-	GO:0006468|protein phosphorylation;GO:0006955|immune response;GO:0007249|I-kappaB kinase/NF-kappaB signaling;GO:0016310|phosphorylation;GO:0043123|positive regulation of I-kappaB kinase/NF-kappaB signaling;GO:0051607|defense response to virus;	GO:0001650|fibrillar center;GO:0005654|nucleoplasm;GO:0005737|cytoplasm;GO:0005829|cytosol;GO:0043231|intracellular membrane-bounded organelle;	GO:0000166|nucleotide binding;GO:0004672|protein kinase activity;GO:0004674|protein serine/threonine kinase activity;GO:0004704|NF-kappaB-inducing kinase activity;GO:0004709|MAP kinase kinase kinase activity;GO:0005515|protein binding;GO:0005524|ATP binding;GO:0016301|kinase activity;GO:0016740|transferase activity;	K04466|mitogen-activated protein kinase kinase kinase 14 [EC:2.7.11.25];K04466|mitogen-activated protein kinase kinase kinase 14 [EC:2.7.11.25];K04466|mitogen-activated protein kinase kinase kinase 14 [EC:2.7.11.25];K04466|mitogen-activated protein kinase kinase kinase 14 [EC:2.7.11.25];K04466|mitogen-activated protein kinase kinase kinase 14 [EC:2.7.11.25];K04466|mitogen-activated protein kinase…	mmu04010;mmu04064;mmu04210;mmu04380;mmu04625;mmu04660;mmu04668;mmu04672;mmu04936;mmu05166;mmu05169;mmu05208;	MAPK signaling pathway;NF-kappa B signaling pathway;Apoptosis;Osteoclast differentiation;C-type lectin receptor signaling pathway;T cell receptor signaling pathway;TNF signaling pathway;Intestinal immune network for IgA production;Alcoholic liver disease;Human T-cell leukemia virus 1 infection;Epstein-Barr virus infection;Chemical carcinogenesis - reactive oxygen species;
Ppargc1a	-0.835454	2.62688e-05	0.0147687	down	537	477	513	328	478	408	691	1054	578	733	802	879	ENSMUSG00000029167	19017	5	51611592	51725068	-	GO:0001933|negative regulation of protein phosphorylation;GO:0002021|response to dietary excess;GO:0006094|gluconeogenesis;GO:0006355|regulation of DNA-templated transcription;GO:0007005|mitochondrion organization;GO:0010628|positive regulation of gene expression;GO:0010822|positive regulation of mitochondrion organization;GO:0014823|response to activity;GO:0014850|response to muscle activity;GO:…	GO:0000785|chromatin;GO:0000791|euchromatin;GO:0005634|nucleus;GO:0005654|nucleoplasm;GO:0005737|cytoplasm;GO:0005739|mitochondrion;GO:0005829|cytosol;GO:0022626|cytosolic ribosome;GO:0043025|neuronal cell body;GO:0043231|intracellular membrane-bounded organelle;GO:0097440|apical dendrite;	GO:0003676|nucleic acid binding;GO:0003677|DNA binding;GO:0003682|chromatin binding;GO:0003712|transcription coregulator activity;GO:0003713|transcription coactivator activity;GO:0003723|RNA binding;GO:0005102|signaling receptor binding;GO:0005515|protein binding;GO:0008134|transcription factor binding;GO:0016922|nuclear receptor binding;GO:0030331|nuclear estrogen receptor binding;GO:0030374|nuc…	K07202|alpha peroxisome proliferator-activated receptor gamma coactivator 1-alpha;K07202|alpha peroxisome proliferator-activated receptor gamma coactivator 1-alpha;K07202|alpha peroxisome proliferator-activated receptor gamma coactivator 1-alpha;K07202|alpha peroxisome proliferator-activated receptor gamma coactivator 1-alpha;K07202|alpha peroxisome proliferator-activated receptor gamma coactivat…	mmu04152;mmu04211;mmu04371;mmu04714;mmu04910;mmu04920;mmu04922;mmu04931;mmu04936;mmu05016;	AMPK signaling pathway;Longevity regulating pathway;Apelin signaling pathway;Thermogenesis;Insulin signaling pathway;Adipocytokine signaling pathway;Glucagon signaling pathway;Insulin resistance;Alcoholic liver disease;Huntington disease;
Il1r1	-0.92402	4.68702e-05	0.0200302	down	61	49	58	37	43	62	109	109	79	63	154	72	ENSMUSG00000026072	16177	1	40264240	40356417	+	GO:0006954|inflammatory response;GO:0007165|signal transduction;GO:0009314|response to radiation;GO:0010286|heat acclimation;GO:0019221|cytokine-mediated signaling pathway;GO:0032729|positive regulation of type II interferon production;GO:0050727|regulation of inflammatory response;GO:0070498|interleukin-1-mediated signaling pathway;GO:0070555|response to interleukin-1;GO:2000391|positive regulat…	GO:0005576|extracellular region;GO:0005615|extracellular space;GO:0005634|nucleus;GO:0005886|plasma membrane;GO:0009897|external side of plasma membrane;GO:0009986|cell surface;GO:0014069|postsynaptic density;GO:0016020|membrane;GO:0030424|axon;GO:0032991|protein-containing complex;	GO:0002020|protease binding;GO:0004908|interleukin-1 receptor activity;GO:0004909|interleukin-1, type I, activating receptor activity;GO:0005161|platelet-derived growth factor receptor binding;GO:0005515|protein binding;GO:0016787|hydrolase activity;GO:0019966|interleukin-1 binding;GO:0035255|ionotropic glutamate receptor binding;GO:0050135|NAD(P)+ nucleosidase activity;GO:0061809|NAD+ nucleotida…	K04386|interleukin 1 receptor type I;K04386|interleukin 1 receptor type I;K04386|interleukin 1 receptor type I;K04386|interleukin 1 receptor type I;K04386|interleukin 1 receptor type I;K04386|interleukin 1 receptor type I;K04386|interleukin 1 receptor type I;K04386|interleukin 1 receptor type I;K04386|interleukin 1 receptor type I;K04386|interleukin 1 receptor type I;K04386|interleukin 1 receptor…	mmu04010;mmu04060;mmu04064;mmu04380;mmu04640;mmu04659;mmu04750;mmu05146;mmu05163;mmu05166;mmu05418;	MAPK signaling pathway;Cytokine-cytokine receptor interaction;NF-kappa B signaling pathway;Osteoclast differentiation;Hematopoietic cell lineage;Th17 cell differentiation;Inflammatory mediator regulation of TRP channels;Amoebiasis;Human cytomegalovirus infection;Human T-cell leukemia virus 1 infection;Fluid shear stress and atherosclerosis;
Il4ra	-0.927434	8.84844e-06	0.00727532	down	43	35	41	44	50	72	73	98	91	85	97	87	ENSMUSG00000030748	16190	7	125151292	125178646	+	GO:0002376|immune system process;GO:0002532|production of molecular mediator involved in inflammatory response;GO:0002639|positive regulation of immunoglobulin production;GO:0016064|immunoglobulin mediated immune response;GO:0019221|cytokine-mediated signaling pathway;GO:0032722|positive regulation of chemokine production;GO:0042127|regulation of cell population proliferation;GO:0042832|defense r…	GO:0005576|extracellular region;GO:0005615|extracellular space;GO:0005654|nucleoplasm;GO:0005886|plasma membrane;GO:0009897|external side of plasma membrane;GO:0016020|membrane;GO:0034451|centriolar satellite;GO:0043235|receptor complex;	GO:0004896|cytokine receptor activity;GO:0005515|protein binding;	K05071|interleukin 4 receptor;K05071|interleukin 4 receptor;K05071|interleukin 4 receptor;K05071|interleukin 4 receptor;K05071|interleukin 4 receptor;K05071|interleukin 4 receptor;K05071|interleukin 4 receptor;K05071|interleukin 4 receptor;	mmu04060;mmu04151;mmu04630;mmu04640;mmu04658;mmu04659;mmu05200;mmu05321;	Cytokine-cytokine receptor interaction;PI3K-Akt signaling pathway;JAK-STAT signaling pathway;Hematopoietic cell lineage;Th1 and Th2 cell differentiation;Th17 cell differentiation;Pathways in cancer;Inflammatory bowel disease;
Col5a3	-0.92675	2.89999e-05	0.0151735	down	98	75	58	77	53	72	194	127	70	210	142	91	ENSMUSG00000004098	53867	9	20681346	20726363	-	GO:0007160|cell-matrix adhesion;GO:0030198|extracellular matrix organization;	GO:0005588|collagen type V trimer;GO:0005615|extracellular space;GO:0031012|extracellular matrix;GO:0062023|collagen-containing extracellular matrix;	GO:0005198|structural molecule activity;GO:0005201|extracellular matrix structural constituent;GO:0008201|heparin binding;GO:0030020|extracellular matrix structural constituent conferring tensile strength;GO:0043394|proteoglycan binding;	K19721|collagen type V/XI/XXIV/XXVII, alpha;	mmu04974;	Protein digestion and absorption;
Gbp10	-1.18016	9.89443e-05	0.0367403	down	34	35	29	24	44	22	45	125	94	67	37	55	ENSMUSG00000105096	626578	5	105363565	105387399	-	GO:0042832|defense response to protozoan;GO:0050830|defense response to Gram-positive bacterium;GO:0071222|cellular response to lipopolysaccharide;GO:0071346|cellular response to type II interferon;	GO:0031410|cytoplasmic vesicle;	GO:0003924|GTPase activity;GO:0005525|GTP binding;	NA	NA	NA
Prkcd	-0.773759	1.42454e-05	0.0102487	down	130	72	65	114	71	107	227	148	145	211	140	95	ENSMUSG00000021948	18753	14	30317311	30348167	-	GO:0006468|protein phosphorylation;GO:0006915|apoptotic process;GO:0006979|response to oxidative stress;GO:0007049|cell cycle;GO:0016064|immunoglobulin mediated immune response;GO:0016310|phosphorylation;GO:0018105|peptidyl-serine phosphorylation;GO:0018107|peptidyl-threonine phosphorylation;GO:0023021|termination of signal transduction;GO:0030837|negative regulation of actin filament polymerizat…	GO:0005634|nucleus;GO:0005737|cytoplasm;GO:0005739|mitochondrion;GO:0005783|endoplasmic reticulum;GO:0005829|cytosol;GO:0005886|plasma membrane;GO:0005911|cell-cell junction;GO:0016020|membrane;GO:0016363|nuclear matrix;GO:0036019|endolysosome;GO:0099524|postsynaptic cytosol;	GO:0000166|nucleotide binding;GO:0004672|protein kinase activity;GO:0004674|protein serine/threonine kinase activity;GO:0004697|protein kinase C activity;GO:0004698|calcium-dependent protein kinase C activity;GO:0004699|calcium-independent protein kinase C activity;GO:0004713|protein tyrosine kinase activity;GO:0004715|non-membrane spanning protein tyrosine kinase activity;GO:0005515|protein bind…	K06068|novel protein kinase C delta type [EC:2.7.11.13];K06068|novel protein kinase C delta type [EC:2.7.11.13];K06068|novel protein kinase C delta type [EC:2.7.11.13];K06068|novel protein kinase C delta type [EC:2.7.11.13];K06068|novel protein kinase C delta type [EC:2.7.11.13];K06068|novel protein kinase C delta type [EC:2.7.11.13];K06068|novel protein kinase C delta type [EC:2.7.11.13];K06068|…	mmu04062;mmu04140;mmu04270;mmu04621;mmu04625;mmu04666;mmu04722;mmu04750;mmu04912;mmu04915;mmu04930;mmu04931;mmu04933;mmu05020;mmu05208;mmu05415;	Chemokine signaling pathway;Autophagy - animal;Vascular smooth muscle contraction;NOD-like receptor signaling pathway;C-type lectin receptor signaling pathway;Fc gamma R-mediated phagocytosis;Neurotrophin signaling pathway;Inflammatory mediator regulation of TRP channels;GnRH signaling pathway;Estrogen signaling pathway;Type II diabetes mellitus;Insulin resistance;AGE-RAGE signaling pathway in di…
Rhoj	-0.646478	3.68899e-06	0.00430176	down	133	86	76	94	105	116	159	177	133	163	179	132	ENSMUSG00000046768	80837	12	75355096	75448230	+	GO:0001525|angiogenesis;GO:0006897|endocytosis;GO:0007163|establishment or maintenance of cell polarity;GO:0007264|small GTPase mediated signal transduction;GO:0007266|Rho protein signal transduction;GO:0008360|regulation of cell shape;GO:0010594|regulation of endothelial cell migration;GO:0030036|actin cytoskeleton organization;GO:0032488|Cdc42 protein signal transduction;GO:0061299|retina vascu…	GO:0005886|plasma membrane;GO:0016020|membrane;	GO:0000166|nucleotide binding;GO:0003924|GTPase activity;GO:0005515|protein binding;GO:0005525|GTP binding;	K07864|Ras homolog gene family, member J;	mmu05132;	Salmonella infection;
Ablim3	0.765016	3.97023e-08	0.000228507	up	328	308	272	313	361	449	243	183	160	237	197	170	ENSMUSG00000032735	319713	18	61932463	62044895	-	GO:0006351|DNA-templated transcription;GO:0006366|transcription by RNA polymerase II;GO:0007010|cytoskeleton organization;GO:0030032|lamellipodium assembly;GO:0030036|actin cytoskeleton organization;GO:0045944|positive regulation of transcription by RNA polymerase II;GO:0060271|cilium assembly;	GO:0001725|stress fiber;GO:0005737|cytoplasm;GO:0015629|actin cytoskeleton;GO:0030027|lamellipodium;GO:0045202|synapse;GO:0098978|glutamatergic synapse;	GO:0003779|actin binding;GO:0046872|metal ion binding;GO:0051015|actin filament binding;	K07520|actin-binding LIM protein;	mmu04360;	Axon guidance;
Tiam2	-0.712937	2.69432e-05	0.0147687	down	81	70	77	57	79	59	102	140	95	122	145	88	ENSMUSG00000023800	24001	17	3376848	3581619	+	GO:0007165|signal transduction;GO:0007264|small GTPase mediated signal transduction;GO:0035556|intracellular signal transduction;GO:0050772|positive regulation of axonogenesis;GO:0090630|activation of GTPase activity;	GO:0005737|cytoplasm;GO:0016020|membrane;GO:0042995|cell projection;GO:0045202|synapse;	GO:0005085|guanyl-nucleotide exchange factor activity;GO:0005096|GTPase activator activity;GO:0005515|protein binding;	NA	NA	NA
Rab30	-0.835059	2.69179e-05	0.0147687	down	81	47	60	59	72	67	119	131	90	114	87	127	ENSMUSG00000030643	75985	7	92390811	92493743	+	GO:0007030|Golgi organization;GO:0016192|vesicle-mediated transport;GO:0032482|Rab protein signal transduction;	GO:0005737|cytoplasm;GO:0005794|Golgi apparatus;GO:0005801|cis-Golgi network;GO:0005802|trans-Golgi network;GO:0016020|membrane;GO:0031985|Golgi cisterna;GO:0043231|intracellular membrane-bounded organelle;	GO:0000166|nucleotide binding;GO:0003924|GTPase activity;GO:0005525|GTP binding;	NA	NA	NA
Wee1	0.879301	0.000136573	0.0436693	up	58	70	77	76	86	80	61	21	34	44	46	38	ENSMUSG00000031016	22390	7	109721253	109742493	+	GO:0000226|microtubule cytoskeleton organization;GO:0000278|mitotic cell cycle;GO:0006468|protein phosphorylation;GO:0007049|cell cycle;GO:0016310|phosphorylation;GO:0018108|peptidyl-tyrosine phosphorylation;GO:0030010|establishment of cell polarity;GO:0048812|neuron projection morphogenesis;GO:0051301|cell division;	GO:0005634|nucleus;GO:0005654|nucleoplasm;GO:0005730|nucleolus;GO:0005737|cytoplasm;	GO:0000166|nucleotide binding;GO:0000287|magnesium ion binding;GO:0004672|protein kinase activity;GO:0004713|protein tyrosine kinase activity;GO:0004715|non-membrane spanning protein tyrosine kinase activity;GO:0005515|protein binding;GO:0005524|ATP binding;GO:0016301|kinase activity;GO:0016740|transferase activity;GO:0046872|metal ion binding;	K06632|wee1-like protein kinase [EC:2.7.11.1];K06632|wee1-like protein kinase [EC:2.7.11.1];	mmu04110;mmu05170;	Cell cycle;Human immunodeficiency virus 1 infection;
Fyn	-1.03666	0.000117456	0.0409709	down	82	50	42	59	74	85	109	127	72	118	158	172	ENSMUSG00000019843	14360	10	39244851	39441377	+	GO:0000304|response to singlet oxygen;GO:0001764|neuron migration;GO:0002250|adaptive immune response;GO:0002376|immune system process;GO:0003015|heart process;GO:0006468|protein phosphorylation;GO:0007166|cell surface receptor signaling pathway;GO:0007169|transmembrane receptor protein tyrosine kinase signaling pathway;GO:0007249|I-kappaB kinase/NF-kappaB signaling;GO:0007275|multicellular organ…	GO:0005634|nucleus;GO:0005737|cytoplasm;GO:0005739|mitochondrion;GO:0005768|endosome;GO:0005829|cytosol;GO:0005884|actin filament;GO:0005886|plasma membrane;GO:0014069|postsynaptic density;GO:0016020|membrane;GO:0030425|dendrite;GO:0031234|extrinsic component of cytoplasmic side of plasma membrane;GO:0043231|intracellular membrane-bounded organelle;GO:0044297|cell body;GO:0045121|membrane raft;GO…	GO:0000166|nucleotide binding;GO:0001664|G protein-coupled receptor binding;GO:0004672|protein kinase activity;GO:0004713|protein tyrosine kinase activity;GO:0004715|non-membrane spanning protein tyrosine kinase activity;GO:0005102|signaling receptor binding;GO:0005515|protein binding;GO:0005524|ATP binding;GO:0015631|tubulin binding;GO:0016004|phospholipase activator activity;GO:0016301|kinase a…	K05703|tyrosine-protein kinase Fyn [EC:2.7.10.2];K05703|tyrosine-protein kinase Fyn [EC:2.7.10.2];K05703|tyrosine-protein kinase Fyn [EC:2.7.10.2];K05703|tyrosine-protein kinase Fyn [EC:2.7.10.2];K05703|tyrosine-protein kinase Fyn [EC:2.7.10.2];K05703|tyrosine-protein kinase Fyn [EC:2.7.10.2];K05703|tyrosine-protein kinase Fyn [EC:2.7.10.2];K05703|tyrosine-protein kinase Fyn [EC:2.7.10.2];K05703|…	mmu04071;mmu04072;mmu04360;mmu04380;mmu04510;mmu04520;mmu04611;mmu04650;mmu04660;mmu04664;mmu04725;mmu05020;mmu05416;	Sphingolipid signaling pathway;Phospholipase D signaling pathway;Axon guidance;Osteoclast differentiation;Focal adhesion;Adherens junction;Platelet activation;Natural killer cell mediated cytotoxicity;T cell receptor signaling pathway;Fc epsilon RI signaling pathway;Cholinergic synapse;Prion disease;Viral myocarditis;
Acvr1b	0.596596	4.69826e-05	0.0200302	up	998	933	930	768	1010	833	798	719	635	722	631	242	ENSMUSG00000000532	11479	15	101071948	101111565	+	GO:0000082|G1/S transition of mitotic cell cycle;GO:0001701|in utero embryonic development;GO:0001942|hair follicle development;GO:0006355|regulation of DNA-templated transcription;GO:0006468|protein phosphorylation;GO:0007165|signal transduction;GO:0007166|cell surface receptor signaling pathway;GO:0007178|transmembrane receptor protein serine/threonine kinase signaling pathway;GO:0007399|nervou…	GO:0005829|cytosol;GO:0005886|plasma membrane;GO:0009986|cell surface;GO:0016020|membrane;GO:0043235|receptor complex;GO:0048179|activin receptor complex;	GO:0000166|nucleotide binding;GO:0004672|protein kinase activity;GO:0004674|protein serine/threonine kinase activity;GO:0004675|transmembrane receptor protein serine/threonine kinase activity;GO:0005515|protein binding;GO:0005524|ATP binding;GO:0016301|kinase activity;GO:0016361|activin receptor activity, type I;GO:0016740|transferase activity;GO:0017002|activin receptor activity;GO:0019838|growt…	K13567|activin receptor type-1B [EC:2.7.11.30];K13567|activin receptor type-1B [EC:2.7.11.30];K13567|activin receptor type-1B [EC:2.7.11.30];	mmu04060;mmu04350;mmu04550;	Cytokine-cytokine receptor interaction;TGF-beta signaling pathway;Signaling pathways regulating pluripotency of stem cells;
Hlf	0.688808	2.25358e-07	0.000648524	up	427	352	344	313	397	344	358	180	210	233	245	143	ENSMUSG00000003949	217082	11	90227362	90281721	-	GO:0006355|regulation of DNA-templated transcription;GO:0006357|regulation of transcription by RNA polymerase II;GO:0035914|skeletal muscle cell differentiation;GO:0045944|positive regulation of transcription by RNA polymerase II;GO:0048511|rhythmic process;	GO:0005634|nucleus;GO:0005654|nucleoplasm;GO:0090575|RNA polymerase II transcription regulator complex;	GO:0000978|RNA polymerase II cis-regulatory region sequence-specific DNA binding;GO:0000981|DNA-binding transcription factor activity, RNA polymerase II-specific;GO:0001228|DNA-binding transcription activator activity, RNA polymerase II-specific;GO:0003677|DNA binding;GO:0003700|DNA-binding transcription factor activity;GO:0043565|sequence-specific DNA binding;GO:1990837|sequence-specific double-…	NA	NA	NA
Tmem140	-0.826753	5.97007e-06	0.00572679	down	46	48	41	38	51	39	85	78	95	108	70	39	ENSMUSG00000057137	68487	6	34840081	34851881	+	GO:0008150|biological_process;	GO:0005575|cellular_component;GO:0016020|membrane;	GO:0003674|molecular_function;	NA	NA	NA
Gm47708	1.56129	1.98772e-07	0.000648524	up	44	33	57	37	41	30	9	13	17	22	8	13	ENSMUSG00000112188	102641383	10	95566045	95575218	+	NA	NA	NA	NA	NA	NA
Sdc4	-0.637722	4.36047e-05	0.0200302	down	264	219	276	194	313	252	609	345	383	346	357	323	ENSMUSG00000017009	20971	2	164266167	164285807	-	GO:0001843|neural tube closure;GO:0010762|regulation of fibroblast migration;GO:0016477|cell migration;GO:0042060|wound healing;GO:0042130|negative regulation of T cell proliferation;GO:0045860|positive regulation of protein kinase activity;GO:0051496|positive regulation of stress fiber assembly;GO:0051894|positive regulation of focal adhesion assembly;GO:0060122|inner ear receptor cell stereocil…	GO:0005576|extracellular region;GO:0005796|Golgi lumen;GO:0005925|focal adhesion;GO:0009986|cell surface;GO:0016020|membrane;GO:0043034|costamere;GO:0045121|membrane raft;	GO:0001968|fibronectin binding;GO:0005080|protein kinase C binding;GO:0005515|protein binding;GO:0042802|identical protein binding;GO:0070053|thrombospondin receptor activity;	K16338|syndecan 4;K16338|syndecan 4;K16338|syndecan 4;K16338|syndecan 4;	mmu04512;mmu04514;mmu05205;mmu05418;	ECM-receptor interaction;Cell adhesion molecules;Proteoglycans in cancer;Fluid shear stress and atherosclerosis;
Atf3	-1.38299	5.08299e-06	0.00531912	down	82	80	88	72	129	119	265	377	145	136	160	328	ENSMUSG00000026628	11910	1	190902493	190950236	-	GO:0000122|negative regulation of transcription by RNA polymerase II;GO:0006094|gluconeogenesis;GO:0006355|regulation of DNA-templated transcription;GO:0006357|regulation of transcription by RNA polymerase II;GO:0008284|positive regulation of cell population proliferation;GO:0010033|response to organic substance;GO:0010628|positive regulation of gene expression;GO:0030968|endoplasmic reticulum un…	GO:0005634|nucleus;GO:0005654|nucleoplasm;GO:0005730|nucleolus;GO:0090575|RNA polymerase II transcription regulator complex;GO:1990622|CHOP-ATF3 complex;	GO:0000976|transcription cis-regulatory region binding;GO:0000977|RNA polymerase II transcription regulatory region sequence-specific DNA binding;GO:0000978|RNA polymerase II cis-regulatory region sequence-specific DNA binding;GO:0000981|DNA-binding transcription factor activity, RNA polymerase II-specific;GO:0001227|DNA-binding transcription repressor activity, RNA polymerase II-specific;GO:0001…	NA	NA	NA
Tnfrsf12a	-1.02947	8.67262e-07	0.00142615	down	241	200	224	194	319	283	541	565	329	377	488	569	ENSMUSG00000023905	27279	17	23894419	23896442	-	GO:0001525|angiogenesis;GO:0006915|apoptotic process;GO:0006931|substrate-dependent cell migration, cell attachment to substrate;GO:0007155|cell adhesion;GO:0007275|multicellular organism development;GO:0030154|cell differentiation;GO:0043065|positive regulation of apoptotic process;GO:0045765|regulation of angiogenesis;GO:0045773|positive regulation of axon extension;GO:0061041|regulation of wou…	GO:0001726|ruffle;GO:0005886|plasma membrane;GO:0009986|cell surface;GO:0016020|membrane;	GO:0005515|protein binding;	K05149|tumor necrosis factor receptor superfamily member 12A;	mmu04060;	Cytokine-cytokine receptor interaction;
Vegfa	-0.741939	8.99113e-05	0.034499	down	1628	1255	1410	1846	1756	1536	2597	2865	1774	2860	2155	2997	ENSMUSG00000023951	22339	17	46327919	46343295	-	GO:0000122|negative regulation of transcription by RNA polymerase II;GO:0001525|angiogenesis;GO:0001541|ovarian follicle development;GO:0001568|blood vessel development;GO:0001569|branching involved in blood vessel morphogenesis;GO:0001666|response to hypoxia;GO:0001701|in utero embryonic development;GO:0001822|kidney development;GO:0001934|positive regulation of protein phosphorylation;GO:000193…	GO:0005604|basement membrane;GO:0005615|extracellular space;GO:0005634|nucleus;GO:0005737|cytoplasm;GO:0005886|plasma membrane;GO:0005912|adherens junction;GO:0009986|cell surface;GO:0016020|membrane;GO:0030141|secretory granule;GO:0031982|vesicle;GO:1990150|VEGF-A complex;	GO:0001968|fibronectin binding;GO:0005125|cytokine activity;GO:0005161|platelet-derived growth factor receptor binding;GO:0005172|vascular endothelial growth factor receptor binding;GO:0005515|protein binding;GO:0008083|growth factor activity;GO:0008201|heparin binding;GO:0019838|growth factor binding;GO:0038191|neuropilin binding;GO:0042056|chemoattractant activity;GO:0042802|identical protein b…	K05448|vascular endothelial growth factor A;K05448|vascular endothelial growth factor A;K05448|vascular endothelial growth factor A;K05448|vascular endothelial growth factor A;K05448|vascular endothelial growth factor A;K05448|vascular endothelial growth factor A;K05448|vascular endothelial growth factor A;K05448|vascular endothelial growth factor A;K05448|vascular endothelial growth factor A;K05…	mmu01521;mmu04010;mmu04014;mmu04015;mmu04020;mmu04066;mmu04151;mmu04370;mmu04510;mmu04926;mmu04933;mmu05163;mmu05165;mmu05167;mmu05200;mmu05205;mmu05206;mmu05207;mmu05208;mmu05211;mmu05212;mmu05219;mmu05323;mmu05418;	EGFR tyrosine kinase inhibitor resistance;MAPK signaling pathway;Ras signaling pathway;Rap1 signaling pathway;Calcium signaling pathway;HIF-1 signaling pathway;PI3K-Akt signaling pathway;VEGF signaling pathway;Focal adhesion;Relaxin signaling pathway;AGE-RAGE signaling pathway in diabetic complications;Human cytomegalovirus infection;Human papillomavirus infection;Kaposi sarcoma-associated herpes…
Arntl	-1.18801	1.39615e-05	0.0102487	down	180	112	71	89	63	106	437	190	214	247	303	71	ENSMUSG00000055116	11865	7	112806672	112913333	+	GO:0006355|regulation of DNA-templated transcription;GO:0006357|regulation of transcription by RNA polymerase II;GO:0006606|protein import into nucleus;GO:0007283|spermatogenesis;GO:0007623|circadian rhythm;GO:0032007|negative regulation of TOR signaling;GO:0032922|circadian regulation of gene expression;GO:0042176|regulation of protein catabolic process;GO:0042634|regulation of hair cycle;GO:004…	GO:0005634|nucleus;GO:0005654|nucleoplasm;GO:0005667|transcription regulator complex;GO:0005737|cytoplasm;GO:0005829|cytosol;GO:0016604|nuclear body;GO:0033391|chromatoid body;GO:0034751|aryl hydrocarbon receptor complex;GO:0043231|intracellular membrane-bounded organelle;GO:1990513|CLOCK-BMAL transcription complex;	GO:0000976|transcription cis-regulatory region binding;GO:0000978|RNA polymerase II cis-regulatory region sequence-specific DNA binding;GO:0000981|DNA-binding transcription factor activity, RNA polymerase II-specific;GO:0001228|DNA-binding transcription activator activity, RNA polymerase II-specific;GO:0003677|DNA binding;GO:0003700|DNA-binding transcription factor activity;GO:0005515|protein bin…	K02296|aryl hydrocarbon receptor nuclear translocator-like protein 1;K02296|aryl hydrocarbon receptor nuclear translocator-like protein 1;	mmu04710;mmu04728;	Circadian rhythm;Dopaminergic synapse;
B230312C02Rik	1.33485	8.1225e-05	0.0322407	up	82	63	68	52	116	260	46	38	31	61	53	25	ENSMUSG00000084843	NA	2	180012284	180027678	-	NA	NA	NA	NA	NA	NA
Rflnb	-1.0371	3.09955e-06	0.00430176	down	171	135	110	117	145	236	533	297	190	237	371	242	ENSMUSG00000020846	76566	11	75910020	75918608	-	GO:0001837|epithelial to mesenchymal transition;GO:0030036|actin cytoskeleton organization;GO:0048705|skeletal system morphogenesis;GO:0061181|regulation of chondrocyte development;GO:0061182|negative regulation of chondrocyte development;GO:0061572|actin filament bundle organization;GO:1900158|negative regulation of bone mineralization involved in bone maturation;	GO:0005737|cytoplasm;GO:0005856|cytoskeleton;GO:0015629|actin cytoskeleton;GO:0032432|actin filament bundle;	GO:0031005|filamin binding;	NA	NA	NA
Hdac9	0.936787	2.49341e-05	0.0147687	up	218	203	161	113	191	128	119	77	67	144	103	36	ENSMUSG00000004698	79221	12	34097579	34967094	-	GO:0000122|negative regulation of transcription by RNA polymerase II;GO:0001818|negative regulation of cytokine production;GO:0006281|DNA repair;GO:0006325|chromatin organization;GO:0006351|DNA-templated transcription;GO:0006954|inflammatory response;GO:0007399|nervous system development;GO:0007507|heart development;GO:0008340|determination of adult lifespan;GO:0016575|histone deacetylation;GO:00…	GO:0000118|histone deacetylase complex;GO:0005634|nucleus;GO:0005667|transcription regulator complex;GO:0005737|cytoplasm;GO:0035097|histone methyltransferase complex;	GO:0003714|transcription corepressor activity;GO:0004407|histone deacetylase activity;GO:0005080|protein kinase C binding;GO:0005515|protein binding;GO:0016787|hydrolase activity;GO:0033558|protein lysine deacetylase activity;GO:0034739|histone H4K16 deacetylase activity;GO:0042826|histone deacetylase binding;GO:0061629|RNA polymerase II-specific DNA-binding transcription factor binding;GO:014029…	K11409|histone deacetylase 9 [EC:3.5.1.98];K11409|histone deacetylase 9 [EC:3.5.1.98];K11409|histone deacetylase 9 [EC:3.5.1.98];	mmu04613;mmu05034;mmu05203;	Neutrophil extracellular trap formation;Alcoholism;Viral carcinogenesis;
2810402E24Rik	0.661386	0.000126698	0.0428949	up	134	91	133	112	101	82	98	70	63	83	69	38	ENSMUSG00000099966	NA	14	20691068	20694116	+	NA	NA	NA	NA	NA	NA
Ppp1r27	-0.788273	3.73708e-06	0.00430176	down	1350	1290	1564	1428	1300	1579	3266	2497	2528	1640	2222	2371	ENSMUSG00000025129	68701	11	120440805	120441958	-	NA	GO:0005575|cellular_component;	GO:0004864|protein phosphatase inhibitor activity;GO:0019902|phosphatase binding;	NA	NA	NA
Nr4a3	-2.42243	2.51965e-15	2.90037e-11	down	29	46	103	55	103	84	290	360	227	632	487	286	ENSMUSG00000028341	18124	4	48045153	48086447	+	GO:0000122|negative regulation of transcription by RNA polymerase II;GO:0001707|mesoderm formation;GO:0006355|regulation of DNA-templated transcription;GO:0006357|regulation of transcription by RNA polymerase II;GO:0007049|cell cycle;GO:0007369|gastrulation;GO:0007411|axon guidance;GO:0009444|pyruvate oxidation;GO:0010613|positive regulation of cardiac muscle hypertrophy;GO:0010828|positive regul…	GO:0005634|nucleus;GO:0005667|transcription regulator complex;	GO:0000978|RNA polymerase II cis-regulatory region sequence-specific DNA binding;GO:0000981|DNA-binding transcription factor activity, RNA polymerase II-specific;GO:0001223|transcription coactivator binding;GO:0001228|DNA-binding transcription activator activity, RNA polymerase II-specific;GO:0003677|DNA binding;GO:0003700|DNA-binding transcription factor activity;GO:0004879|nuclear receptor acti…	K08559|nuclear receptor subfamily 4 group A member 3;	mmu05202;	Transcriptional misregulation in cancer;
Pdp1	0.711887	6.09315e-07	0.00116897	up	3056	2061	2626	2080	2269	1857	1769	1587	1262	1835	1606	678	ENSMUSG00000049225	381511	4	11958184	11966452	-	GO:0006470|protein dephosphorylation;GO:0035970|peptidyl-threonine dephosphorylation;GO:1904184|positive regulation of pyruvate dehydrogenase activity;	GO:0005739|mitochondrion;	GO:0000287|magnesium ion binding;GO:0004721|phosphoprotein phosphatase activity;GO:0004722|protein serine/threonine phosphatase activity;GO:0004741|[pyruvate dehydrogenase (lipoamide)] phosphatase activity;GO:0005509|calcium ion binding;GO:0016787|hydrolase activity;GO:0019909|[pyruvate dehydrogenase (lipoamide)] phosphatase regulator activity;GO:0043169|cation binding;GO:0044877|protein-containi…	NA	NA	NA
Pfkp	-0.998383	7.96408e-06	0.00705188	down	50	29	32	22	33	56	87	53	73	74	78	69	ENSMUSG00000021196	56421	13	6629804	6698813	-	GO:0006002|fructose 6-phosphate metabolic process;GO:0006096|glycolytic process;GO:0008152|metabolic process;GO:0016310|phosphorylation;GO:0030388|fructose 1,6-bisphosphate metabolic process;GO:0061615|glycolytic process through fructose-6-phosphate;GO:0061621|canonical glycolysis;GO:1990830|cellular response to leukemia inhibitory factor;	GO:0005737|cytoplasm;GO:0005829|cytosol;GO:0005945|6-phosphofructokinase complex;GO:0016020|membrane;	GO:0000166|nucleotide binding;GO:0003824|catalytic activity;GO:0003872|6-phosphofructokinase activity;GO:0005524|ATP binding;GO:0016208|AMP binding;GO:0016301|kinase activity;GO:0016740|transferase activity;GO:0042802|identical protein binding;GO:0044877|protein-containing complex binding;GO:0046872|metal ion binding;GO:0048029|monosaccharide binding;GO:0070095|fructose-6-phosphate binding;	K00850|6-phosphofructokinase 1 [EC:2.7.1.11];K00850|6-phosphofructokinase 1 [EC:2.7.1.11];K00850|6-phosphofructokinase 1 [EC:2.7.1.11];K00850|6-phosphofructokinase 1 [EC:2.7.1.11];K00850|6-phosphofructokinase 1 [EC:2.7.1.11];K00850|6-phosphofructokinase 1 [EC:2.7.1.11];K00850|6-phosphofructokinase 1 [EC:2.7.1.11];K00850|6-phosphofructokinase 1 [EC:2.7.1.11];K00850|6-phosphofructokinase 1 [EC:2.7.…	mmu00010;mmu00030;mmu00051;mmu00052;mmu01100;mmu01200;mmu01230;mmu03018;mmu04066;mmu04152;mmu04919;mmu04922;mmu05230;	Glycolysis / Gluconeogenesis;Pentose phosphate pathway;Fructose and mannose metabolism;Galactose metabolism;Metabolic pathways;Carbon metabolism;Biosynthesis of amino acids;RNA degradation;HIF-1 signaling pathway;AMPK signaling pathway;Thyroid hormone signaling pathway;Glucagon signaling pathway;Central carbon metabolism in cancer;
