# Supplementary material for: Melatonin Ameliorates Age‐Related Sarcopenia via the Gut–Muscle Axis Mediated by Serum Lipopolysaccharide and Metabolites
Source: J Cachexia Sarcopenia Muscle. 2025 Feb 3;16(1):e13722. doi: 10.1002/jcsm.13722 (PMC11790590; doi:10.1002/jcsm.13722)
Supplement: Supplementary file 12 — Table S4 The list of differentially expressed genes in skeletal muscle between young and aged mice. [file JCSM-16-e13722-s015.xlsx]

## Sheet: Table S4
Table S4 The list of differentially expressed genes in skeletal muscle between young and aged mice.
Gene_ID	log2FC	Pvalue	FDR	Style	Y1	Y2	Y3	Y4	Y5	Y6	C1	C2	C3	C4	C5	C6	EnsemblID	GeneID	chromosome	start	end	strand	Biological_Process	Molecular_Function	Cellular_Component	KO	Pathway	PathwayName
Abcb6	3.13609	0.00109206	0.00809203	up	1	4	6	11	8	3	0	0	0	1	2	1	ENSMUSG00000026198	74104	1	75148361	75157036	-	GO:0006778|porphyrin-containing compound metabolic process;GO:0006779|porphyrin-containing compound biosynthetic process;GO:0006810|transport;GO:0006878|intracellular copper ion homeostasis;GO:0007420|brain development;GO:0015886|heme transport;GO:0033013|tetrapyrrole metabolic process;GO:0035351|heme transmembrane transport;GO:0042168|heme metabolic process;GO:0043588|skin development;GO:0055085…	GO:0005576|extracellular region;GO:0005654|nucleoplasm;GO:0005739|mitochondrion;GO:0005740|mitochondrial envelope;GO:0005741|mitochondrial outer membrane;GO:0005764|lysosome;GO:0005765|lysosomal membrane;GO:0005768|endosome;GO:0005774|vacuolar membrane;GO:0005783|endoplasmic reticulum;GO:0005789|endoplasmic reticulum membrane;GO:0005794|Golgi apparatus;GO:0005829|cytosol;GO:0005886|plasma membran…	GO:0000166|nucleotide binding;GO:0005524|ATP binding;GO:0015439|ABC-type heme transporter activity;GO:0015562|efflux transmembrane transporter activity;GO:0016887|ATP hydrolysis activity;GO:0020037|heme binding;GO:0046906|tetrapyrrole binding;GO:0140359|ABC-type transporter activity;	K05661|ATP-binding cassette, subfamily B (MDR/TAP), member 6;	mmu02010;	ABC transporters;
Plk3	1.41708	0.00900737	0.040156	up	10	26	9	15	41	33	14	1	7	11	8	15	ENSMUSG00000028680	12795	4	116985852	116991160	-	GO:0000082|G1/S transition of mitotic cell cycle;GO:0000122|negative regulation of transcription by RNA polymerase II;GO:0000278|mitotic cell cycle;GO:0000302|response to reactive oxygen species;GO:0006468|protein phosphorylation;GO:0006915|apoptotic process;GO:0006970|response to osmotic stress;GO:0006974|cellular response to DNA damage stimulus;GO:0007049|cell cycle;GO:0009314|response to radia…	GO:0000785|chromatin;GO:0000922|spindle pole;GO:0005634|nucleus;GO:0005730|nucleolus;GO:0005737|cytoplasm;GO:0005794|Golgi apparatus;GO:0005795|Golgi stack;GO:0005813|centrosome;GO:0005856|cytoskeleton;GO:0030425|dendrite;GO:0043025|neuronal cell body;	GO:0000166|nucleotide binding;GO:0002039|p53 binding;GO:0004672|protein kinase activity;GO:0004674|protein serine/threonine kinase activity;GO:0005515|protein binding;GO:0005524|ATP binding;GO:0016301|kinase activity;GO:0016740|transferase activity;	K08862|polo-like kinase 3 [EC:2.7.11.21];K08862|polo-like kinase 3 [EC:2.7.11.21];K08862|polo-like kinase 3 [EC:2.7.11.21];	mmu04068;mmu04625;mmu05152;	FoxO signaling pathway;C-type lectin receptor signaling pathway;Tuberculosis;
Plk2	0.746892	0.00170159	0.0113104	up	123	120	217	178	307	164	159	100	72	150	158	94	ENSMUSG00000021701	20620	13	110531580	110537378	+	GO:0000082|G1/S transition of mitotic cell cycle;GO:0000278|mitotic cell cycle;GO:0002092|positive regulation of receptor internalization;GO:0006468|protein phosphorylation;GO:0007052|mitotic spindle organization;GO:0007265|Ras protein signal transduction;GO:0007613|memory;GO:0010508|positive regulation of autophagy;GO:0016310|phosphorylation;GO:0016525|negative regulation of angiogenesis;GO:0018…	GO:0000785|chromatin;GO:0000922|spindle pole;GO:0005634|nucleus;GO:0005654|nucleoplasm;GO:0005737|cytoplasm;GO:0005813|centrosome;GO:0005814|centriole;GO:0005856|cytoskeleton;GO:0030425|dendrite;GO:0042995|cell projection;GO:0045202|synapse;	GO:0000166|nucleotide binding;GO:0004672|protein kinase activity;GO:0004674|protein serine/threonine kinase activity;GO:0005524|ATP binding;GO:0016301|kinase activity;GO:0016740|transferase activity;GO:0019901|protein kinase binding;GO:0032050|clathrin heavy chain binding;GO:0043008|ATP-dependent protein binding;GO:0044877|protein-containing complex binding;GO:0051020|GTPase binding;GO:0051117|AT…	K08861|polo-like kinase 2 [EC:2.7.11.21];	mmu04068;	FoxO signaling pathway;
Bmpr1b	-0.902207	5.03672e-09	3.58622e-07	down	96	67	100	104	117	43	205	183	167	193	225	111	ENSMUSG00000052430	12167	3	141542897	141875186	-	GO:0001502|cartilage condensation;GO:0001550|ovarian cumulus expansion;GO:0001649|osteoblast differentiation;GO:0001654|eye development;GO:0002062|chondrocyte differentiation;GO:0006468|protein phosphorylation;GO:0006703|estrogen biosynthetic process;GO:0006954|inflammatory response;GO:0007178|transmembrane receptor protein serine/threonine kinase signaling pathway;GO:0007179|transforming growth …	GO:0005886|plasma membrane;GO:0016020|membrane;GO:0030425|dendrite;GO:0043025|neuronal cell body;GO:0043235|receptor complex;	GO:0000166|nucleotide binding;GO:0004672|protein kinase activity;GO:0004674|protein serine/threonine kinase activity;GO:0004675|transmembrane receptor protein serine/threonine kinase activity;GO:0005024|transforming growth factor beta receptor activity;GO:0005025|transforming growth factor beta receptor activity, type I;GO:0005515|protein binding;GO:0005524|ATP binding;GO:0016301|kinase activity;…	K13578|bone morphogenetic protein receptor type-1B [EC:2.7.11.30];K13578|bone morphogenetic protein receptor type-1B [EC:2.7.11.30];K13578|bone morphogenetic protein receptor type-1B [EC:2.7.11.30];K13578|bone morphogenetic protein receptor type-1B [EC:2.7.11.30];K13578|bone morphogenetic protein receptor type-1B [EC:2.7.11.30];K13578|bone morphogenetic protein receptor type-1B [EC:2.7.11.30];	mmu04060;mmu04350;mmu04360;mmu04390;mmu04550;mmu05418;	Cytokine-cytokine receptor interaction;TGF-beta signaling pathway;Axon guidance;Hippo signaling pathway;Signaling pathways regulating pluripotency of stem cells;Fluid shear stress and atherosclerosis;
Abca5	-0.623177	0.0039963	0.021594	down	163	113	127	145	153	84	256	206	259	272	321	65	ENSMUSG00000018800	217265	11	110160195	110228542	-	GO:0006869|lipid transport;GO:0008203|cholesterol metabolic process;GO:0010745|negative regulation of macrophage derived foam cell differentiation;GO:0010874|regulation of cholesterol efflux;GO:0030301|cholesterol transport;GO:0033344|cholesterol efflux;GO:0034375|high-density lipoprotein particle remodeling;GO:0042632|cholesterol homeostasis;GO:0043691|reverse cholesterol transport;GO:0055085|tr…	GO:0005764|lysosome;GO:0005768|endosome;GO:0005770|late endosome;GO:0005794|Golgi apparatus;GO:0005886|plasma membrane;GO:0016020|membrane;	GO:0000166|nucleotide binding;GO:0005319|lipid transporter activity;GO:0005524|ATP binding;GO:0042626|ATPase-coupled transmembrane transporter activity;GO:0140359|ABC-type transporter activity;	K05648|ATP-binding cassette, subfamily A (ABC1), member 5;	mmu02010;	ABC transporters;
Glcci1	2.25796	0.00722002	0.0338998	up	1	1	11	11	8	11	5	0	0	2	1	2	ENSMUSG00000029638	170772	6	8509600	8597548	+	NA	GO:0005737|cytoplasm;	NA	NA	NA	NA
2310001K20Rik	2.27495	0.00240362	0.0146589	up	4	6	12	3	16	6	0	1	2	1	1	5	ENSMUSG00000108514	NA	7	76260813	76261763	+	NA	NA	NA	NA	NA	NA
Ripply1	-4.33527	9.72095e-05	0.00128195	down	0	0	0	0	0	1	2	3	8	2	11	7	ENSMUSG00000072945	622473	X	138680298	138683102	-	GO:0000122|negative regulation of transcription by RNA polymerase II;GO:0007219|Notch signaling pathway;GO:0007275|multicellular organism development;GO:0009880|embryonic pattern specification;GO:0010468|regulation of gene expression;GO:0032525|somite rostral/caudal axis specification;GO:0060349|bone morphogenesis;	GO:0005634|nucleus;	GO:0003674|molecular_function;	NA	NA	NA
Gm55445	2.65698	0.00308221	0.0177776	up	6	6	4	3	4	9	0	0	4	2	0	0	ENSMUSG00002075007	NA	3	102990192	102990491	+	NA	NA	NA	NA	NA	NA
Gm31462	3.07454	0.000254608	0.0026666	up	11	5	13	2	5	8	1	0	2	3	0	0	ENSMUSG00000115976	NA	15	80889608	80890611	-	NA	NA	NA	NA	NA	NA
Abcb10	-0.728804	0.00394013	0.0213572	down	224	104	105	183	104	52	326	209	276	321	201	95	ENSMUSG00000031974	56199	8	124679198	124709861	-	GO:0006783|heme biosynthetic process;GO:0034514|mitochondrial unfolded protein response;GO:0045648|positive regulation of erythrocyte differentiation;GO:0046985|positive regulation of hemoglobin biosynthetic process;GO:0048821|erythrocyte development;GO:0055085|transmembrane transport;	GO:0005739|mitochondrion;GO:0005743|mitochondrial inner membrane;GO:0016020|membrane;GO:0031966|mitochondrial membrane;	GO:0000166|nucleotide binding;GO:0005515|protein binding;GO:0005524|ATP binding;GO:0016887|ATP hydrolysis activity;GO:0042802|identical protein binding;GO:0042803|protein homodimerization activity;GO:0140359|ABC-type transporter activity;	K05657|ATP-binding cassette, subfamily B (MDR/TAP), member 10;	mmu02010;	ABC transporters;
Pcdhb17	1.19975	0.0002217	0.00240041	up	22	25	20	23	34	18	20	9	13	6	11	10	ENSMUSG00000046387	93888	18	37617848	37622507	+	GO:0007155|cell adhesion;	GO:0005886|plasma membrane;	GO:0003674|molecular_function;	NA	NA	NA
Maskbp3	1.48067	0.00331235	0.0188026	up	12	9	7	19	19	15	1	4	10	3	5	8	ENSMUSG00000117942	NA	18	36780913	36798970	+	NA	NA	NA	NA	NA	NA
Pcdhb22	1.19139	0.00228739	0.0141232	up	13	12	17	24	12	11	9	4	5	9	5	10	ENSMUSG00000073591	93893	18	37650924	37657532	+	GO:0007155|cell adhesion;	GO:0005886|plasma membrane;GO:0032391|photoreceptor connecting cilium;	NA	NA	NA	NA
Lmcd1	-1.12773	4.92411e-06	0.0001156	down	1192	1101	901	1725	651	763	1999	2931	1727	1985	2891	2992	ENSMUSG00000057604	30937	6	112250719	112307386	+	GO:0000122|negative regulation of transcription by RNA polymerase II;GO:0006351|DNA-templated transcription;GO:0010611|regulation of cardiac muscle hypertrophy;GO:0045892|negative regulation of DNA-templated transcription;GO:0070886|positive regulation of calcineurin-NFAT signaling cascade;	GO:0005634|nucleus;GO:0005737|cytoplasm;	GO:0003714|transcription corepressor activity;GO:0005515|protein binding;GO:0008270|zinc ion binding;GO:0046872|metal ion binding;	NA	NA	NA
Sec14l5	1.59692	1.67065e-18	1.07058e-15	up	1142	906	925	1328	1445	1434	654	501	378	520	345	314	ENSMUSG00000091712	665119	16	4964973	5005135	+	GO:0008150|biological_process;	GO:0005737|cytoplasm;	GO:0003674|molecular_function;	NA	NA	NA
BC030343	1.99992	0.0013898	0.00973931	up	11	9	4	12	8	11	4	3	3	0	0	5	ENSMUSG00000105345	NA	5	143255799	143258271	+	NA	NA	NA	NA	NA	NA
Rccd1	0.960581	6.04425e-06	0.000135815	up	106	81	156	169	161	130	77	103	47	78	70	74	ENSMUSG00000038930	269955	7	79942977	79974202	-	GO:0006325|chromatin organization;GO:0008150|biological_process;	GO:0005694|chromosome;GO:0005829|cytosol;GO:0005886|plasma membrane;	GO:0003674|molecular_function;	NA	NA	NA
Dennd3	0.906814	0.0010213	0.00769187	up	49	59	73	78	48	56	22	30	32	30	44	48	ENSMUSG00000036661	105841	15	73384409	73444091	+	GO:0008333|endosome to lysosome transport;GO:0030163|protein catabolic process;GO:0032483|regulation of Rab protein signal transduction;	GO:0005737|cytoplasm;GO:0031410|cytoplasmic vesicle;	GO:0005085|guanyl-nucleotide exchange factor activity;	NA	NA	NA
Tyw5	0.657924	0.0051183	0.026278	up	75	43	57	90	77	41	37	62	29	48	38	46	ENSMUSG00000048495	68736	1	57427396	57446260	-	GO:0008033|tRNA processing;GO:0031591|wybutosine biosynthetic process;	GO:0005575|cellular_component;	GO:0000049|tRNA binding;GO:0005506|iron ion binding;GO:0016491|oxidoreductase activity;GO:0016706|2-oxoglutarate-dependent dioxygenase activity;GO:0042803|protein homodimerization activity;GO:0046872|metal ion binding;GO:0051213|dioxygenase activity;GO:0102524|tRNAPhe (7-(3-amino-3-carboxypropyl)wyosine37-C2)-hydroxylase activity;	NA	NA	NA
Pptc7	-0.916635	0.000949073	0.00726586	down	812	325	384	628	354	275	1415	957	982	1517	907	226	ENSMUSG00000038582	320717	5	122422428	122462344	+	GO:0010795|regulation of ubiquinone biosynthetic process;GO:0070262|peptidyl-serine dephosphorylation;	GO:0005739|mitochondrion;GO:0005759|mitochondrial matrix;	GO:0004721|phosphoprotein phosphatase activity;GO:0004722|protein serine/threonine phosphatase activity;GO:0016787|hydrolase activity;GO:0017018|myosin phosphatase activity;GO:0046872|metal ion binding;	NA	NA	NA
Spag1	0.974236	0.00218096	0.0136474	up	23	30	43	49	52	46	22	14	14	40	21	25	ENSMUSG00000037617	26942	15	36178245	36235767	+	GO:0007338|single fertilization;GO:0070286|axonemal dynein complex assembly;	GO:0005737|cytoplasm;GO:0005829|cytosol;GO:0101031|chaperone complex;	GO:0000166|nucleotide binding;GO:0005525|GTP binding;GO:0016787|hydrolase activity;	NA	NA	NA
Sparc	1.05095	2.66638e-06	7.02188e-05	up	2271	3627	4337	3500	3703	3249	1954	1682	1193	1794	1865	2253	ENSMUSG00000018593	20692	11	55285326	55314009	-	GO:0001937|negative regulation of endothelial cell proliferation;GO:0010595|positive regulation of endothelial cell migration;GO:0016525|negative regulation of angiogenesis;GO:0022604|regulation of cell morphogenesis;GO:0030324|lung development;GO:0042127|regulation of cell population proliferation;GO:0043473|pigmentation;GO:0048856|anatomical structure development;GO:0050807|regulation of synaps…	GO:0005576|extracellular region;GO:0005604|basement membrane;GO:0005615|extracellular space;GO:0005634|nucleus;GO:0005737|cytoplasm;GO:0009986|cell surface;GO:0016363|nuclear matrix;GO:0031012|extracellular matrix;GO:0031091|platelet alpha granule;GO:0031092|platelet alpha granule membrane;GO:0031982|vesicle;GO:0043231|intracellular membrane-bounded organelle;GO:0045202|synapse;GO:0062023|collage…	GO:0005201|extracellular matrix structural constituent;GO:0005509|calcium ion binding;GO:0005515|protein binding;GO:0005518|collagen binding;GO:0043167|ion binding;GO:0044183|protein folding chaperone;GO:0046872|metal ion binding;GO:0050840|extracellular matrix binding;	NA	NA	NA
Spc24	-1.09257	0.00157247	0.0107156	down	7	13	7	10	21	4	24	30	29	24	24	16	ENSMUSG00000074476	67629	9	21666738	21671599	-	GO:0007049|cell cycle;GO:0007059|chromosome segregation;GO:0007094|mitotic spindle assembly checkpoint signaling;GO:0008608|attachment of spindle microtubules to kinetochore;GO:0051301|cell division;	GO:0000775|chromosome, centromeric region;GO:0000776|kinetochore;GO:0005634|nucleus;GO:0005654|nucleoplasm;GO:0005694|chromosome;GO:0005730|nucleolus;GO:0031262|Ndc80 complex;	GO:0008017|microtubule binding;	NA	NA	NA
Garnl3	1.81446	0.00120455	0.00875308	up	4	10	11	8	16	11	2	1	2	7	3	4	ENSMUSG00000038860	99326	2	32876236	33021666	-	GO:0051056|regulation of small GTPase mediated signal transduction;GO:0090630|activation of GTPase activity;	GO:0005737|cytoplasm;	GO:0005096|GTPase activator activity;	NA	NA	NA
Gpatch2l	-0.743872	0.00449876	0.0238254	down	78	31	50	64	27	51	121	84	106	135	98	33	ENSMUSG00000021254	70373	12	86288632	86338558	+	GO:0008150|biological_process;	GO:0005575|cellular_component;	GO:0003674|molecular_function;	NA	NA	NA
Gm55594	1.88474	0.000473359	0.0042195	up	9	19	4	14	15	8	6	3	1	3	4	4	ENSMUSG00000095562	170942	X	168792655	168802277	+	GO:0008285|negative regulation of cell population proliferation;GO:0030336|negative regulation of cell migration;GO:0035019|somatic stem cell population maintenance;	GO:0005575|cellular_component;	GO:0003674|molecular_function;	NA	NA	NA
Layn	1.61664	0.010878	0.0462549	up	2	10	9	13	11	10	8	0	4	3	6	0	ENSMUSG00000060594	244864	9	50965940	50988394	-	NA	GO:0016020|membrane;	GO:0005540|hyaluronic acid binding;GO:0030246|carbohydrate binding;	NA	NA	NA
Abcg4	-1.20987	0.0110681	0.0468902	down	2	9	6	3	11	6	18	5	20	19	23	12	ENSMUSG00000032131	192663	9	44184485	44199912	-	GO:0006355|regulation of DNA-templated transcription;GO:0010875|positive regulation of cholesterol efflux;GO:0015918|sterol transport;GO:0033344|cholesterol efflux;GO:0042632|cholesterol homeostasis;GO:0045542|positive regulation of cholesterol biosynthetic process;GO:0055085|transmembrane transport;GO:0071403|cellular response to high density lipoprotein particle stimulus;GO:1990830|cellular res…	GO:0005768|endosome;GO:0005886|plasma membrane;GO:0010008|endosome membrane;GO:0016020|membrane;GO:0031410|cytoplasmic vesicle;	GO:0000166|nucleotide binding;GO:0005524|ATP binding;GO:0016887|ATP hydrolysis activity;GO:0034041|ABC-type sterol transporter activity;GO:0042802|identical protein binding;GO:0042803|protein homodimerization activity;GO:0046982|protein heterodimerization activity;GO:0140359|ABC-type transporter activity;	K05680|ATP-binding cassette, subfamily G (WHITE), member 4;	mmu02010;	ABC transporters;
Lmbr1l	0.742871	2.11617e-05	0.00036872	up	66	53	85	82	86	81	60	51	47	62	52	32	ENSMUSG00000022999	74775	15	98801798	98816112	-	GO:0006897|endocytosis;GO:0006898|receptor-mediated endocytosis;GO:0007165|signal transduction;GO:0016055|Wnt signaling pathway;GO:0030217|T cell differentiation;GO:0042098|T cell proliferation;GO:0060218|hematopoietic stem cell differentiation;GO:0070231|T cell apoptotic process;GO:0090090|negative regulation of canonical Wnt signaling pathway;	GO:0005783|endoplasmic reticulum;GO:0005789|endoplasmic reticulum membrane;GO:0005886|plasma membrane;GO:0016020|membrane;	GO:0004888|transmembrane signaling receptor activity;GO:0005515|protein binding;	NA	NA	NA
C3	-1.15643	1.54859e-05	0.000284132	down	109	169	294	108	230	129	343	455	689	587	341	210	ENSMUSG00000024164	12266	17	57510970	57535136	-	GO:0001798|positive regulation of type IIa hypersensitivity;GO:0001934|positive regulation of protein phosphorylation;GO:0001970|positive regulation of activation of membrane attack complex;GO:0002376|immune system process;GO:0006508|proteolysis;GO:0006629|lipid metabolic process;GO:0006631|fatty acid metabolic process;GO:0006954|inflammatory response;GO:0006956|complement activation;GO:0006957|c…	GO:0005576|extracellular region;GO:0005615|extracellular space;GO:0005886|plasma membrane;GO:0009986|cell surface;GO:0032991|protein-containing complex;GO:1905370|serine-type endopeptidase complex;	GO:0004866|endopeptidase inhibitor activity;GO:0005515|protein binding;GO:0008289|lipid binding;GO:0031715|C5L2 anaphylatoxin chemotactic receptor binding;	K03990|complement component 3;K03990|complement component 3;K03990|complement component 3;K03990|complement component 3;K03990|complement component 3;K03990|complement component 3;K03990|complement component 3;K03990|complement component 3;K03990|complement component 3;K03990|complement component 3;K03990|complement component 3;K03990|complement component 3;K03990|complement component 3;K03990|co…	mmu04080;mmu04145;mmu04610;mmu04613;mmu04936;mmu05133;mmu05134;mmu05140;mmu05142;mmu05150;mmu05152;mmu05167;mmu05168;mmu05171;mmu05203;mmu05322;	Neuroactive ligand-receptor interaction;Phagosome;Complement and coagulation cascades;Neutrophil extracellular trap formation;Alcoholic liver disease;Pertussis;Legionellosis;Leishmaniasis;Chagas disease;Staphylococcus aureus infection;Tuberculosis;Kaposi sarcoma-associated herpesvirus infection;Herpes simplex virus 1 infection;Coronavirus disease - COVID-19;Viral carcinogenesis;Systemic lupus ery…
Hp	-2.03581	7.57389e-05	0.00104991	down	1	5	10	8	4	5	16	23	20	59	8	22	ENSMUSG00000031722	15439	8	110301760	110305804	-	GO:0001889|liver development;GO:0002376|immune system process;GO:0002526|acute inflammatory response;GO:0006508|proteolysis;GO:0006953|acute-phase response;GO:0007219|Notch signaling pathway;GO:0009617|response to bacterium;GO:0010942|positive regulation of cell death;GO:0042742|defense response to bacterium;	GO:0005576|extracellular region;GO:0005615|extracellular space;GO:0005783|endoplasmic reticulum;GO:0005794|Golgi apparatus;GO:0031838|haptoglobin-hemoglobin complex;GO:0034366|spherical high-density lipoprotein particle;GO:0072562|blood microparticle;	GO:0004252|serine-type endopeptidase activity;GO:0016209|antioxidant activity;GO:0030492|hemoglobin binding;GO:0042802|identical protein binding;	NA	NA	NA
Hr	0.683514	6.92103e-08	3.41161e-06	up	679	596	878	1018	796	687	767	608	605	487	511	288	ENSMUSG00000022096	15460	14	70789652	70810988	+	GO:0006357|regulation of transcription by RNA polymerase II;GO:0033169|histone H3-K9 demethylation;GO:0043433|negative regulation of DNA-binding transcription factor activity;GO:0045892|negative regulation of DNA-templated transcription;	GO:0000118|histone deacetylase complex;GO:0000785|chromatin;GO:0005634|nucleus;GO:0005654|nucleoplasm;GO:0016604|nuclear body;	GO:0003677|DNA binding;GO:0003712|transcription coregulator activity;GO:0003714|transcription corepressor activity;GO:0005515|protein binding;GO:0016491|oxidoreductase activity;GO:0031490|chromatin DNA binding;GO:0032454|histone H3K9 demethylase activity;GO:0042809|nuclear vitamin D receptor binding;GO:0042826|histone deacetylase binding;GO:0044877|protein-containing complex binding;GO:0046872|me…	NA	NA	NA
Chrd	0.849509	0.0016397	0.0110292	up	39	48	58	52	49	57	23	28	26	38	27	41	ENSMUSG00000006958	12667	16	20551877	20561134	+	GO:0000578|embryonic axis specification;GO:0001501|skeletal system development;GO:0001649|osteoblast differentiation;GO:0001701|in utero embryonic development;GO:0001702|gastrulation with mouth forming second;GO:0001707|mesoderm formation;GO:0002053|positive regulation of mesenchymal cell proliferation;GO:0007224|smoothened signaling pathway;GO:0007275|multicellular organism development;GO:000738…	GO:0005576|extracellular region;GO:0005615|extracellular space;GO:0009986|cell surface;	GO:0005515|protein binding;GO:0008201|heparin binding;GO:0036122|BMP binding;GO:0043395|heparan sulfate proteoglycan binding;GO:0045545|syndecan binding;	K04657|chordin;	mmu04350;	TGF-beta signaling pathway;
Kl	2.05334	0.00653869	0.0316277	up	14	7	8	2	8	4	4	0	0	4	4	0	ENSMUSG00000058488	16591	5	150876072	150917282	+	GO:0002526|acute inflammatory response;GO:0003085|negative regulation of systemic arterial blood pressure;GO:0005975|carbohydrate metabolic process;GO:0006112|energy reserve metabolic process;GO:0007568|aging;GO:0008152|metabolic process;GO:0008286|insulin receptor signaling pathway;GO:0008543|fibroblast growth factor receptor signaling pathway;GO:0030501|positive regulation of bone mineralizatio…	GO:0005576|extracellular region;GO:0005615|extracellular space;GO:0005886|plasma membrane;GO:0016020|membrane;	GO:0004553|hydrolase activity, hydrolyzing O-glycosyl compounds;GO:0004566|beta-glucuronidase activity;GO:0005104|fibroblast growth factor receptor binding;GO:0005515|protein binding;GO:0016787|hydrolase activity;GO:0016798|hydrolase activity, acting on glycosyl bonds;GO:0017134|fibroblast growth factor binding;	K14756|klotho [EC:3.2.1.31];K14756|klotho [EC:3.2.1.31];K14756|klotho [EC:3.2.1.31];K14756|klotho [EC:3.2.1.31];K14756|klotho [EC:3.2.1.31];K14756|klotho [EC:3.2.1.31];	mmu00040;mmu00053;mmu01100;mmu04211;mmu04928;mmu04961;	Pentose and glucuronate interconversions;Ascorbate and aldarate metabolism;Metabolic pathways;Longevity regulating pathway;Parathyroid hormone synthesis, secretion and action;Endocrine and other factor-regulated calcium reabsorption;
Clasrp	0.98196	9.97997e-07	3.13952e-05	up	188	169	285	279	303	209	145	158	95	132	102	148	ENSMUSG00000061028	53609	7	19314960	19338411	-	GO:0006397|mRNA processing;GO:0008150|biological_process;GO:0008380|RNA splicing;	GO:0005634|nucleus;GO:0005654|nucleoplasm;	GO:0003674|molecular_function;	NA	NA	NA
Mb	-1.14715	9.04452e-06	0.000187187	down	13666	17003	8624	20532	5732	7006	28303	33353	28059	25079	31392	27729	ENSMUSG00000018893	17189	15	76899687	76934870	-	GO:0001666|response to hypoxia;GO:0007507|heart development;GO:0009725|response to hormone;GO:0015671|oxygen transport;GO:0042542|response to hydrogen peroxide;GO:0043353|enucleate erythrocyte differentiation;GO:0050873|brown fat cell differentiation;	NA	GO:0005344|oxygen carrier activity;GO:0019825|oxygen binding;GO:0020037|heme binding;GO:0046872|metal ion binding;	NA	NA	NA
Chuk	0.639298	1.3116e-05	0.000247204	up	304	229	327	355	339	335	225	281	185	256	214	186	ENSMUSG00000025199	12675	19	44061774	44095919	-	GO:0002011|morphogenesis of an epithelial sheet;GO:0006468|protein phosphorylation;GO:0007249|I-kappaB kinase/NF-kappaB signaling;GO:0007252|I-kappaB phosphorylation;GO:0007266|Rho protein signal transduction;GO:0007595|lactation;GO:0010033|response to organic substance;GO:0016310|phosphorylation;GO:0018105|peptidyl-serine phosphorylation;GO:0030316|osteoclast differentiation;GO:0032088|negative …	GO:0005634|nucleus;GO:0005654|nucleoplasm;GO:0005737|cytoplasm;GO:0005829|cytosol;GO:0008385|IkappaB kinase complex;GO:0009898|cytoplasmic side of plasma membrane;GO:0035631|CD40 receptor complex;GO:0043231|intracellular membrane-bounded organelle;	GO:0000166|nucleotide binding;GO:0004672|protein kinase activity;GO:0004674|protein serine/threonine kinase activity;GO:0005515|protein binding;GO:0005524|ATP binding;GO:0008384|IkappaB kinase activity;GO:0016301|kinase activity;GO:0016740|transferase activity;GO:0042803|protein homodimerization activity;GO:0044877|protein-containing complex binding;GO:0046982|protein heterodimerization activity;…	K04467|inhibitor of nuclear factor kappa-B kinase subunit alpha [EC:2.7.11.10];K04467|inhibitor of nuclear factor kappa-B kinase subunit alpha [EC:2.7.11.10];K04467|inhibitor of nuclear factor kappa-B kinase subunit alpha [EC:2.7.11.10];K04467|inhibitor of nuclear factor kappa-B kinase subunit alpha [EC:2.7.11.10];K04467|inhibitor of nuclear factor kappa-B kinase subunit alpha [EC:2.7.11.10];K044…	mmu01523;mmu04010;mmu04014;mmu04062;mmu04064;mmu04068;mmu04150;mmu04151;mmu04210;mmu04380;mmu04620;mmu04621;mmu04622;mmu04623;mmu04625;mmu04657;mmu04658;mmu04659;mmu04660;mmu04662;mmu04668;mmu04920;mmu04936;mmu05010;mmu05132;mmu05135;mmu05142;mmu05145;mmu05160;mmu05161;mmu05162;mmu05163;mmu05164;mmu05165;mmu05166;mmu05167;mmu05168;mmu05169;mmu05170;mmu05171;mmu05200;mmu05208;mmu05212;mmu05215;mmu…	Antifolate resistance;MAPK signaling pathway;Ras signaling pathway;Chemokine signaling pathway;NF-kappa B signaling pathway;FoxO signaling pathway;mTOR signaling pathway;PI3K-Akt signaling pathway;Apoptosis;Osteoclast differentiation;Toll-like receptor signaling pathway;NOD-like receptor signaling pathway;RIG-I-like receptor signaling pathway;Cytosolic DNA-sensing pathway;C-type lectin receptor s…
Tmem69	-0.633742	0.00957117	0.0419879	down	117	88	73	116	53	45	181	152	152	200	140	45	ENSMUSG00000055900	230657	4	116408830	116413133	-	GO:0008150|biological_process;	GO:0005575|cellular_component;GO:0016020|membrane;	GO:0003674|molecular_function;	NA	NA	NA
Tmem65	-0.826022	6.2307e-09	4.28231e-07	down	1753	1343	1326	2244	1294	890	2955	3078	3385	3640	2658	1642	ENSMUSG00000062373	74868	15	58654118	58695487	-	GO:0003231|cardiac ventricle development;GO:1903779|regulation of cardiac conduction;	GO:0005739|mitochondrion;GO:0005743|mitochondrial inner membrane;GO:0005886|plasma membrane;GO:0014704|intercalated disc;GO:0016020|membrane;	GO:0005515|protein binding;	NA	NA	NA
Tmem81	0.704718	0.00559415	0.0279893	up	47	20	31	56	39	36	22	38	23	25	25	21	ENSMUSG00000048174	74626	1	132433968	132436377	+	GO:0008150|biological_process;	GO:0005575|cellular_component;GO:0016020|membrane;	GO:0003674|molecular_function;	NA	NA	NA
Rnf128	-0.851406	2.82036e-08	1.61582e-06	down	303	167	280	400	245	163	590	515	627	642	470	260	ENSMUSG00000031438	66889	X	138464065	138573894	+	GO:0001818|negative regulation of cytokine production;GO:0006511|ubiquitin-dependent protein catabolic process;GO:0031647|regulation of protein stability;	GO:0005737|cytoplasm;GO:0005770|late endosome;GO:0005783|endoplasmic reticulum;GO:0005794|Golgi apparatus;GO:0005856|cytoskeleton;GO:0016020|membrane;	GO:0016740|transferase activity;GO:0046872|metal ion binding;GO:0061630|ubiquitin protein ligase activity;	NA	NA	NA
Tmem88	0.99913	0.000269106	0.00276705	up	59	118	129	120	149	72	64	54	55	42	49	79	ENSMUSG00000045377	67020	11	69287345	69289060	-	GO:0007275|multicellular organism development;GO:0016055|Wnt signaling pathway;GO:0050821|protein stabilization;GO:0072659|protein localization to plasma membrane;GO:0090090|negative regulation of canonical Wnt signaling pathway;	GO:0005829|cytosol;GO:0005886|plasma membrane;GO:0016020|membrane;	GO:0005515|protein binding;GO:0030165|PDZ domain binding;	NA	NA	NA
Rnf122	0.948491	2.97524e-08	1.68228e-06	up	116	107	90	133	118	91	88	48	79	66	55	44	ENSMUSG00000039328	68867	8	31601848	31621510	+	GO:0010917|negative regulation of mitochondrial membrane potential;GO:0016567|protein ubiquitination;GO:0043065|positive regulation of apoptotic process;GO:0043161|proteasome-mediated ubiquitin-dependent protein catabolic process;GO:0051865|protein autoubiquitination;	GO:0005737|cytoplasm;GO:0005783|endoplasmic reticulum;GO:0005794|Golgi apparatus;GO:0016020|membrane;	GO:0046872|metal ion binding;GO:0061630|ubiquitin protein ligase activity;	NA	NA	NA
Tmem97	1.14288	9.22922e-06	0.000189116	up	30	39	39	32	30	29	25	21	16	17	13	10	ENSMUSG00000037278	69071	11	78432643	78441603	-	GO:0042632|cholesterol homeostasis;	GO:0005634|nucleus;GO:0005764|lysosome;GO:0005783|endoplasmic reticulum;GO:0005791|rough endoplasmic reticulum;GO:0005886|plasma membrane;GO:0016020|membrane;GO:0031965|nuclear membrane;	GO:0003674|molecular_function;	K26171|sigma intracellular receptor 2;	mmu04080;	Neuroactive ligand-receptor interaction;
Rnf115	-0.614096	3.08764e-05	0.000498809	down	1341	806	799	1263	753	593	1711	1705	1330	1731	1784	1084	ENSMUSG00000028098	67845	3	96634980	96698954	+	GO:0016567|protein ubiquitination;GO:0042059|negative regulation of epidermal growth factor receptor signaling pathway;GO:0043162|ubiquitin-dependent protein catabolic process via the multivesicular body sorting pathway;GO:0051865|protein autoubiquitination;GO:0070534|protein K63-linked ubiquitination;GO:0070936|protein K48-linked ubiquitination;	GO:0005737|cytoplasm;GO:0005829|cytosol;	GO:0004842|ubiquitin-protein transferase activity;GO:0005515|protein binding;GO:0016740|transferase activity;GO:0046872|metal ion binding;GO:0061630|ubiquitin protein ligase activity;	NA	NA	NA
Gng11	0.634009	0.00624617	0.03052	up	197	293	289	328	303	310	240	172	136	201	202	253	ENSMUSG00000032766	66066	6	4003904	4008445	+	GO:0007165|signal transduction;GO:0007186|G protein-coupled receptor signaling pathway;	GO:0005834|heterotrimeric G-protein complex;GO:0005886|plasma membrane;GO:0016020|membrane;	GO:0031681|G-protein beta-subunit binding;	K04546|guanine nucleotide-binding protein G(I)/G(S)/G(O) subunit gamma-11;K04546|guanine nucleotide-binding protein G(I)/G(S)/G(O) subunit gamma-11;K04546|guanine nucleotide-binding protein G(I)/G(S)/G(O) subunit gamma-11;K04546|guanine nucleotide-binding protein G(I)/G(S)/G(O) subunit gamma-11;K04546|guanine nucleotide-binding protein G(I)/G(S)/G(O) subunit gamma-11;K04546|guanine nucleotide-bin…	mmu04014;mmu04062;mmu04151;mmu04371;mmu04713;mmu04723;mmu04724;mmu04725;mmu04726;mmu04727;mmu04728;mmu04926;mmu05032;mmu05034;mmu05163;mmu05167;mmu05170;mmu05200;	Ras signaling pathway;Chemokine signaling pathway;PI3K-Akt signaling pathway;Apelin signaling pathway;Circadian entrainment;Retrograde endocannabinoid signaling;Glutamatergic synapse;Cholinergic synapse;Serotonergic synapse;GABAergic synapse;Dopaminergic synapse;Relaxin signaling pathway;Morphine addiction;Alcoholism;Human cytomegalovirus infection;Kaposi sarcoma-associated herpesvirus infection;…
Rnf146	-0.945317	0.00144483	0.0100679	down	63	33	26	55	29	30	143	60	85	120	92	24	ENSMUSG00000038876	68031	10	29220172	29238438	-	GO:0006511|ubiquitin-dependent protein catabolic process;GO:0016055|Wnt signaling pathway;GO:0051865|protein autoubiquitination;GO:0070936|protein K48-linked ubiquitination;GO:0090263|positive regulation of canonical Wnt signaling pathway;GO:1903206|negative regulation of hydrogen peroxide-induced cell death;	GO:0005634|nucleus;GO:0005654|nucleoplasm;GO:0005737|cytoplasm;GO:0005829|cytosol;GO:0005886|plasma membrane;	GO:0004842|ubiquitin-protein transferase activity;GO:0005515|protein binding;GO:0008270|zinc ion binding;GO:0016740|transferase activity;GO:0046872|metal ion binding;GO:0061630|ubiquitin protein ligase activity;GO:0072572|poly-ADP-D-ribose binding;	NA	NA	NA
Tmem37	-1.43933	1.98631e-13	4.70782e-11	down	83	141	127	142	145	62	304	364	502	386	323	224	ENSMUSG00000050777	170706	1	119995107	120001804	-	GO:0006811|monoatomic ion transport;GO:0006816|calcium ion transport;GO:0034765|regulation of monoatomic ion transmembrane transport;GO:0070588|calcium ion transmembrane transport;	GO:0016020|membrane;	GO:0005244|voltage-gated monoatomic ion channel activity;GO:0005262|calcium channel activity;	NA	NA	NA
Poc5	-0.614316	0.00011676	0.00147029	down	69	44	62	61	65	34	91	96	108	109	108	56	ENSMUSG00000021671	67463	13	96524802	96554245	+	GO:0007049|cell cycle;GO:0008150|biological_process;	GO:0005654|nucleoplasm;GO:0005737|cytoplasm;GO:0005813|centrosome;GO:0005829|cytosol;GO:0005856|cytoskeleton;	GO:0003674|molecular_function;	NA	NA	NA
Tmem44	1.56692	2.46473e-07	9.74418e-06	up	51	70	100	95	150	82	41	45	12	29	39	36	ENSMUSG00000022537	224090	16	30330673	30369660	-	GO:0008150|biological_process;	NA	GO:0003674|molecular_function;	NA	NA	NA
Mybpc1	-1.18942	1.00597e-05	0.000202387	down	12863	10185	5145	12025	3281	5066	21858	22145	19402	22362	28228	10901	ENSMUSG00000020061	109272	10	88354141	88441014	-	GO:0006936|muscle contraction;GO:0007010|cytoskeleton organization;	GO:0005856|cytoskeleton;	GO:0005200|structural constituent of cytoskeleton;GO:0017022|myosin binding;	NA	NA	NA
Mybpc2	-0.745041	0.000274261	0.00279791	down	58888	33876	50014	46711	44045	28775	111464	73360	103653	104748	86230	23835	ENSMUSG00000038670	233199	7	44151123	44174080	-	GO:0006936|muscle contraction;GO:0007010|cytoskeleton organization;GO:0007155|cell adhesion;	GO:0005856|cytoskeleton;GO:0032982|myosin filament;	GO:0003779|actin binding;GO:0005200|structural constituent of cytoskeleton;	NA	NA	NA
Xk	-0.802622	0.000354678	0.00340168	down	75	74	76	72	53	34	164	124	168	154	112	42	ENSMUSG00000015342	22439	X	9138995	9179489	+	GO:0006865|amino acid transport;GO:0006874|intracellular calcium ion homeostasis;GO:0008361|regulation of cell size;GO:0010961|intracellular magnesium ion homeostasis;GO:0031133|regulation of axon diameter;GO:0042552|myelination;GO:0048741|skeletal muscle fiber development;	GO:0005783|endoplasmic reticulum;GO:0005789|endoplasmic reticulum membrane;GO:0005886|plasma membrane;GO:0016020|membrane;	GO:0030674|protein-macromolecule adaptor activity;	NA	NA	NA
Dapp1	-0.994995	0.000185432	0.0020802	down	41	32	27	38	32	13	43	74	64	61	72	73	ENSMUSG00000028159	26377	3	137636768	137687306	-	NA	GO:0005737|cytoplasm;GO:0005886|plasma membrane;GO:0016020|membrane;	GO:0005547|phosphatidylinositol-3,4,5-trisphosphate binding;GO:0043325|phosphatidylinositol-3,4-bisphosphate binding;	K12229|dual adapter for phosphotyrosine and 3-phosphotyrosine and 3-phosphoinositide;	mmu04662;	B cell receptor signaling pathway;
Polq	-1.01717	0.00344844	0.019378	down	15	13	11	27	13	8	50	19	38	31	50	10	ENSMUSG00000034206	77782	16	36832148	36915779	+	GO:0006260|DNA replication;GO:0006261|DNA-templated DNA replication;GO:0006281|DNA repair;GO:0006284|base-excision repair;GO:0006302|double-strand break repair;GO:0006974|cellular response to DNA damage stimulus;GO:0016446|somatic hypermutation of immunoglobulin genes;GO:0051260|protein homooligomerization;GO:0097681|double-strand break repair via alternative nonhomologous end joining;GO:2000042|…	GO:0005634|nucleus;GO:0005654|nucleoplasm;GO:0005694|chromosome;GO:0005794|Golgi apparatus;GO:0005829|cytosol;	GO:0000166|nucleotide binding;GO:0003676|nucleic acid binding;GO:0003677|DNA binding;GO:0003682|chromatin binding;GO:0003887|DNA-directed DNA polymerase activity;GO:0005524|ATP binding;GO:0016740|transferase activity;GO:0016779|nucleotidyltransferase activity;GO:0017116|single-stranded DNA helicase activity;GO:0042802|identical protein binding;GO:0051575|5'-deoxyribose-5-phosphate lyase activity;	NA	NA	NA
Polm	0.938217	0.000234164	0.00250211	up	74	33	95	112	108	101	64	56	46	41	42	49	ENSMUSG00000020474	54125	11	5777860	5788016	-	GO:0006281|DNA repair;GO:0006303|double-strand break repair via nonhomologous end joining;GO:0006310|DNA recombination;GO:0006974|cellular response to DNA damage stimulus;GO:0016446|somatic hypermutation of immunoglobulin genes;GO:0030183|B cell differentiation;	GO:0005634|nucleus;	GO:0003677|DNA binding;GO:0003887|DNA-directed DNA polymerase activity;GO:0016740|transferase activity;GO:0016779|nucleotidyltransferase activity;GO:0034061|DNA polymerase activity;GO:0046872|metal ion binding;	K03513|DNA polymerase mu [EC:2.7.7.7];	mmu03450;	Non-homologous end-joining;
Pop1	0.79385	0.000471385	0.00421486	up	60	64	76	95	63	38	69	33	29	43	35	40	ENSMUSG00000022325	67724	15	34495450	34530794	+	GO:0001682|tRNA 5'-leader removal;GO:0008033|tRNA processing;GO:0016078|tRNA catabolic process;GO:0090502|RNA phosphodiester bond hydrolysis, endonucleolytic;	GO:0000172|ribonuclease MRP complex;GO:0005655|nucleolar ribonuclease P complex;GO:0005730|nucleolus;GO:0030681|multimeric ribonuclease P complex;	GO:0004526|ribonuclease P activity;GO:0033204|ribonuclease P RNA binding;	K01164|ribonuclease P/MRP protein subunit POP1 [EC:3.1.26.5];	mmu03008;	Ribosome biogenesis in eukaryotes;
H2-Aa	-0.804821	0.00913784	0.0405913	down	42	108	104	67	103	70	99	115	324	176	160	101	ENSMUSG00000036594	14960	17	34501718	34506797	-	GO:0002250|adaptive immune response;GO:0002376|immune system process;GO:0002381|immunoglobulin production involved in immunoglobulin-mediated immune response;GO:0002503|peptide antigen assembly with MHC class II protein complex;GO:0002504|antigen processing and presentation of peptide or polysaccharide antigen via MHC class II;GO:0006955|immune response;GO:0019882|antigen processing and presentat…	GO:0005764|lysosome;GO:0005886|plasma membrane;GO:0009897|external side of plasma membrane;GO:0016020|membrane;GO:0042613|MHC class II protein complex;	GO:0005515|protein binding;GO:0023026|MHC class II protein complex binding;GO:0042605|peptide antigen binding;GO:0044877|protein-containing complex binding;	K06752|MHC class II antigen;K06752|MHC class II antigen;K06752|MHC class II antigen;K06752|MHC class II antigen;K06752|MHC class II antigen;K06752|MHC class II antigen;K06752|MHC class II antigen;K06752|MHC class II antigen;K06752|MHC class II antigen;K06752|MHC class II antigen;K06752|MHC class II antigen;K06752|MHC class II antigen;K06752|MHC class II antigen;K06752|MHC class II antigen;K06752|…	mmu04145;mmu04514;mmu04612;mmu04640;mmu04658;mmu04659;mmu04672;mmu04940;mmu05140;mmu05145;mmu05150;mmu05152;mmu05164;mmu05166;mmu05168;mmu05169;mmu05310;mmu05320;mmu05321;mmu05322;mmu05323;mmu05330;mmu05332;mmu05416;	Phagosome;Cell adhesion molecules;Antigen processing and presentation;Hematopoietic cell lineage;Th1 and Th2 cell differentiation;Th17 cell differentiation;Intestinal immune network for IgA production;Type I diabetes mellitus;Leishmaniasis;Toxoplasmosis;Staphylococcus aureus infection;Tuberculosis;Influenza A;Human T-cell leukemia virus 1 infection;Herpes simplex virus 1 infection;Epstein-Barr vi…
Plin5	-0.817487	0.00172343	0.0114205	down	117	154	60	123	97	77	186	253	333	138	189	146	ENSMUSG00000011305	66968	17	56418601	56424596	-	GO:0006629|lipid metabolic process;GO:0010867|positive regulation of triglyceride biosynthetic process;GO:0010884|positive regulation of lipid storage;GO:0010890|positive regulation of sequestering of triglyceride;GO:0010897|negative regulation of triglyceride catabolic process;GO:0019915|lipid storage;GO:0031999|negative regulation of fatty acid beta-oxidation;GO:0032000|positive regulation of f…	GO:0005737|cytoplasm;GO:0005739|mitochondrion;GO:0005811|lipid droplet;GO:0005829|cytosol;GO:0043231|intracellular membrane-bounded organelle;	GO:0005515|protein binding;GO:0035473|lipase binding;GO:0042802|identical protein binding;	K20255|perilipin-5;	mmu03320;	PPAR signaling pathway;
Cilp	-2.28125	3.66242e-06	8.96282e-05	down	160	145	114	290	59	90	296	480	287	1054	1259	911	ENSMUSG00000042254	214425	9	65172462	65187887	+	GO:0010629|negative regulation of gene expression;GO:0030512|negative regulation of transforming growth factor beta receptor signaling pathway;GO:0043569|negative regulation of insulin-like growth factor receptor signaling pathway;GO:0060392|negative regulation of SMAD protein signal transduction;GO:0071560|cellular response to transforming growth factor beta stimulus;	GO:0005576|extracellular region;GO:0005615|extracellular space;GO:0062023|collagen-containing extracellular matrix;	GO:0003674|molecular_function;	NA	NA	NA
Enpp4	-0.606954	0.00283318	0.0166507	down	761	358	490	744	465	299	1202	740	936	1150	977	323	ENSMUSG00000023961	224794	17	44407199	44416700	-	GO:0007596|blood coagulation;GO:0007599|hemostasis;GO:0030194|positive regulation of blood coagulation;GO:0046130|purine ribonucleoside catabolic process;	GO:0005886|plasma membrane;GO:0016020|membrane;	GO:0016787|hydrolase activity;GO:0046872|metal ion binding;GO:0047710|bis(5'-adenosyl)-triphosphatase activity;	K18424|ectonucleotide pyrophosphatase/phosphodiesterase family member 4 [EC:3.6.1.29];K18424|ectonucleotide pyrophosphatase/phosphodiesterase family member 4 [EC:3.6.1.29];	mmu00230;mmu01100;	Purine metabolism;Metabolic pathways;
Ston2	-0.819238	2.26967e-06	6.13591e-05	down	824	465	525	677	490	423	1511	943	1060	1580	1236	497	ENSMUSG00000020961	108800	12	91599783	91755161	-	GO:0002244|hematopoietic progenitor cell differentiation;GO:0006897|endocytosis;GO:0007268|chemical synaptic transmission;GO:0030100|regulation of endocytosis;GO:0036465|synaptic vesicle recycling;GO:0048488|synaptic vesicle endocytosis;GO:0072583|clathrin-dependent endocytosis;	GO:0005730|nucleolus;GO:0005737|cytoplasm;GO:0005829|cytosol;GO:0008021|synaptic vesicle;GO:0016020|membrane;GO:0030122|AP-2 adaptor complex;GO:0030136|clathrin-coated vesicle;GO:0043005|neuron projection;GO:0045202|synapse;GO:0098793|presynapse;	GO:0005515|protein binding;GO:0035615|clathrin adaptor activity;	NA	NA	NA
H2-K2	1.01397	0.00087331	0.0068089	up	47	26	74	59	127	49	32	46	29	37	27	33	ENSMUSG00000121503	630499	17	34193608	34197811	-	NA	NA	NA	NA	NA	NA
Gm55328	1.39811	0.00174559	0.0115276	up	45	56	41	19	12	25	21	13	9	9	8	22	ENSMUSG00000118029	NA	19	47240682	47242771	+	NA	NA	NA	NA	NA	NA
Fam20b	-0.88465	0.000348368	0.00335605	down	590	370	363	599	327	234	1259	732	899	1201	935	220	ENSMUSG00000033557	215015	1	156506102	156546656	-	GO:0016310|phosphorylation;GO:0030166|proteoglycan biosynthetic process;	GO:0005654|nucleoplasm;GO:0005737|cytoplasm;GO:0005794|Golgi apparatus;GO:0016020|membrane;GO:0062023|collagen-containing extracellular matrix;	GO:0000166|nucleotide binding;GO:0005524|ATP binding;GO:0016301|kinase activity;GO:0016740|transferase activity;GO:0016773|phosphotransferase activity, alcohol group as acceptor;GO:0046872|metal ion binding;	NA	NA	NA
Cish	1.84372	0.00857625	0.0386407	up	286	27	32	544	413	159	108	73	132	64	69	8	ENSMUSG00000032578	12700	9	107173225	107179983	+	GO:0007205|protein kinase C-activating G protein-coupled receptor signaling pathway;GO:0009968|negative regulation of signal transduction;GO:0035556|intracellular signal transduction;GO:0040008|regulation of growth;GO:0046854|phosphatidylinositol phosphate biosynthetic process;	GO:0005886|plasma membrane;GO:0005942|phosphatidylinositol 3-kinase complex;	GO:0005515|protein binding;GO:0046935|1-phosphatidylinositol-3-kinase regulator activity;	K04701|cytokine inducible SH2-containing protein;K04701|cytokine inducible SH2-containing protein;	mmu04630;mmu04917;	JAK-STAT signaling pathway;Prolactin signaling pathway;
Lcn2	-2.19236	0.00151204	0.0104145	down	1	3	3	1	7	0	2	23	14	14	7	13	ENSMUSG00000026822	16819	2	32274645	32278264	-	GO:0002376|immune system process;GO:0006811|monoatomic ion transport;GO:0006915|apoptotic process;GO:0007614|short-term memory;GO:0007616|long-term memory;GO:0009410|response to xenobiotic stimulus;GO:0009615|response to virus;GO:0009617|response to bacterium;GO:0009635|response to herbicide;GO:0010595|positive regulation of endothelial cell migration;GO:0010628|positive regulation of gene expres…	GO:0005576|extracellular region;GO:0005615|extracellular space;GO:0005737|cytoplasm;GO:0005829|cytosol;GO:0031410|cytoplasmic vesicle;	GO:0002020|protease binding;GO:0005506|iron ion binding;GO:0005515|protein binding;GO:0036094|small molecule binding;GO:0042802|identical protein binding;GO:1903981|enterobactin binding;	K21129|lipocalin 2;	mmu04657;	IL-17 signaling pathway;
Denn2b	0.916529	0.000217129	0.00236423	up	75	114	112	98	134	115	84	49	43	66	62	75	ENSMUSG00000031024	76954	7	109123118	109302812	-	GO:0070374|positive regulation of ERK1 and ERK2 cascade;	GO:0005575|cellular_component;GO:0005737|cytoplasm;GO:0005768|endosome;GO:0005886|plasma membrane;GO:0016020|membrane;	GO:0005085|guanyl-nucleotide exchange factor activity;	NA	NA	NA
Gm21992	1.9092	4.27942e-05	0.000661685	up	7	12	12	14	16	13	4	3	2	6	3	4	ENSMUSG00000096370	102902673	19	4792941	4861640	-	NA	NA	NA	NA	NA	NA
Tm2d1	-0.65388	0.000138097	0.00166738	down	267	140	201	252	158	101	344	363	381	413	290	159	ENSMUSG00000028563	94043	4	98243607	98271543	-	GO:0006915|apoptotic process;GO:0007186|G protein-coupled receptor signaling pathway;GO:0097190|apoptotic signaling pathway;	GO:0005886|plasma membrane;GO:0016020|membrane;	GO:0001540|amyloid-beta binding;GO:0004930|G protein-coupled receptor activity;	NA	NA	NA
Abcc10	0.820499	0.00130355	0.00928532	up	43	43	71	54	58	53	30	39	20	40	28	41	ENSMUSG00000032842	224814	17	46614147	46639278	-	GO:0006691|leukotriene metabolic process;GO:0006869|lipid transport;GO:0055085|transmembrane transport;GO:0071716|leukotriene transport;	GO:0005886|plasma membrane;GO:0009925|basal plasma membrane;GO:0016020|membrane;GO:0016323|basolateral plasma membrane;	GO:0000166|nucleotide binding;GO:0005524|ATP binding;GO:0008559|ABC-type xenobiotic transporter activity;GO:0015431|ABC-type glutathione S-conjugate transporter activity;GO:0042626|ATPase-coupled transmembrane transporter activity;GO:0140359|ABC-type transporter activity;	K05674|ATP-binding cassette, subfamily C (CFTR/MRP), member 10;	mmu02010;	ABC transporters;
4930556M19Rik	-1.98108	1.96884e-08	1.19108e-06	down	5	10	14	16	3	16	45	67	68	40	41	26	ENSMUSG00000096971	75259	15	10714912	10790209	+	GO:0008150|biological_process;	GO:0005575|cellular_component;	GO:0003674|molecular_function;	NA	NA	NA
Fam25c	3.33783	0.00333122	0.0188664	up	1	3	6	6	1	3	0	0	1	1	0	0	ENSMUSG00000043681	69134	14	34073838	34077390	-	GO:0008150|biological_process;	GO:0005575|cellular_component;	GO:0003674|molecular_function;	NA	NA	NA
Fads6	-0.814934	4.30994e-06	0.000103141	down	91	77	52	91	49	48	139	144	143	154	131	89	ENSMUSG00000044788	328035	11	115170448	115188489	-	GO:0006629|lipid metabolic process;GO:0006631|fatty acid metabolic process;GO:0006633|fatty acid biosynthetic process;	GO:0005575|cellular_component;GO:0016020|membrane;	GO:0016491|oxidoreductase activity;GO:0016717|oxidoreductase activity, acting on paired donors, with oxidation of a pair of donors resulting in the reduction of molecular oxygen to two molecules of water;	NA	NA	NA
Ppic	0.770142	2.46977e-07	9.74418e-06	up	257	233	322	317	298	225	205	240	111	195	209	120	ENSMUSG00000024538	19038	18	53539404	53551187	-	GO:0000413|protein peptidyl-prolyl isomerization;GO:0006457|protein folding;	GO:0005737|cytoplasm;GO:0043231|intracellular membrane-bounded organelle;	GO:0003755|peptidyl-prolyl cis-trans isomerase activity;GO:0005515|protein binding;GO:0016018|cyclosporin A binding;GO:0016853|isomerase activity;	NA	NA	NA
Ppia	1.01936	4.74621e-05	0.00071971	up	36	31	71	66	37	44	21	28	23	39	26	18	ENSMUSG00000071866	268373	11	6365443	6369817	+	GO:0000413|protein peptidyl-prolyl isomerization;GO:0001933|negative regulation of protein phosphorylation;GO:0001934|positive regulation of protein phosphorylation;GO:0006457|protein folding;GO:0006469|negative regulation of protein kinase activity;GO:0006915|apoptotic process;GO:0030168|platelet activation;GO:0030182|neuron differentiation;GO:0030593|neutrophil chemotaxis;GO:0030595|leukocyte c…	GO:0005576|extracellular region;GO:0005615|extracellular space;GO:0005634|nucleus;GO:0005737|cytoplasm;GO:0032991|protein-containing complex;GO:0043209|myelin sheath;	GO:0003755|peptidyl-prolyl cis-trans isomerase activity;GO:0005178|integrin binding;GO:0005515|protein binding;GO:0016018|cyclosporin A binding;GO:0016853|isomerase activity;GO:1904399|heparan sulfate binding;	K03767|peptidyl-prolyl cis-trans isomerase A (cyclophilin A) [EC:5.2.1.8];K03767|peptidyl-prolyl cis-trans isomerase A (cyclophilin A) [EC:5.2.1.8];	mmu03250;mmu04217;	Viral life cycle - HIV-1;Necroptosis;
Tbx15	-0.603264	2.28575e-06	6.16013e-05	down	3307	2090	2437	3141	2318	1697	5617	4450	4061	5078	4369	2070	ENSMUSG00000027868	21384	3	99147697	99261575	+	GO:0000122|negative regulation of transcription by RNA polymerase II;GO:0001708|cell fate specification;GO:0006355|regulation of DNA-templated transcription;GO:0006357|regulation of transcription by RNA polymerase II;GO:0045893|positive regulation of DNA-templated transcription;GO:0048701|embryonic cranial skeleton morphogenesis;GO:0048704|embryonic skeletal system morphogenesis;	GO:0005634|nucleus;GO:0090571|RNA polymerase II transcription repressor complex;	GO:0000976|transcription cis-regulatory region binding;GO:0000978|RNA polymerase II cis-regulatory region sequence-specific DNA binding;GO:0000981|DNA-binding transcription factor activity, RNA polymerase II-specific;GO:0001227|DNA-binding transcription repressor activity, RNA polymerase II-specific;GO:0003677|DNA binding;GO:0003700|DNA-binding transcription factor activity;GO:0005515|protein bin…	NA	NA	NA
C920021L13Rik	0.874888	0.00383489	0.0209352	up	31	18	39	43	33	24	14	24	11	13	24	23	ENSMUSG00000080727	100042889	3	95778820	95796405	+	GO:0008150|biological_process;	GO:0005575|cellular_component;	GO:0003674|molecular_function;	NA	NA	NA
Zfp512b	0.596065	0.000191689	0.00213424	up	213	176	246	248	314	258	251	188	182	215	169	95	ENSMUSG00000000823	269401	2	181223896	181234596	-	GO:1902894|negative regulation of miRNA transcription;	GO:0005654|nucleoplasm;	GO:0000977|RNA polymerase II transcription regulatory region sequence-specific DNA binding;GO:0001227|DNA-binding transcription repressor activity, RNA polymerase II-specific;	NA	NA	NA
Ppox	0.812979	1.02597e-08	6.724e-07	up	168	154	236	237	246	186	141	150	118	131	117	112	ENSMUSG00000062729	19044	1	171103563	171108760	-	GO:0006779|porphyrin-containing compound biosynthetic process;GO:0006783|heme biosynthetic process;GO:0046501|protoporphyrinogen IX metabolic process;	GO:0005739|mitochondrion;GO:0005743|mitochondrial inner membrane;GO:0016020|membrane;GO:0031966|mitochondrial membrane;	GO:0004729|oxygen-dependent protoporphyrinogen oxidase activity;GO:0005515|protein binding;GO:0016491|oxidoreductase activity;	K00231|protoporphyrinogen/coproporphyrinogen III oxidase [EC:1.3.3.4 1.3.3.15];K00231|protoporphyrinogen/coproporphyrinogen III oxidase [EC:1.3.3.4 1.3.3.15];K00231|protoporphyrinogen/coproporphyrinogen III oxidase [EC:1.3.3.4 1.3.3.15];	mmu00860;mmu01100;mmu01240;	Porphyrin metabolism;Metabolic pathways;Biosynthesis of cofactors;
Ldhb	-0.730369	0.00614576	0.0301571	down	2135	2766	1476	3400	1212	1406	3635	3904	3454	2203	4569	4188	ENSMUSG00000030246	16832	6	142435975	142453683	-	GO:0006089|lactate metabolic process;GO:0006090|pyruvate metabolic process;GO:0019244|lactate biosynthetic process from pyruvate;GO:0019674|NAD metabolic process;GO:0019752|carboxylic acid metabolic process;	GO:0005737|cytoplasm;GO:0005739|mitochondrion;GO:0005743|mitochondrial inner membrane;GO:0005829|cytosol;GO:0016020|membrane;GO:0043209|myelin sheath;GO:0045121|membrane raft;GO:1990204|oxidoreductase complex;	GO:0003824|catalytic activity;GO:0004457|lactate dehydrogenase activity;GO:0004459|L-lactate dehydrogenase activity;GO:0016491|oxidoreductase activity;GO:0016616|oxidoreductase activity, acting on the CH-OH group of donors, NAD or NADP as acceptor;GO:0019900|kinase binding;GO:0042802|identical protein binding;GO:0051287|NAD binding;	K00016|L-lactate dehydrogenase [EC:1.1.1.27];K00016|L-lactate dehydrogenase [EC:1.1.1.27];K00016|L-lactate dehydrogenase [EC:1.1.1.27];K00016|L-lactate dehydrogenase [EC:1.1.1.27];K00016|L-lactate dehydrogenase [EC:1.1.1.27];K00016|L-lactate dehydrogenase [EC:1.1.1.27];K00016|L-lactate dehydrogenase [EC:1.1.1.27];K00016|L-lactate dehydrogenase [EC:1.1.1.27];	mmu00010;mmu00270;mmu00620;mmu00640;mmu01100;mmu04066;mmu04922;mmu05230;	Glycolysis / Gluconeogenesis;Cysteine and methionine metabolism;Pyruvate metabolism;Propanoate metabolism;Metabolic pathways;HIF-1 signaling pathway;Glucagon signaling pathway;Central carbon metabolism in cancer;
Ttll7	-0.736237	0.000388878	0.00363695	down	3084	1545	2194	2632	2070	1269	6428	3870	3714	5058	3923	1281	ENSMUSG00000036745	70892	3	146558122	146689764	+	GO:0000226|microtubule cytoskeleton organization;GO:0007275|multicellular organism development;GO:0007399|nervous system development;GO:0018095|protein polyglutamylation;GO:0030154|cell differentiation;GO:0036211|protein modification process;	GO:0005737|cytoplasm;GO:0005856|cytoskeleton;GO:0005874|microtubule;GO:0005929|cilium;GO:0036064|ciliary basal body;GO:0042995|cell projection;GO:0097731|9+0 non-motile cilium;	GO:0000166|nucleotide binding;GO:0005524|ATP binding;GO:0015631|tubulin binding;GO:0016874|ligase activity;GO:0043014|alpha-tubulin binding;GO:0046872|metal ion binding;GO:0048487|beta-tubulin binding;GO:0070740|tubulin-glutamic acid ligase activity;	NA	NA	NA
Ttll4	1.08729	3.26027e-20	2.68615e-17	up	410	365	560	530	529	366	302	219	283	227	215	186	ENSMUSG00000033257	67534	1	74700904	74742889	+	GO:0000226|microtubule cytoskeleton organization;GO:0018095|protein polyglutamylation;GO:0018200|peptidyl-glutamic acid modification;GO:0036211|protein modification process;GO:0120222|regulation of blastocyst development;	GO:0005737|cytoplasm;GO:0005856|cytoskeleton;GO:0005874|microtubule;GO:0005929|cilium;GO:0036064|ciliary basal body;GO:0042995|cell projection;GO:0097731|9+0 non-motile cilium;	GO:0000166|nucleotide binding;GO:0005515|protein binding;GO:0005524|ATP binding;GO:0015631|tubulin binding;GO:0016874|ligase activity;GO:0046872|metal ion binding;GO:0070739|protein-glutamic acid ligase activity;GO:0070740|tubulin-glutamic acid ligase activity;	NA	NA	NA
Ttll3	1.13801	0.000292361	0.00294459	up	32	21	31	16	32	27	11	19	9	19	12	11	ENSMUSG00000030276	101100	6	113366221	113391548	+	GO:0003341|cilium movement;GO:0018094|protein polyglycylation;GO:0030317|flagellated sperm motility;GO:0036211|protein modification process;GO:0060271|cilium assembly;	GO:0005737|cytoplasm;GO:0005856|cytoskeleton;GO:0005874|microtubule;GO:0005929|cilium;GO:0005930|axoneme;GO:0015630|microtubule cytoskeleton;GO:0031514|motile cilium;GO:0036126|sperm flagellum;GO:0042995|cell projection;	GO:0000166|nucleotide binding;GO:0005524|ATP binding;GO:0016874|ligase activity;GO:0046872|metal ion binding;GO:0070735|protein-glycine ligase activity;GO:0070736|protein-glycine ligase activity, initiating;	NA	NA	NA
Gm55889	2.46748	0.0117992	0.0492522	up	3	5	5	2	2	6	2	0	0	3	0	0	ENSMUSG00000118555	NA	7	110716986	110718801	-	NA	NA	NA	NA	NA	NA
Gm55882	1.37045	0.0119361	0.0496797	up	8	8	12	9	5	7	1	5	1	8	3	3	ENSMUSG00002076304	NA	11	51161262	51161516	+	NA	NA	NA	NA	NA	NA
Irgm2	-0.906384	0.00313588	0.0180136	down	213	119	168	249	184	127	297	273	933	274	285	144	ENSMUSG00000069874	54396	11	58090444	58113608	+	GO:0000045|autophagosome assembly;GO:0001934|positive regulation of protein phosphorylation;GO:0006952|defense response;GO:0009617|response to bacterium;GO:0010508|positive regulation of autophagy;GO:0010800|positive regulation of peptidyl-threonine phosphorylation;GO:0031648|protein destabilization;GO:0033138|positive regulation of peptidyl-serine phosphorylation;GO:0034341|response to type II i…	GO:0000139|Golgi membrane;GO:0005737|cytoplasm;GO:0005739|mitochondrion;GO:0005789|endoplasmic reticulum membrane;GO:0005794|Golgi apparatus;GO:0005829|cytosol;	GO:0003924|GTPase activity;GO:0019901|protein kinase binding;GO:0043539|protein serine/threonine kinase activator activity;GO:0050700|CARD domain binding;GO:0051434|BH3 domain binding;	K14139|immunity-related GTPase family M protein [EC:3.6.5.-];K14139|immunity-related GTPase family M protein [EC:3.6.5.-];	mmu04621;mmu05145;	NOD-like receptor signaling pathway;Toxoplasmosis;
Fam13b	0.806422	0.000103835	0.00134831	up	91	65	105	116	129	112	94	70	43	59	67	59	ENSMUSG00000036501	225358	18	34575404	34639884	-	GO:0007165|signal transduction;	NA	GO:0003674|molecular_function;GO:0005096|GTPase activator activity;	NA	NA	NA
Phaf1	-0.594789	0.00902547	0.0402	down	253	130	141	163	119	74	334	254	272	330	226	90	ENSMUSG00000031889	234678	8	105951777	105979685	+	GO:0043001|Golgi to plasma membrane protein transport;	GO:0000407|phagophore assembly site;GO:0005737|cytoplasm;GO:0005802|trans-Golgi network;GO:0016020|membrane;GO:0030425|dendrite;GO:0030672|synaptic vesicle membrane;	GO:0030165|PDZ domain binding;GO:0035254|glutamate receptor binding;	NA	NA	NA
Fbxo32	-1.0128	5.65971e-06	0.00012953	down	2380	1928	2882	3451	3803	1339	6479	5551	8101	6642	7173	1771	ENSMUSG00000022358	67731	15	58039275	58078328	-	GO:0010614|negative regulation of cardiac muscle hypertrophy;GO:0010666|positive regulation of cardiac muscle cell apoptotic process;GO:0014878|response to electrical stimulus involved in regulation of muscle adaptation;GO:0014889|muscle atrophy;GO:0014894|response to denervation involved in regulation of muscle adaptation;GO:0016567|protein ubiquitination;GO:0071549|cellular response to dexameth…	GO:0005634|nucleus;GO:0005654|nucleoplasm;GO:0005737|cytoplasm;GO:0005829|cytosol;GO:0019005|SCF ubiquitin ligase complex;GO:0030018|Z disc;	GO:0005515|protein binding;	K10305|F-box protein 25/32;	mmu04068;	FoxO signaling pathway;
Fbxo33	0.619582	0.00321022	0.0183073	up	63	51	72	59	38	40	55	37	43	45	26	28	ENSMUSG00000035329	70611	12	59247441	59266511	-	GO:0031146|SCF-dependent proteasomal ubiquitin-dependent protein catabolic process;GO:0031398|positive regulation of protein ubiquitination;	GO:0005575|cellular_component;GO:0019005|SCF ubiquitin ligase complex;	GO:0003674|molecular_function;	NA	NA	NA
Sema6a	0.930916	3.13438e-05	0.00050404	up	116	164	126	128	227	137	81	90	63	121	111	66	ENSMUSG00000019647	20358	18	47368665	47501937	-	GO:0001755|neural crest cell migration;GO:0001764|neuron migration;GO:0006915|apoptotic process;GO:0007166|cell surface receptor signaling pathway;GO:0007275|multicellular organism development;GO:0007399|nervous system development;GO:0007411|axon guidance;GO:0016525|negative regulation of angiogenesis;GO:0030154|cell differentiation;GO:0035924|cellular response to vascular endothelial growth fact…	GO:0005615|extracellular space;GO:0005886|plasma membrane;GO:0016020|membrane;GO:0030424|axon;	GO:0004888|transmembrane signaling receptor activity;GO:0005515|protein binding;GO:0030215|semaphorin receptor binding;GO:0042802|identical protein binding;GO:0045499|chemorepellent activity;	K06842|semaphorin 6;	mmu04360;	Axon guidance;
Sema6b	0.731315	0.00250606	0.0151767	up	30	30	44	34	33	42	21	27	26	31	26	14	ENSMUSG00000001227	20359	17	56430085	56447343	-	GO:0001755|neural crest cell migration;GO:0007275|multicellular organism development;GO:0007399|nervous system development;GO:0007411|axon guidance;GO:0007417|central nervous system development;GO:0021766|hippocampus development;GO:0030154|cell differentiation;GO:0030335|positive regulation of cell migration;GO:0048843|negative regulation of axon extension involved in axon guidance;GO:0050919|neg…	GO:0005615|extracellular space;GO:0005886|plasma membrane;GO:0016020|membrane;	GO:0030215|semaphorin receptor binding;GO:0045499|chemorepellent activity;	K06842|semaphorin 6;	mmu04360;	Axon guidance;
Sema5a	0.912535	0.00308468	0.0177776	up	50	66	129	49	57	36	44	42	16	51	53	23	ENSMUSG00000022231	20356	15	32244956	32696487	+	GO:0001569|branching involved in blood vessel morphogenesis;GO:0001755|neural crest cell migration;GO:0001938|positive regulation of endothelial cell proliferation;GO:0002043|blood vessel endothelial cell proliferation involved in sprouting angiogenesis;GO:0007162|negative regulation of cell adhesion;GO:0007275|multicellular organism development;GO:0007399|nervous system development;GO:0007411|ax…	GO:0016020|membrane;	GO:0008046|axon guidance receptor activity;GO:0030215|semaphorin receptor binding;GO:0035373|chondroitin sulfate proteoglycan binding;GO:0043395|heparan sulfate proteoglycan binding;GO:0045499|chemorepellent activity;GO:0045545|syndecan binding;	K06841|semaphorin 5;	mmu04360;	Axon guidance;
Dars2	-0.61653	0.000102792	0.00134125	down	119	89	81	124	64	72	193	177	158	181	146	90	ENSMUSG00000026709	226539	1	160868171	160898228	-	GO:0006412|translation;GO:0006418|tRNA aminoacylation for protein translation;GO:0006422|aspartyl-tRNA aminoacylation;GO:0043039|tRNA aminoacylation;GO:0070145|mitochondrial asparaginyl-tRNA aminoacylation;	GO:0005654|nucleoplasm;GO:0005737|cytoplasm;GO:0005739|mitochondrion;	GO:0000166|nucleotide binding;GO:0003676|nucleic acid binding;GO:0004812|aminoacyl-tRNA ligase activity;GO:0004815|aspartate-tRNA ligase activity;GO:0005524|ATP binding;GO:0016874|ligase activity;GO:0042803|protein homodimerization activity;GO:0050560|aspartate-tRNA(Asn) ligase activity;	K01876|aspartyl-tRNA synthetase [EC:6.1.1.12];	mmu00970;	Aminoacyl-tRNA biosynthesis;
Lef1	2.84527	0.00393021	0.0213168	up	5	3	8	10	0	7	1	0	0	0	3	1	ENSMUSG00000027985	16842	3	130904120	131018005	+	GO:0000122|negative regulation of transcription by RNA polymerase II;GO:0001569|branching involved in blood vessel morphogenesis;GO:0001756|somitogenesis;GO:0001837|epithelial to mesenchymal transition;GO:0001944|vasculature development;GO:0002040|sprouting angiogenesis;GO:0006351|DNA-templated transcription;GO:0006355|regulation of DNA-templated transcription;GO:0006357|regulation of transcripti…	GO:0005634|nucleus;GO:0005654|nucleoplasm;GO:0005667|transcription regulator complex;GO:0005737|cytoplasm;GO:0032993|protein-DNA complex;GO:0090575|RNA polymerase II transcription regulator complex;GO:1990907|beta-catenin-TCF complex;	GO:0000976|transcription cis-regulatory region binding;GO:0000977|RNA polymerase II transcription regulatory region sequence-specific DNA binding;GO:0000978|RNA polymerase II cis-regulatory region sequence-specific DNA binding;GO:0000981|DNA-binding transcription factor activity, RNA polymerase II-specific;GO:0000987|cis-regulatory region sequence-specific DNA binding;GO:0001222|transcription cor…	K04492|lymphoid enhancer-binding factor 1;K04492|lymphoid enhancer-binding factor 1;K04492|lymphoid enhancer-binding factor 1;K04492|lymphoid enhancer-binding factor 1;K04492|lymphoid enhancer-binding factor 1;K04492|lymphoid enhancer-binding factor 1;K04492|lymphoid enhancer-binding factor 1;K04492|lymphoid enhancer-binding factor 1;K04492|lymphoid enhancer-binding factor 1;K04492|lymphoid enhan…	mmu04310;mmu04390;mmu04520;mmu04916;mmu04934;mmu04936;mmu05132;mmu05167;mmu05200;mmu05210;mmu05213;mmu05215;mmu05216;mmu05217;mmu05221;mmu05224;mmu05225;mmu05226;mmu05412;	Wnt signaling pathway;Hippo signaling pathway;Adherens junction;Melanogenesis;Cushing syndrome;Alcoholic liver disease;Salmonella infection;Kaposi sarcoma-associated herpesvirus infection;Pathways in cancer;Colorectal cancer;Endometrial cancer;Prostate cancer;Thyroid cancer;Basal cell carcinoma;Acute myeloid leukemia;Breast cancer;Hepatocellular carcinoma;Gastric cancer;Arrhythmogenic right ventr…
Cwf19l2	-0.702115	2.59651e-05	0.000434476	down	316	143	218	271	251	144	470	398	409	517	472	178	ENSMUSG00000025898	244672	9	3403592	3479236	+	GO:0000398|mRNA splicing, via spliceosome;	GO:0071014|post-mRNA release spliceosomal complex;	GO:0003674|molecular_function;	NA	NA	NA
Sema3a	1.00704	0.00581621	0.0288426	up	50	31	79	41	53	26	38	16	19	59	22	5	ENSMUSG00000028883	20346	5	13175381	13652533	+	GO:0001755|neural crest cell migration;GO:0001764|neuron migration;GO:0002027|regulation of heart rate;GO:0006915|apoptotic process;GO:0007275|multicellular organism development;GO:0007399|nervous system development;GO:0007411|axon guidance;GO:0007413|axonal fasciculation;GO:0008039|synaptic target recognition;GO:0008045|motor neuron axon guidance;GO:0010631|epithelial cell migration;GO:0010633|n…	GO:0005576|extracellular region;GO:0005615|extracellular space;GO:0005886|plasma membrane;GO:0030424|axon;GO:0030425|dendrite;GO:0098978|glutamatergic synapse;GO:0150053|cerebellar climbing fiber to Purkinje cell synapse;	GO:0005515|protein binding;GO:0030215|semaphorin receptor binding;GO:0038191|neuropilin binding;GO:0045499|chemorepellent activity;	K06840|semaphorin 3;	mmu04360;	Axon guidance;
Pimreg	3.95642	0.00776857	0.0358157	up	1	1	3	11	0	1	0	0	0	0	0	0	ENSMUSG00000020808	109212	11	71932858	71938196	+	GO:0007049|cell cycle;GO:0051301|cell division;	GO:0005634|nucleus;GO:0005654|nucleoplasm;GO:0005730|nucleolus;	GO:0003674|molecular_function;	NA	NA	NA
Abhd5	-0.764802	3.6944e-06	9.02832e-05	down	236	171	207	220	134	98	426	324	364	399	360	158	ENSMUSG00000032540	67469	9	122180673	122210589	+	GO:0006629|lipid metabolic process;GO:0006631|fatty acid metabolic process;GO:0006654|phosphatidic acid biosynthetic process;GO:0008654|phospholipid biosynthetic process;GO:0010891|negative regulation of sequestering of triglyceride;GO:0010898|positive regulation of triglyceride catabolic process;GO:0030154|cell differentiation;GO:0050996|positive regulation of lipid catabolic process;GO:0051006|…	GO:0005654|nucleoplasm;GO:0005737|cytoplasm;GO:0005811|lipid droplet;GO:0005829|cytosol;GO:0043231|intracellular membrane-bounded organelle;	GO:0003841|1-acylglycerol-3-phosphate O-acyltransferase activity;GO:0005515|protein binding;GO:0016740|transferase activity;GO:0016746|acyltransferase activity;GO:0042171|lysophosphatidic acid acyltransferase activity;GO:0052689|carboxylic ester hydrolase activity;	K13699|abhydrolase domain-containing protein 5 [EC:2.3.1.51];	mmu04923;	Regulation of lipolysis in adipocytes;
Uap1l1	-0.650768	0.00495475	0.0256208	down	33	34	34	38	47	51	95	55	53	81	74	61	ENSMUSG00000026956	227620	2	25249901	25255694	-	GO:0006048|UDP-N-acetylglucosamine biosynthetic process;	NA	GO:0003977|UDP-N-acetylglucosamine diphosphorylase activity;GO:0016740|transferase activity;GO:0016779|nucleotidyltransferase activity;GO:0070569|uridylyltransferase activity;	K00972|UDP-N-acetylglucosamine/UDP-N-acetylgalactosamine diphosphorylase [EC:2.7.7.23 2.7.7.83];K00972|UDP-N-acetylglucosamine/UDP-N-acetylgalactosamine diphosphorylase [EC:2.7.7.23 2.7.7.83];K00972|UDP-N-acetylglucosamine/UDP-N-acetylgalactosamine diphosphorylase [EC:2.7.7.23 2.7.7.83];	mmu00520;mmu01100;mmu01250;	Amino sugar and nucleotide sugar metabolism;Metabolic pathways;Biosynthesis of nucleotide sugars;
Akap8	0.843539	1.67917e-06	4.77062e-05	up	914	799	1107	1198	1392	1080	742	815	477	658	598	662	ENSMUSG00000024045	56399	17	32522646	32540212	-	GO:0002376|immune system process;GO:0007076|mitotic chromosome condensation;GO:0015031|protein transport;GO:0031065|positive regulation of histone deacetylation;GO:0032720|negative regulation of tumor necrosis factor production;GO:0044839|cell cycle G2/M phase transition;GO:0045087|innate immune response;GO:0071222|cellular response to lipopolysaccharide;GO:0071380|cellular response to prostaglan…	GO:0000785|chromatin;GO:0000793|condensed chromosome;GO:0001939|female pronucleus;GO:0005634|nucleus;GO:0005654|nucleoplasm;GO:0005730|nucleolus;GO:0005737|cytoplasm;GO:0005739|mitochondrion;GO:0005794|Golgi apparatus;GO:0016363|nuclear matrix;	GO:0003677|DNA binding;GO:0003682|chromatin binding;GO:0003690|double-stranded DNA binding;GO:0005515|protein binding;GO:0008270|zinc ion binding;GO:0034237|protein kinase A regulatory subunit binding;GO:0042826|histone deacetylase binding;GO:0046872|metal ion binding;GO:0051059|NF-kappaB binding;	NA	NA	NA
Akap5	1.96893	9.52903e-06	0.000193966	up	23	27	10	18	30	22	13	5	1	6	7	6	ENSMUSG00000021057	238276	12	76371665	76380927	+	GO:0001934|positive regulation of protein phosphorylation;GO:0007193|adenylate cyclase-inhibiting G protein-coupled receptor signaling pathway;GO:0007194|negative regulation of adenylate cyclase activity;GO:0007416|synapse assembly;GO:0010524|positive regulation of calcium ion transport into cytosol;GO:0010738|regulation of protein kinase A signaling;GO:0032984|protein-containing complex disassem…	GO:0005737|cytoplasm;GO:0005768|endosome;GO:0005829|cytosol;GO:0005856|cytoskeleton;GO:0005886|plasma membrane;GO:0008287|protein serine/threonine phosphatase complex;GO:0009898|cytoplasmic side of plasma membrane;GO:0014069|postsynaptic density;GO:0016020|membrane;GO:0016323|basolateral plasma membrane;GO:0030425|dendrite;GO:0031527|filopodium membrane;GO:0032279|asymmetric synapse;GO:0032590|de…	GO:0001664|G protein-coupled receptor binding;GO:0003779|actin binding;GO:0005515|protein binding;GO:0005516|calmodulin binding;GO:0008179|adenylate cyclase binding;GO:0017124|SH3 domain binding;GO:0019900|kinase binding;GO:0019901|protein kinase binding;GO:0019904|protein domain specific binding;GO:0030346|protein phosphatase 2B binding;GO:0031698|beta-2 adrenergic receptor binding;GO:0034237|pr…	NA	NA	NA
Akap6	-0.60735	0.00371583	0.0204749	down	993	597	586	870	614	358	1448	1035	1072	1529	1447	399	ENSMUSG00000061603	238161	12	52746166	53202382	+	GO:0001934|positive regulation of protein phosphorylation;GO:0007194|negative regulation of adenylate cyclase activity;GO:0010738|regulation of protein kinase A signaling;GO:0030307|positive regulation of cell growth;GO:0031503|protein-containing complex localization;GO:0045727|positive regulation of translation;GO:0051281|positive regulation of release of sequestered calcium ion into cytosol;GO:…	GO:0005634|nucleus;GO:0005635|nuclear envelope;GO:0005737|cytoplasm;GO:0005901|caveola;GO:0014701|junctional sarcoplasmic reticulum membrane;GO:0014704|intercalated disc;GO:0016529|sarcoplasmic reticulum;GO:0030315|T-tubule;GO:0031965|nuclear membrane;GO:0032991|protein-containing complex;GO:0034704|calcium channel complex;GO:0042383|sarcolemma;GO:0048471|perinuclear region of cytoplasm;	GO:0005515|protein binding;GO:0008179|adenylate cyclase binding;GO:0019899|enzyme binding;GO:0034237|protein kinase A regulatory subunit binding;GO:0043495|protein-membrane adaptor activity;GO:0044325|transmembrane transporter binding;GO:0051018|protein kinase A binding;GO:0051721|protein phosphatase 2A binding;GO:0060090|molecular adaptor activity;	NA	NA	NA
Prpf4b	0.706693	1.05684e-15	4.57138e-13	up	788	682	892	925	876	716	600	593	504	652	542	426	ENSMUSG00000021413	19134	13	35059285	35090047	+	GO:0006397|mRNA processing;GO:0006468|protein phosphorylation;GO:0008380|RNA splicing;GO:0016310|phosphorylation;GO:0045292|mRNA cis splicing, via spliceosome;	GO:0005634|nucleus;GO:0005681|spliceosomal complex;GO:0005694|chromosome;GO:0016607|nuclear speck;GO:0071013|catalytic step 2 spliceosome;	GO:0000166|nucleotide binding;GO:0004672|protein kinase activity;GO:0004674|protein serine/threonine kinase activity;GO:0004693|cyclin-dependent protein serine/threonine kinase activity;GO:0005524|ATP binding;GO:0016301|kinase activity;GO:0016740|transferase activity;	NA	NA	NA
Clk1	1.10617	1.02539e-06	3.19662e-05	up	1023	1277	2092	1523	2169	1421	724	953	598	744	721	964	ENSMUSG00000026034	12747	1	58449348	58463225	-	GO:0006468|protein phosphorylation;GO:0016310|phosphorylation;GO:0018105|peptidyl-serine phosphorylation;GO:0018107|peptidyl-threonine phosphorylation;GO:0018108|peptidyl-tyrosine phosphorylation;GO:0043484|regulation of RNA splicing;GO:0046777|protein autophosphorylation;	GO:0005634|nucleus;GO:0005737|cytoplasm;	GO:0000166|nucleotide binding;GO:0004672|protein kinase activity;GO:0004674|protein serine/threonine kinase activity;GO:0004712|protein serine/threonine/tyrosine kinase activity;GO:0004713|protein tyrosine kinase activity;GO:0005515|protein binding;GO:0005524|ATP binding;GO:0016301|kinase activity;GO:0016740|transferase activity;	K23561|dual specificity protein kinase CLK1/4 [EC:2.7.12.1];	mmu05134;	Legionellosis;
Clk3	0.691335	6.71271e-11	8.17911e-09	up	764	744	1065	959	1002	656	704	714	542	633	515	446	ENSMUSG00000032316	102414	9	57657907	57673143	-	GO:0006468|protein phosphorylation;GO:0016310|phosphorylation;GO:0018108|peptidyl-tyrosine phosphorylation;GO:0043484|regulation of RNA splicing;GO:0046777|protein autophosphorylation;	GO:0005634|nucleus;GO:0005654|nucleoplasm;GO:0005737|cytoplasm;GO:0031410|cytoplasmic vesicle;GO:0045111|intermediate filament cytoskeleton;	GO:0000166|nucleotide binding;GO:0004672|protein kinase activity;GO:0004674|protein serine/threonine kinase activity;GO:0004712|protein serine/threonine/tyrosine kinase activity;GO:0004713|protein tyrosine kinase activity;GO:0005524|ATP binding;GO:0016301|kinase activity;GO:0016740|transferase activity;GO:0042802|identical protein binding;	NA	NA	NA
Clk4	0.68394	0.000176421	0.00200554	up	825	621	1153	1016	1296	980	682	726	560	678	620	700	ENSMUSG00000020385	12750	11	51152557	51172593	+	GO:0006468|protein phosphorylation;GO:0016310|phosphorylation;GO:0018108|peptidyl-tyrosine phosphorylation;GO:0043484|regulation of RNA splicing;GO:0046777|protein autophosphorylation;	GO:0005634|nucleus;	GO:0000166|nucleotide binding;GO:0004672|protein kinase activity;GO:0004674|protein serine/threonine kinase activity;GO:0004712|protein serine/threonine/tyrosine kinase activity;GO:0004713|protein tyrosine kinase activity;GO:0005524|ATP binding;GO:0016301|kinase activity;GO:0016740|transferase activity;	K23561|dual specificity protein kinase CLK1/4 [EC:2.7.12.1];	mmu05134;	Legionellosis;
Tgfb2	-0.603673	0.00064526	0.00537003	down	363	245	311	240	254	156	625	381	325	574	523	252	ENSMUSG00000039239	21808	1	186354989	186438186	-	GO:0000902|cell morphogenesis;GO:0001501|skeletal system development;GO:0001502|cartilage condensation;GO:0001568|blood vessel development;GO:0001654|eye development;GO:0001666|response to hypoxia;GO:0001822|kidney development;GO:0001837|epithelial to mesenchymal transition;GO:0001843|neural tube closure;GO:0001942|hair follicle development;GO:0001974|blood vessel remodeling;GO:0003007|heart morp…	GO:0005576|extracellular region;GO:0005604|basement membrane;GO:0005615|extracellular space;GO:0005737|cytoplasm;GO:0005768|endosome;GO:0005802|trans-Golgi network;GO:0009986|cell surface;GO:0030141|secretory granule;GO:0030424|axon;GO:0043025|neuronal cell body;GO:0062023|collagen-containing extracellular matrix;GO:0099126|transforming growth factor beta complex;	GO:0001540|amyloid-beta binding;GO:0005102|signaling receptor binding;GO:0005114|type II transforming growth factor beta receptor binding;GO:0005125|cytokine activity;GO:0005160|transforming growth factor beta receptor binding;GO:0005515|protein binding;GO:0008083|growth factor activity;GO:0034714|type III transforming growth factor beta receptor binding;GO:0042802|identical protein binding;GO:00…	K13376|transforming growth factor beta-2;K13376|transforming growth factor beta-2;K13376|transforming growth factor beta-2;K13376|transforming growth factor beta-2;K13376|transforming growth factor beta-2;K13376|transforming growth factor beta-2;K13376|transforming growth factor beta-2;K13376|transforming growth factor beta-2;K13376|transforming growth factor beta-2;K13376|transforming growth fac…	mmu04010;mmu04060;mmu04068;mmu04110;mmu04218;mmu04350;mmu04380;mmu04390;mmu04933;mmu05140;mmu05142;mmu05144;mmu05145;mmu05146;mmu05152;mmu05161;mmu05166;mmu05200;mmu05205;mmu05206;mmu05210;mmu05211;mmu05212;mmu05220;mmu05225;mmu05226;mmu05321;mmu05323;mmu05410;mmu05414;mmu05415;	MAPK signaling pathway;Cytokine-cytokine receptor interaction;FoxO signaling pathway;Cell cycle;Cellular senescence;TGF-beta signaling pathway;Osteoclast differentiation;Hippo signaling pathway;AGE-RAGE signaling pathway in diabetic complications;Leishmaniasis;Chagas disease;Malaria;Toxoplasmosis;Amoebiasis;Tuberculosis;Hepatitis B;Human T-cell leukemia virus 1 infection;Pathways in cancer;Proteo…
Tgfb3	-0.644678	6.21798e-08	3.10382e-06	down	351	254	335	305	305	223	656	421	498	535	640	339	ENSMUSG00000021253	21809	12	86103519	86125815	-	GO:0001666|response to hypoxia;GO:0001701|in utero embryonic development;GO:0007179|transforming growth factor beta receptor signaling pathway;GO:0008283|cell population proliferation;GO:0008284|positive regulation of cell population proliferation;GO:0008285|negative regulation of cell population proliferation;GO:0009790|embryo development;GO:0009887|animal organ morphogenesis;GO:0010467|gene exp…	GO:0005576|extracellular region;GO:0005615|extracellular space;GO:0005634|nucleus;GO:0005737|cytoplasm;GO:0009986|cell surface;GO:0030141|secretory granule;GO:0030315|T-tubule;GO:0031012|extracellular matrix;GO:0043025|neuronal cell body;GO:0043231|intracellular membrane-bounded organelle;GO:0062023|collagen-containing extracellular matrix;GO:0070021|transforming growth factor beta ligand-recepto…	GO:0005114|type II transforming growth factor beta receptor binding;GO:0005125|cytokine activity;GO:0005160|transforming growth factor beta receptor binding;GO:0005515|protein binding;GO:0008083|growth factor activity;GO:0034713|type I transforming growth factor beta receptor binding;GO:0034714|type III transforming growth factor beta receptor binding;GO:0042802|identical protein binding;GO:00448…	K13377|transforming growth factor beta-3;K13377|transforming growth factor beta-3;K13377|transforming growth factor beta-3;K13377|transforming growth factor beta-3;K13377|transforming growth factor beta-3;K13377|transforming growth factor beta-3;K13377|transforming growth factor beta-3;K13377|transforming growth factor beta-3;K13377|transforming growth factor beta-3;K13377|transforming growth fac…	mmu04010;mmu04060;mmu04068;mmu04110;mmu04218;mmu04350;mmu04390;mmu04933;mmu05140;mmu05142;mmu05144;mmu05145;mmu05146;mmu05152;mmu05161;mmu05166;mmu05200;mmu05210;mmu05211;mmu05212;mmu05220;mmu05225;mmu05226;mmu05321;mmu05323;mmu05410;mmu05414;mmu05415;	MAPK signaling pathway;Cytokine-cytokine receptor interaction;FoxO signaling pathway;Cell cycle;Cellular senescence;TGF-beta signaling pathway;Hippo signaling pathway;AGE-RAGE signaling pathway in diabetic complications;Leishmaniasis;Chagas disease;Malaria;Toxoplasmosis;Amoebiasis;Tuberculosis;Hepatitis B;Human T-cell leukemia virus 1 infection;Pathways in cancer;Colorectal cancer;Renal cell carc…
Prr5	0.964447	0.000605108	0.00509717	up	27	28	28	36	47	29	28	16	14	25	25	6	ENSMUSG00000036106	109270	15	84553821	84587874	+	GO:0001934|positive regulation of protein phosphorylation;GO:0006468|protein phosphorylation;GO:0007010|cytoskeleton organization;GO:0007049|cell cycle;GO:0014065|phosphatidylinositol 3-kinase signaling;GO:0014068|positive regulation of phosphatidylinositol 3-kinase signaling;GO:0016310|phosphorylation;GO:0030036|actin cytoskeleton organization;GO:0030307|positive regulation of cell growth;GO:003…	GO:0031932|TORC2 complex;	GO:0005096|GTPase activator activity;	K20411|proline-rich protein 5;	mmu04150;	mTOR signaling pathway;
Strn3	-0.779295	4.83518e-05	0.000729902	down	1643	877	1247	1515	1060	723	3192	1971	2426	2962	2399	782	ENSMUSG00000020954	94186	12	51656415	51738680	-	GO:0000122|negative regulation of transcription by RNA polymerase II;GO:0032355|response to estradiol;GO:0033147|negative regulation of intracellular estrogen receptor signaling pathway;GO:0045892|negative regulation of DNA-templated transcription;GO:0045944|positive regulation of transcription by RNA polymerase II;	GO:0005634|nucleus;GO:0005654|nucleoplasm;GO:0005737|cytoplasm;GO:0005794|Golgi apparatus;GO:0005886|plasma membrane;GO:0016020|membrane;GO:0030425|dendrite;GO:0032991|protein-containing complex;GO:0043025|neuronal cell body;GO:0090443|FAR/SIN/STRIPAK complex;	GO:0005516|calmodulin binding;GO:0031267|small GTPase binding;GO:0044877|protein-containing complex binding;GO:0051721|protein phosphatase 2A binding;GO:0070016|armadillo repeat domain binding;	NA	NA	NA
Clmn	1.06219	0.00013206	0.00160909	up	46	36	43	39	26	16	19	16	14	21	28	11	ENSMUSG00000021097	94040	12	104729376	104831335	-	GO:0007097|nuclear migration;GO:0008285|negative regulation of cell population proliferation;GO:0031175|neuron projection development;	GO:0005640|nuclear outer membrane;GO:0005737|cytoplasm;GO:0016020|membrane;GO:0034993|meiotic nuclear membrane microtubule tethering complex;	GO:0003779|actin binding;GO:0051015|actin filament binding;	NA	NA	NA
Prtg	1.8506	0.00329656	0.0187314	up	12	4	3	13	12	19	3	5	0	7	2	3	ENSMUSG00000036030	235472	9	72714156	72824573	+	GO:0007155|cell adhesion;GO:0007156|homophilic cell adhesion via plasma membrane adhesion molecules;GO:0007275|multicellular organism development;GO:0007411|axon guidance;GO:0050768|negative regulation of neurogenesis;GO:0070593|dendrite self-avoidance;	GO:0005886|plasma membrane;GO:0016020|membrane;GO:0030424|axon;	GO:0038023|signaling receptor activity;GO:0042802|identical protein binding;GO:0098632|cell-cell adhesion mediator activity;	NA	NA	NA
Gm16023	2.05531	4.36149e-06	0.000104097	up	13	19	18	12	12	14	6	1	5	5	4	3	ENSMUSG00000086682	100502734	4	155692757	155709214	-	GO:0008150|biological_process;	GO:0005575|cellular_component;	GO:0003674|molecular_function;	NA	NA	NA
Clpx	-0.63347	0.000275621	0.00280847	down	904	540	528	776	524	417	1251	1147	1316	1204	1134	430	ENSMUSG00000015357	270166	9	65201542	65237940	+	GO:0006457|protein folding;GO:0006508|proteolysis;GO:0046034|ATP metabolic process;GO:0051603|proteolysis involved in protein catabolic process;	GO:0005654|nucleoplasm;GO:0005739|mitochondrion;GO:0005743|mitochondrial inner membrane;GO:0005759|mitochondrial matrix;GO:0005829|cytosol;GO:0009368|endopeptidase Clp complex;GO:0009841|mitochondrial endopeptidase Clp complex;GO:0042645|mitochondrial nucleoid;	GO:0000166|nucleotide binding;GO:0004176|ATP-dependent peptidase activity;GO:0005515|protein binding;GO:0005524|ATP binding;GO:0008270|zinc ion binding;GO:0016504|peptidase activator activity;GO:0016887|ATP hydrolysis activity;GO:0046872|metal ion binding;GO:0046983|protein dimerization activity;GO:0051082|unfolded protein binding;GO:0140662|ATP-dependent protein folding chaperone;	NA	NA	NA
Prpf39	0.956867	1.44877e-07	6.18927e-06	up	426	414	583	625	616	590	332	357	215	379	267	298	ENSMUSG00000035597	328110	12	65083107	65110160	+	GO:0000395|mRNA 5'-splice site recognition;GO:0006396|RNA processing;GO:0006397|mRNA processing;GO:0008380|RNA splicing;	GO:0000243|commitment complex;GO:0005634|nucleus;GO:0005685|U1 snRNP;GO:0071004|U2-type prespliceosome;	GO:0030627|pre-mRNA 5'-splice site binding;	NA	NA	NA
Efcab14	-0.662399	3.0475e-07	1.15631e-05	down	731	425	576	677	505	360	1356	959	928	1108	951	501	ENSMUSG00000034210	230648	4	115594941	115634524	+	GO:0008150|biological_process;	GO:0005575|cellular_component;	GO:0003674|molecular_function;GO:0046872|metal ion binding;	NA	NA	NA
Cmc4	0.852093	0.00536453	0.0271792	up	31	55	72	53	70	67	31	54	32	22	29	43	ENSMUSG00000090110	105886298	X	74448452	74460190	-	NA	GO:0005739|mitochondrion;GO:0005758|mitochondrial intermembrane space;	NA	NA	NA	NA
Gys1	-0.588328	1.82933e-07	7.57203e-06	down	4171	2729	3179	5003	3243	2400	6476	6696	6362	6226	5552	3260	ENSMUSG00000003865	14936	7	45084268	45106043	+	GO:0005977|glycogen metabolic process;GO:0005978|glycogen biosynthetic process;GO:0007507|heart development;GO:0008152|metabolic process;	GO:0005737|cytoplasm;GO:0005829|cytosol;GO:0016234|inclusion body;	GO:0003824|catalytic activity;GO:0004373|glycogen (starch) synthase activity;GO:0005515|protein binding;GO:0005536|glucose binding;GO:0016740|transferase activity;GO:0016757|glycosyltransferase activity;GO:0019901|protein kinase binding;GO:0061547|glycogen synthase activity, transferring glucose-1-phosphate;	K00693|glycogen synthase [EC:2.4.1.11];K00693|glycogen synthase [EC:2.4.1.11];K00693|glycogen synthase [EC:2.4.1.11];K00693|glycogen synthase [EC:2.4.1.11];K00693|glycogen synthase [EC:2.4.1.11];K00693|glycogen synthase [EC:2.4.1.11];K00693|glycogen synthase [EC:2.4.1.11];K00693|glycogen synthase [EC:2.4.1.11];	mmu00500;mmu01100;mmu04151;mmu04152;mmu04910;mmu04922;mmu04931;mmu05415;	Starch and sucrose metabolism;Metabolic pathways;PI3K-Akt signaling pathway;AMPK signaling pathway;Insulin signaling pathway;Glucagon signaling pathway;Insulin resistance;Diabetic cardiomyopathy;
Thoc2l	0.643485	0.000133773	0.0016231	up	213	165	299	265	296	220	162	227	129	196	157	151	ENSMUSG00000097392	100042165	5	104656216	104702073	+	GO:0006406|mRNA export from nucleus;GO:0016973|poly(A)+ mRNA export from nucleus;GO:0046784|viral mRNA export from host cell nucleus;GO:0048666|neuron development;GO:0048699|generation of neurons;	GO:0000346|transcription export complex;GO:0000347|THO complex;GO:0000445|THO complex part of transcription export complex;GO:0000781|chromosome, telomeric region;	GO:0003729|mRNA binding;	K12879|THO complex subunit 2;K12879|THO complex subunit 2;	mmu03013;mmu03040;	Nucleocytoplasmic transport;Spliceosome;
Dpy19l4	-0.665209	0.00356286	0.0198376	down	366	187	192	287	238	181	583	422	515	623	382	125	ENSMUSG00000045205	381510	4	11261315	11322137	-	GO:0018406|protein C-linked glycosylation via 2'-alpha-mannosyl-L-tryptophan;	GO:0005637|nuclear inner membrane;GO:0016020|membrane;	GO:0000030|mannosyltransferase activity;GO:0016740|transferase activity;GO:0016757|glycosyltransferase activity;	NA	NA	NA
Cspp1	1.0509	0.00010229	0.00133593	up	52	91	118	163	113	91	47	71	37	64	40	65	ENSMUSG00000056763	211660	1	10108212	10206993	+	GO:0032467|positive regulation of cytokinesis;GO:0051781|positive regulation of cell division;	GO:0000922|spindle pole;GO:0005737|cytoplasm;GO:0005813|centrosome;GO:0005819|spindle;GO:0005856|cytoskeleton;GO:0005874|microtubule;GO:0034451|centriolar satellite;	GO:0005515|protein binding;	NA	NA	NA
Gm8818	-3.89073	0.000593687	0.00503035	down	0	0	1	1	4	0	2	6	0	6	20	43	ENSMUSG00000079138	NA	1	153181178	153182224	+	NA	NA	NA	NA	NA	NA
Sgms1	-0.624816	2.62367e-05	0.000437329	down	566	344	472	585	486	316	1040	817	836	1015	796	321	ENSMUSG00000040451	208449	19	32100127	32367114	-	GO:0006629|lipid metabolic process;GO:0006665|sphingolipid metabolic process;GO:0006686|sphingomyelin biosynthetic process;GO:0006915|apoptotic process;GO:0006954|inflammatory response;GO:0010628|positive regulation of gene expression;GO:0016310|phosphorylation;GO:0046513|ceramide biosynthetic process;	GO:0000138|Golgi trans cisterna;GO:0000139|Golgi membrane;GO:0005634|nucleus;GO:0005783|endoplasmic reticulum;GO:0005789|endoplasmic reticulum membrane;GO:0005794|Golgi apparatus;GO:0005886|plasma membrane;GO:0016020|membrane;	GO:0002950|ceramide phosphoethanolamine synthase activity;GO:0016301|kinase activity;GO:0016740|transferase activity;GO:0016780|phosphotransferase activity, for other substituted phosphate groups;GO:0033188|sphingomyelin synthase activity;GO:0047493|ceramide cholinephosphotransferase activity;	K04714|shingomyelin synthase [EC:2.7.8.27];K04714|shingomyelin synthase [EC:2.7.8.27];K04714|shingomyelin synthase [EC:2.7.8.27];	mmu00600;mmu01100;mmu04071;	Sphingolipid metabolism;Metabolic pathways;Sphingolipid signaling pathway;
Fetub	-2.45017	0.0066242	0.0318987	down	0	0	3	1	0	1	5	4	6	2	6	6	ENSMUSG00000022871	59083	16	22737084	22758528	+	GO:0007338|single fertilization;GO:0007339|binding of sperm to zona pellucida;GO:0010466|negative regulation of peptidase activity;GO:0010951|negative regulation of endopeptidase activity;	GO:0005576|extracellular region;GO:0005615|extracellular space;	GO:0004857|enzyme inhibitor activity;GO:0004869|cysteine-type endopeptidase inhibitor activity;GO:0008191|metalloendopeptidase inhibitor activity;GO:0030414|peptidase inhibitor activity;	NA	NA	NA
Cx3cl1	-1.12434	0.00409096	0.0219449	down	19	26	8	17	11	18	27	17	48	42	68	39	ENSMUSG00000031778	20312	8	95498637	95509055	+	GO:0001774|microglial cell activation;GO:0002052|positive regulation of neuroblast proliferation;GO:0002523|leukocyte migration involved in inflammatory response;GO:0002548|monocyte chemotaxis;GO:0002931|response to ischemia;GO:0006935|chemotaxis;GO:0006954|inflammatory response;GO:0006955|immune response;GO:0007155|cell adhesion;GO:0007186|G protein-coupled receptor signaling pathway;GO:0008284|…	GO:0005576|extracellular region;GO:0005615|extracellular space;GO:0005737|cytoplasm;GO:0005886|plasma membrane;GO:0009986|cell surface;GO:0016020|membrane;GO:0042995|cell projection;GO:0043005|neuron projection;GO:0043025|neuronal cell body;GO:0044297|cell body;GO:0048471|perinuclear region of cytoplasm;	GO:0005125|cytokine activity;GO:0005178|integrin binding;GO:0008009|chemokine activity;GO:0031737|CX3C chemokine receptor binding;GO:0042056|chemoattractant activity;GO:0045237|CXCR1 chemokine receptor binding;GO:0048020|CCR chemokine receptor binding;	K05508|C-X3-C motif chemokine 1;K05508|C-X3-C motif chemokine 1;K05508|C-X3-C motif chemokine 1;K05508|C-X3-C motif chemokine 1;K05508|C-X3-C motif chemokine 1;	mmu04060;mmu04061;mmu04062;mmu04668;mmu05163;	Cytokine-cytokine receptor interaction;Viral protein interaction with cytokine and cytokine receptor;Chemokine signaling pathway;TNF signaling pathway;Human cytomegalovirus infection;
Gzf1	-0.600382	2.83797e-06	7.33969e-05	down	373	255	275	417	280	194	479	588	456	530	580	349	ENSMUSG00000027439	74533	2	148522943	148534869	+	GO:0000122|negative regulation of transcription by RNA polymerase II;GO:0001658|branching involved in ureteric bud morphogenesis;GO:0006357|regulation of transcription by RNA polymerase II;GO:0045892|negative regulation of DNA-templated transcription;	GO:0005634|nucleus;GO:0005654|nucleoplasm;GO:0005730|nucleolus;GO:0005737|cytoplasm;	GO:0000978|RNA polymerase II cis-regulatory region sequence-specific DNA binding;GO:0001227|DNA-binding transcription repressor activity, RNA polymerase II-specific;GO:0001228|DNA-binding transcription activator activity, RNA polymerase II-specific;GO:0003677|DNA binding;GO:0043565|sequence-specific DNA binding;GO:0046872|metal ion binding;	NA	NA	NA
Cspg4	0.697455	0.00604813	0.0297625	up	56	78	126	103	117	108	104	63	40	55	74	66	ENSMUSG00000032911	121021	9	56772317	56807154	+	GO:0001525|angiogenesis;GO:0006929|substrate-dependent cell migration;GO:0006954|inflammatory response;GO:0007165|signal transduction;GO:0007275|multicellular organism development;GO:0008347|glial cell migration;GO:0010977|negative regulation of neuron projection development;GO:0016322|neuron remodeling;GO:0030154|cell differentiation;GO:0035556|intracellular signal transduction;GO:0043410|positi…	GO:0001726|ruffle;GO:0005654|nucleoplasm;GO:0005886|plasma membrane;GO:0016020|membrane;GO:0042995|cell projection;GO:0062023|collagen-containing extracellular matrix;	GO:0005515|protein binding;GO:0005518|collagen binding;GO:0015026|coreceptor activity;GO:0019901|protein kinase binding;	NA	NA	NA
Gm16170	1.39963	7.73602e-06	0.000165449	up	45	56	50	53	68	62	12	42	11	30	30	18	ENSMUSG00000086245	NA	11	48734475	48744320	-	NA	NA	NA	NA	NA	NA
Gm16153	1.70749	1.48503e-05	0.000276578	up	16	13	31	29	32	25	3	17	6	6	10	7	ENSMUSG00000085687	NA	10	4359033	4373369	+	NA	NA	NA	NA	NA	NA
Gm16185	1.33147	3.05426e-07	1.15634e-05	up	95	150	89	111	99	92	72	40	43	57	24	48	ENSMUSG00000084911	NA	9	96967379	96970663	+	NA	NA	NA	NA	NA	NA
Gzmm	-0.885247	0.000222243	0.00240178	down	73	42	55	56	32	21	147	102	98	113	81	39	ENSMUSG00000054206	16904	10	79524854	79531095	+	GO:0001913|T cell mediated cytotoxicity;GO:0008219|cell death;	NA	GO:0004175|endopeptidase activity;GO:0004252|serine-type endopeptidase activity;GO:0005515|protein binding;GO:0008236|serine-type peptidase activity;	NA	NA	NA
Gabre	1.47943	0.00212965	0.013399	up	6	8	11	9	14	7	4	4	5	3	4	2	ENSMUSG00000031340	14404	X	71299605	71318409	-	GO:0006821|chloride transport;GO:0007165|signal transduction;GO:0007214|gamma-aminobutyric acid signaling pathway;GO:0050877|nervous system process;GO:0051932|synaptic transmission, GABAergic;GO:0060078|regulation of postsynaptic membrane potential;GO:1902476|chloride transmembrane transport;GO:2001226|negative regulation of chloride transport;	GO:0005886|plasma membrane;GO:0032590|dendrite membrane;GO:0043005|neuron projection;GO:0045202|synapse;GO:0045211|postsynaptic membrane;GO:0098794|postsynapse;GO:0098982|GABA-ergic synapse;GO:1902711|GABA-A receptor complex;	GO:0004890|GABA-A receptor activity;GO:0005237|inhibitory extracellular ligand-gated monoatomic ion channel activity;GO:0008503|benzodiazepine receptor activity;GO:0022851|GABA-gated chloride ion channel activity;GO:1904315|transmitter-gated monoatomic ion channel activity involved in regulation of postsynaptic membrane potential;	K05185|gamma-aminobutyric acid receptor subunit epsilon;K05185|gamma-aminobutyric acid receptor subunit epsilon;K05185|gamma-aminobutyric acid receptor subunit epsilon;K05185|gamma-aminobutyric acid receptor subunit epsilon;K05185|gamma-aminobutyric acid receptor subunit epsilon;	mmu04080;mmu04723;mmu04727;mmu05032;mmu05033;	Neuroactive ligand-receptor interaction;Retrograde endocannabinoid signaling;GABAergic synapse;Morphine addiction;Nicotine addiction;
Gm31814	-0.965819	5.99102e-05	0.000863805	down	27	20	32	19	20	18	44	60	39	45	58	45	ENSMUSG00000115869	102634162	16	24004770	24081909	-	NA	NA	NA	NA	NA	NA
Cnmd	4.15253	0.00152811	0.0105002	up	3	2	3	3	0	6	0	0	0	0	0	0	ENSMUSG00000022025	16840	14	79875130	79899610	-	GO:0001886|endothelial cell morphogenesis;GO:0001937|negative regulation of endothelial cell proliferation;GO:0007275|multicellular organism development;GO:0016525|negative regulation of angiogenesis;GO:0030154|cell differentiation;GO:0030948|negative regulation of vascular endothelial growth factor receptor signaling pathway;GO:0045778|positive regulation of ossification;GO:0051216|cartilage dev…	GO:0005576|extracellular region;GO:0016020|membrane;	NA	NA	NA	NA
Large1	-0.780552	5.01116e-07	1.74738e-05	down	288	162	233	298	167	113	503	402	396	453	425	214	ENSMUSG00000004383	16795	8	73541227	74080168	-	GO:0006486|protein glycosylation;GO:0008152|metabolic process;GO:0009101|glycoprotein biosynthetic process;GO:0035269|protein O-linked mannosylation;GO:0043403|skeletal muscle tissue regeneration;GO:0046716|muscle cell cellular homeostasis;GO:0060538|skeletal muscle organ development;	GO:0000139|Golgi membrane;GO:0005794|Golgi apparatus;GO:0016020|membrane;GO:0043231|intracellular membrane-bounded organelle;	GO:0003824|catalytic activity;GO:0005515|protein binding;GO:0015020|glucuronosyltransferase activity;GO:0016740|transferase activity;GO:0016757|glycosyltransferase activity;GO:0016758|hexosyltransferase activity;GO:0030145|manganese ion binding;GO:0042285|xylosyltransferase activity;GO:0046872|metal ion binding;	K09668|glycosyltransferase-like protein LARGE [EC:2.4.2.- 2.4.1.-];K09668|glycosyltransferase-like protein LARGE [EC:2.4.2.- 2.4.1.-];	mmu00515;mmu01100;	Mannose type O-glycan biosynthesis;Metabolic pathways;
Uba7	1.26121	0.000204322	0.00225458	up	40	35	69	54	85	80	22	28	63	23	24	13	ENSMUSG00000032596	74153	9	107852704	107861259	+	GO:0006974|cellular response to DNA damage stimulus;GO:0019941|modification-dependent protein catabolic process;GO:0032020|ISG15-protein conjugation;GO:0036211|protein modification process;	GO:0005634|nucleus;GO:0005737|cytoplasm;	GO:0004839|ubiquitin activating enzyme activity;GO:0004842|ubiquitin-protein transferase activity;GO:0019782|ISG15 activating enzyme activity;	K10698|ubiquitin-activating enzyme E1-like [EC:6.2.1.45];K10698|ubiquitin-activating enzyme E1-like [EC:6.2.1.45];K10698|ubiquitin-activating enzyme E1-like [EC:6.2.1.45];	mmu04120;mmu05012;mmu05022;	Ubiquitin mediated proteolysis;Parkinson disease;Pathways of neurodegeneration - multiple diseases;
Pi4k2b	0.76868	0.0114249	0.0480822	up	20	18	45	25	34	14	24	17	16	23	15	7	ENSMUSG00000029186	67073	5	52898916	52926682	+	GO:0006629|lipid metabolic process;GO:0007030|Golgi organization;GO:0007032|endosome organization;GO:0016310|phosphorylation;GO:0046854|phosphatidylinositol phosphate biosynthetic process;	GO:0000139|Golgi membrane;GO:0005737|cytoplasm;GO:0005768|endosome;GO:0005783|endoplasmic reticulum;GO:0005789|endoplasmic reticulum membrane;GO:0005794|Golgi apparatus;GO:0005802|trans-Golgi network;GO:0005829|cytosol;GO:0005886|plasma membrane;GO:0016020|membrane;GO:0031901|early endosome membrane;	GO:0000166|nucleotide binding;GO:0004430|1-phosphatidylinositol 4-kinase activity;GO:0005524|ATP binding;GO:0016301|kinase activity;GO:0016740|transferase activity;	K13711|phosphatidylinositol 4-kinase type 2 [EC:2.7.1.67];K13711|phosphatidylinositol 4-kinase type 2 [EC:2.7.1.67];K13711|phosphatidylinositol 4-kinase type 2 [EC:2.7.1.67];	mmu00562;mmu01100;mmu04070;	Inositol phosphate metabolism;Metabolic pathways;Phosphatidylinositol signaling system;
Prps1l3	-0.63268	0.00136754	0.0096301	down	170	106	94	149	99	78	309	176	244	221	186	88	ENSMUSG00000079104	328099	12	57277198	57286668	+	GO:0006015|5-phosphoribose 1-diphosphate biosynthetic process;GO:0006164|purine nucleotide biosynthetic process;	GO:0002189|ribose phosphate diphosphokinase complex;GO:0005737|cytoplasm;	GO:0004749|ribose phosphate diphosphokinase activity;GO:0005524|ATP binding;	K00948|ribose-phosphate pyrophosphokinase [EC:2.7.6.1];K00948|ribose-phosphate pyrophosphokinase [EC:2.7.6.1];K00948|ribose-phosphate pyrophosphokinase [EC:2.7.6.1];K00948|ribose-phosphate pyrophosphokinase [EC:2.7.6.1];K00948|ribose-phosphate pyrophosphokinase [EC:2.7.6.1];	mmu00030;mmu00230;mmu01100;mmu01200;mmu01230;	Pentose phosphate pathway;Purine metabolism;Metabolic pathways;Carbon metabolism;Biosynthesis of amino acids;
Mcm3ap	0.603172	0.000307666	0.00306638	up	266	260	372	471	456	404	312	345	224	304	261	197	ENSMUSG00000001150	54387	10	76304761	76351691	+	GO:0002376|immune system process;GO:0006406|mRNA export from nucleus;GO:0015031|protein transport;GO:0016446|somatic hypermutation of immunoglobulin genes;GO:0016973|poly(A)+ mRNA export from nucleus;GO:0034728|nucleosome organization;GO:0051028|mRNA transport;	GO:0005634|nucleus;GO:0005643|nuclear pore;GO:0005654|nucleoplasm;GO:0005694|chromosome;GO:0005737|cytoplasm;GO:0005829|cytosol;GO:0031965|nuclear membrane;GO:0044615|nuclear pore nuclear basket;GO:0070390|transcription export complex 2;	GO:0003676|nucleic acid binding;GO:0003682|chromatin binding;GO:0004402|histone acetyltransferase activity;GO:0010484|histone H3 acetyltransferase activity;GO:0016740|transferase activity;GO:0016746|acyltransferase activity;GO:0042393|histone binding;	NA	NA	NA
Fbxl12	0.995913	6.65819e-08	3.29143e-06	up	58	65	80	74	92	55	41	50	38	48	33	27	ENSMUSG00000066892	30843	9	20529414	20556063	-	GO:0006511|ubiquitin-dependent protein catabolic process;GO:0031146|SCF-dependent proteasomal ubiquitin-dependent protein catabolic process;	GO:0000151|ubiquitin ligase complex;GO:0005737|cytoplasm;GO:0019005|SCF ubiquitin ligase complex;	NA	NA	NA	NA
Fbxl16	0.794391	0.00319072	0.0182438	up	41	29	69	48	27	48	35	37	18	24	32	22	ENSMUSG00000025738	214931	17	26028059	26040229	+	GO:0031146|SCF-dependent proteasomal ubiquitin-dependent protein catabolic process;	GO:0005737|cytoplasm;GO:0019005|SCF ubiquitin ligase complex;	NA	NA	NA	NA
Fbxl19	0.9031	0.0118848	0.049535	up	21	21	33	24	16	20	13	5	12	25	9	15	ENSMUSG00000030811	233902	7	127343715	127368655	+	GO:0006357|regulation of transcription by RNA polymerase II;GO:0006482|protein demethylation;GO:0043161|proteasome-mediated ubiquitin-dependent protein catabolic process;	GO:0019005|SCF ubiquitin ligase complex;	GO:0003677|DNA binding;GO:0003712|transcription coregulator activity;GO:0005515|protein binding;GO:0008270|zinc ion binding;GO:0032452|histone demethylase activity;GO:0045322|unmethylated CpG binding;GO:0046872|metal ion binding;	NA	NA	NA
Ubn2	0.621704	3.018e-07	1.14763e-05	up	611	510	727	684	748	548	528	553	337	538	456	350	ENSMUSG00000038538	320538	6	38410885	38501760	+	NA	GO:0005634|nucleus;GO:0005654|nucleoplasm;	NA	NA	NA	NA
Gm8734	-1.97465	3.04865e-14	9.09444e-12	down	21	23	19	37	21	12	67	126	110	145	84	49	ENSMUSG00000109736	NA	8	55533439	55534750	-	NA	NA	NA	NA	NA	NA
Ubp1	0.92109	5.64966e-11	7.24077e-09	up	344	271	448	496	489	391	265	253	196	295	230	186	ENSMUSG00000009741	22221	9	113760002	113806270	+	GO:0001525|angiogenesis;GO:0006357|regulation of transcription by RNA polymerase II;GO:0032897|negative regulation of viral transcription;GO:0045944|positive regulation of transcription by RNA polymerase II;	GO:0005634|nucleus;GO:0005654|nucleoplasm;GO:0005829|cytosol;	GO:0000978|RNA polymerase II cis-regulatory region sequence-specific DNA binding;GO:0001228|DNA-binding transcription activator activity, RNA polymerase II-specific;GO:0003677|DNA binding;GO:0003700|DNA-binding transcription factor activity;GO:1990837|sequence-specific double-stranded DNA binding;	NA	NA	NA
Lhx6	1.09417	0.00349263	0.0195558	up	20	17	43	28	30	30	15	20	5	7	20	18	ENSMUSG00000026890	16874	2	35971965	35995420	-	GO:0001764|neuron migration;GO:0006355|regulation of DNA-templated transcription;GO:0006357|regulation of transcription by RNA polymerase II;GO:0007275|multicellular organism development;GO:0007399|nervous system development;GO:0021799|cerebral cortex radially oriented cell migration;GO:0021800|cerebral cortex tangential migration;GO:0021853|cerebral cortex GABAergic interneuron migration;GO:0021…	GO:0005634|nucleus;	GO:0000977|RNA polymerase II transcription regulatory region sequence-specific DNA binding;GO:0000981|DNA-binding transcription factor activity, RNA polymerase II-specific;GO:0003677|DNA binding;GO:0003700|DNA-binding transcription factor activity;GO:0005515|protein binding;GO:0046872|metal ion binding;GO:1990837|sequence-specific double-stranded DNA binding;	NA	NA	NA
Gm11837	-3.56356	0.00448768	0.0237813	down	0	0	0	0	0	1	1	2	2	4	1	8	ENSMUSG00000086587	100038514	4	14929851	14953031	+	GO:0008150|biological_process;	GO:0005575|cellular_component;	GO:0003674|molecular_function;	NA	NA	NA
Cdc42bpb	0.738395	3.17148e-08	1.7644e-06	up	260	235	355	360	337	285	250	218	148	237	231	142	ENSMUSG00000021279	217866	12	111259410	111344152	-	GO:0006468|protein phosphorylation;GO:0016310|phosphorylation;GO:0016477|cell migration;GO:0018107|peptidyl-threonine phosphorylation;GO:0030036|actin cytoskeleton organization;GO:0031032|actomyosin structure organization;	GO:0005737|cytoplasm;GO:0005856|cytoskeleton;GO:0005886|plasma membrane;GO:0016020|membrane;GO:0030054|cell junction;GO:0042641|actomyosin;GO:0042995|cell projection;	GO:0000166|nucleotide binding;GO:0004672|protein kinase activity;GO:0004674|protein serine/threonine kinase activity;GO:0005515|protein binding;GO:0005524|ATP binding;GO:0016301|kinase activity;GO:0016740|transferase activity;GO:0031267|small GTPase binding;GO:0044877|protein-containing complex binding;GO:0046872|metal ion binding;	NA	NA	NA
Cog6	-0.599158	3.50909e-06	8.64876e-05	down	1239	635	950	1222	856	674	1933	1584	1851	1781	1420	838	ENSMUSG00000027742	67542	3	52889296	52924658	-	GO:0000301|retrograde transport, vesicle recycling within Golgi;GO:0006891|intra-Golgi vesicle-mediated transport;GO:0007030|Golgi organization;GO:0015031|protein transport;GO:0070085|glycosylation;	GO:0005794|Golgi apparatus;GO:0016020|membrane;GO:0017119|Golgi transport complex;	GO:0003674|molecular_function;	NA	NA	NA
Gm45220	1.2677	0.0097318	0.0424987	up	10	12	12	19	14	11	3	11	2	10	11	0	ENSMUSG00000109279	NA	7	89850486	89852994	+	NA	NA	NA	NA	NA	NA
Gm45222	2.05374	0.000272983	0.00278981	up	10	7	9	11	7	9	3	3	1	3	0	4	ENSMUSG00000109498	NA	7	89795156	89799462	+	NA	NA	NA	NA	NA	NA
Epb41l5	-0.719072	0.000103122	0.00134254	down	34	28	39	55	36	36	96	76	77	73	62	37	ENSMUSG00000026383	226352	1	119472767	119576730	-	GO:0000904|cell morphogenesis involved in differentiation;GO:0001701|in utero embryonic development;GO:0001756|somitogenesis;GO:0001837|epithelial to mesenchymal transition;GO:0001839|neural plate morphogenesis;GO:0001954|positive regulation of cell-matrix adhesion;GO:0003382|epithelial cell morphogenesis;GO:0003383|apical constriction;GO:0006931|substrate-dependent cell migration, cell attachmen…	GO:0005654|nucleoplasm;GO:0005737|cytoplasm;GO:0005829|cytosol;GO:0005856|cytoskeleton;GO:0005886|plasma membrane;GO:0005912|adherens junction;GO:0005925|focal adhesion;GO:0016020|membrane;GO:0030054|cell junction;GO:0031252|cell leading edge;GO:0032587|ruffle membrane;	GO:0005515|protein binding;GO:0008092|cytoskeletal protein binding;GO:0019904|protein domain specific binding;	NA	NA	NA
Coro2b	0.61503	0.00182865	0.0119438	up	55	92	86	125	88	61	80	65	48	62	58	52	ENSMUSG00000041729	235431	9	62326774	62444326	-	GO:0003093|regulation of glomerular filtration;GO:0010812|negative regulation of cell-substrate adhesion;GO:0030036|actin cytoskeleton organization;GO:0032956|regulation of actin cytoskeleton organization;GO:0048041|focal adhesion assembly;GO:0051497|negative regulation of stress fiber assembly;GO:0080135|regulation of cellular response to stress;GO:1904950|negative regulation of establishment of…	GO:0001725|stress fiber;GO:0005737|cytoplasm;GO:0005856|cytoskeleton;GO:0005925|focal adhesion;GO:0016020|membrane;	GO:0003779|actin binding;GO:0017166|vinculin binding;GO:0051015|actin filament binding;GO:1990147|talin binding;	NA	NA	NA
Coro1b	0.589178	0.00927767	0.0410858	up	72	117	157	124	193	123	90	92	76	111	118	89	ENSMUSG00000024835	23789	19	4198618	4204034	+	GO:0007015|actin filament organization;GO:0016477|cell migration;GO:0030036|actin cytoskeleton organization;GO:0031529|ruffle organization;GO:0034316|negative regulation of Arp2/3 complex-mediated actin nucleation;GO:0035767|endothelial cell chemotaxis;GO:0036120|cellular response to platelet-derived growth factor stimulus;GO:0042060|wound healing;GO:0051017|actin filament bundle assembly;GO:0070…	GO:0001725|stress fiber;GO:0005737|cytoplasm;GO:0005829|cytosol;GO:0005856|cytoskeleton;GO:0005884|actin filament;GO:0005886|plasma membrane;GO:0030027|lamellipodium;GO:0031252|cell leading edge;GO:0048471|perinuclear region of cytoplasm;GO:0071944|cell periphery;	GO:0003779|actin binding;GO:0005515|protein binding;GO:0008092|cytoskeletal protein binding;GO:0042802|identical protein binding;GO:0044877|protein-containing complex binding;GO:0051015|actin filament binding;GO:0071933|Arp2/3 complex binding;	NA	NA	NA
Coro1a	-0.920027	0.011372	0.0479623	down	15	11	15	23	7	13	16	26	51	25	22	30	ENSMUSG00000030707	12721	7	126298945	126306959	-	GO:0001845|phagolysosome assembly;GO:0006816|calcium ion transport;GO:0006906|vesicle fusion;GO:0006909|phagocytosis;GO:0007015|actin filament organization;GO:0008064|regulation of actin polymerization or depolymerization;GO:0008360|regulation of cell shape;GO:0010631|epithelial cell migration;GO:0016477|cell migration;GO:0030036|actin cytoskeleton organization;GO:0030595|leukocyte chemotaxis;GO:…	GO:0001772|immunological synapse;GO:0001891|phagocytic cup;GO:0005737|cytoplasm;GO:0005769|early endosome;GO:0005856|cytoskeleton;GO:0005884|actin filament;GO:0005886|plasma membrane;GO:0005911|cell-cell junction;GO:0015629|actin cytoskeleton;GO:0016020|membrane;GO:0030027|lamellipodium;GO:0030424|axon;GO:0030864|cortical actin cytoskeleton;GO:0031252|cell leading edge;GO:0031410|cytoplasmic vesi…	GO:0003779|actin binding;GO:0003785|actin monomer binding;GO:0005515|protein binding;GO:0008092|cytoskeletal protein binding;GO:0032036|myosin heavy chain binding;GO:0042802|identical protein binding;GO:0042803|protein homodimerization activity;GO:0043548|phosphatidylinositol 3-kinase binding;GO:0051015|actin filament binding;	K13882|coronin-1A;K13882|coronin-1A;	mmu04145;mmu05152;	Phagosome;Tuberculosis;
Gigyf1	0.815589	5.47779e-08	2.81237e-06	up	352	285	489	508	547	448	320	278	258	371	272	178	ENSMUSG00000029714	57330	5	137516810	137526197	+	GO:0048009|insulin-like growth factor receptor signaling pathway;	GO:0005829|cytosol;GO:0032991|protein-containing complex;	GO:0005515|protein binding;	NA	NA	NA
Polr3a	0.617508	0.00676028	0.0324186	up	75	109	154	158	202	114	91	117	61	131	100	82	ENSMUSG00000025280	218832	14	24498764	24537126	-	GO:0032728|positive regulation of interferon-beta production;GO:0045087|innate immune response;	GO:0005634|nucleus;GO:0005654|nucleoplasm;GO:0005666|RNA polymerase III complex;	GO:0001056|RNA polymerase III activity;GO:0003682|chromatin binding;GO:0003899|DNA-directed 5'-3' RNA polymerase activity;	K03018|DNA-directed RNA polymerase III subunit RPC1 [EC:2.7.7.6];K03018|DNA-directed RNA polymerase III subunit RPC1 [EC:2.7.7.6];	mmu03020;mmu04623;	RNA polymerase;Cytosolic DNA-sensing pathway;
Rps4l	0.988774	0.00110726	0.00819058	up	31	51	70	36	36	49	33	33	16	16	31	25	ENSMUSG00000063171	66184	6	148256098	148257431	+	NA	GO:0005730|nucleolus;GO:0005844|polysome;GO:0022627|cytosolic small ribosomal subunit;	NA	NA	NA	NA
Cibar1	1.07315	3.43779e-06	8.52159e-05	up	81	78	102	101	95	88	74	55	31	29	45	51	ENSMUSG00000028218	68099	4	12153409	12172015	-	GO:0007007|inner mitochondrial membrane organization;GO:0030030|cell projection organization;GO:0035108|limb morphogenesis;GO:0045880|positive regulation of smoothened signaling pathway;GO:0060271|cilium assembly;GO:0061024|membrane organization;GO:0097749|membrane tubulation;	GO:0005634|nucleus;GO:0005737|cytoplasm;GO:0005739|mitochondrion;GO:0005743|mitochondrial inner membrane;GO:0005814|centriole;GO:0005856|cytoskeleton;GO:0005929|cilium;GO:0016020|membrane;GO:0019898|extrinsic component of membrane;GO:0030061|mitochondrial crista;GO:0035869|ciliary transition zone;GO:0036064|ciliary basal body;GO:0042995|cell projection;GO:0097546|ciliary base;	GO:0005515|protein binding;GO:0005543|phospholipid binding;	NA	NA	NA
Tgfbr3l	2.14611	0.000155983	0.00181837	up	8	13	9	17	32	14	3	10	0	4	6	1	ENSMUSG00000089736	100044509	8	4298214	4301423	+	NA	NA	NA	NA	NA	NA
Ucn2	1.51816	2.60098e-05	0.000434803	up	20	19	24	17	44	27	13	11	10	6	15	5	ENSMUSG00000049699	171530	9	108815078	108816232	+	GO:0007189|adenylate cyclase-activating G protein-coupled receptor signaling pathway;GO:0007586|digestion;GO:0008283|cell population proliferation;GO:0009755|hormone-mediated signaling pathway;GO:0010629|negative regulation of gene expression;GO:0031669|cellular response to nutrient levels;GO:0033685|negative regulation of luteinizing hormone secretion;GO:0046882|negative regulation of follicle-s…	GO:0005576|extracellular region;GO:0005615|extracellular space;	GO:0001664|G protein-coupled receptor binding;GO:0005179|hormone activity;GO:0005515|protein binding;GO:0042562|hormone binding;GO:0051429|corticotropin-releasing hormone receptor binding;GO:0051431|corticotropin-releasing hormone receptor 2 binding;	K05257|urocortin 2/3;	mmu04080;	Neuroactive ligand-receptor interaction;
Lix1	1.82163	0.0104822	0.0449811	up	9	13	8	21	0	11	3	7	7	1	1	1	ENSMUSG00000047786	66643	17	17622934	17679649	+	GO:0097352|autophagosome maturation;	GO:0005737|cytoplasm;	GO:0003674|molecular_function;	NA	NA	NA
Gadl1	0.647041	0.00463436	0.024335	up	185	125	164	381	205	149	195	92	128	224	123	87	ENSMUSG00000056880	73748	9	115713947	115905243	+	GO:0008150|biological_process;GO:0019752|carboxylic acid metabolic process;	GO:0005737|cytoplasm;	GO:0003674|molecular_function;GO:0003824|catalytic activity;GO:0004068|aspartate 1-decarboxylase activity;GO:0004782|sulfinoalanine decarboxylase activity;GO:0016829|lyase activity;GO:0016830|carbon-carbon lyase activity;GO:0016831|carboxy-lyase activity;GO:0030170|pyridoxal phosphate binding;	K18966|sulfinoalanine decarboxylase / aspartate 1-decarboxylase [EC:4.1.1.29 4.1.1.11];K18966|sulfinoalanine decarboxylase / aspartate 1-decarboxylase [EC:4.1.1.29 4.1.1.11];K18966|sulfinoalanine decarboxylase / aspartate 1-decarboxylase [EC:4.1.1.29 4.1.1.11];K18966|sulfinoalanine decarboxylase / aspartate 1-decarboxylase [EC:4.1.1.29 4.1.1.11];	mmu00410;mmu00430;mmu00770;mmu01100;	beta-Alanine metabolism;Taurine and hypotaurine metabolism;Pantothenate and CoA biosynthesis;Metabolic pathways;
Tpcn2	1.13355	0.00563604	0.0280941	up	12	43	15	21	34	23	10	25	11	16	11	6	ENSMUSG00000048677	233979	7	144740261	144837748	-	GO:0006811|monoatomic ion transport;GO:0006816|calcium ion transport;GO:0006874|intracellular calcium ion homeostasis;GO:0006939|smooth muscle contraction;GO:0007040|lysosome organization;GO:0010506|regulation of autophagy;GO:0017157|regulation of exocytosis;GO:0019065|receptor-mediated endocytosis of virus by host cell;GO:0019722|calcium-mediated signaling;GO:0034765|regulation of monoatomic ion…	GO:0005764|lysosome;GO:0005765|lysosomal membrane;GO:0005768|endosome;GO:0010008|endosome membrane;GO:0016020|membrane;GO:0033162|melanosome membrane;GO:0036020|endolysosome membrane;	GO:0005216|monoatomic ion channel activity;GO:0005244|voltage-gated monoatomic ion channel activity;GO:0005245|voltage-gated calcium channel activity;GO:0005262|calcium channel activity;GO:0015280|ligand-gated sodium channel activity;GO:0019901|protein kinase binding;GO:0022832|voltage-gated channel activity;GO:0042802|identical protein binding;GO:0072345|NAADP-sensitive calcium-release channel a…	K14077|two pore calcium channel protein 2;K14077|two pore calcium channel protein 2;	mmu04020;mmu04972;	Calcium signaling pathway;Pancreatic secretion;
Gm11967	0.691576	0.00150944	0.0104008	up	57	54	77	132	74	72	50	68	61	66	36	37	ENSMUSG00000084819	102639588	11	5865315	5866731	+	GO:0008150|biological_process;	GO:0005575|cellular_component;	GO:0003674|molecular_function;	NA	NA	NA
Sh3tc1	0.940559	0.00156269	0.01067	up	39	45	53	65	55	64	23	26	19	44	27	42	ENSMUSG00000036553	231147	5	35854524	35897331	-	GO:0008150|biological_process;	GO:0005575|cellular_component;	GO:0003674|molecular_function;	NA	NA	NA
Sh3tc2	1.25793	0.00335593	0.0189505	up	10	21	17	11	28	21	5	6	12	6	10	11	ENSMUSG00000045629	225608	18	62086146	62157473	+	GO:0022011|myelination in peripheral nervous system;GO:0032287|peripheral nervous system myelin maintenance;GO:0033157|regulation of intracellular protein transport;GO:1901184|regulation of ERBB signaling pathway;	GO:0005886|plasma membrane;GO:0031410|cytoplasmic vesicle;	GO:0005515|protein binding;	NA	NA	NA
E2f5	0.74923	0.00947222	0.0416781	up	46	33	58	28	31	47	29	32	13	40	31	19	ENSMUSG00000027552	13559	3	14643701	14671369	+	GO:0000082|G1/S transition of mitotic cell cycle;GO:0006355|regulation of DNA-templated transcription;GO:0006357|regulation of transcription by RNA polymerase II;GO:0009887|animal organ morphogenesis;GO:0030030|cell projection organization;GO:0051726|regulation of cell cycle;	GO:0001650|fibrillar center;GO:0005634|nucleus;GO:0005635|nuclear envelope;GO:0005654|nucleoplasm;GO:0005667|transcription regulator complex;GO:0005730|nucleolus;GO:0005737|cytoplasm;GO:0016528|sarcoplasm;GO:0043231|intracellular membrane-bounded organelle;GO:0090575|RNA polymerase II transcription regulator complex;	GO:0000978|RNA polymerase II cis-regulatory region sequence-specific DNA binding;GO:0000981|DNA-binding transcription factor activity, RNA polymerase II-specific;GO:0001216|DNA-binding transcription activator activity;GO:0003677|DNA binding;GO:0003700|DNA-binding transcription factor activity;GO:0005515|protein binding;GO:0043565|sequence-specific DNA binding;GO:0046983|protein dimerization activ…	K04682|transcription factor E2F4/5;K04682|transcription factor E2F4/5;K04682|transcription factor E2F4/5;	mmu04110;mmu04218;mmu04350;	Cell cycle;Cellular senescence;TGF-beta signaling pathway;
E2f6	-0.660319	0.000141556	0.00169117	down	1783	954	1382	1643	1163	810	3008	2161	2703	2690	2372	852	ENSMUSG00000057469	50496	12	16860964	16889743	+	GO:0000083|regulation of transcription involved in G1/S transition of mitotic cell cycle;GO:0000122|negative regulation of transcription by RNA polymerase II;GO:0006355|regulation of DNA-templated transcription;GO:0006357|regulation of transcription by RNA polymerase II;GO:0007049|cell cycle;	GO:0005634|nucleus;GO:0005654|nucleoplasm;GO:0005662|DNA replication factor A complex;GO:0005667|transcription regulator complex;GO:0071339|MLL1 complex;GO:0090575|RNA polymerase II transcription regulator complex;	GO:0000977|RNA polymerase II transcription regulatory region sequence-specific DNA binding;GO:0000978|RNA polymerase II cis-regulatory region sequence-specific DNA binding;GO:0000981|DNA-binding transcription factor activity, RNA polymerase II-specific;GO:0001227|DNA-binding transcription repressor activity, RNA polymerase II-specific;GO:0003677|DNA binding;GO:0003700|DNA-binding transcription fa…	K09390|transcription factor E2F6;	mmu03083;	Polycomb repressive complex;
Plpp5	0.727021	0.000192703	0.00214415	up	94	91	132	105	98	90	80	72	53	57	62	77	ENSMUSG00000031570	71910	8	26210064	26214914	+	GO:0006629|lipid metabolic process;GO:0006644|phospholipid metabolic process;GO:0046839|phospholipid dephosphorylation;	GO:0005886|plasma membrane;GO:0016020|membrane;	GO:0000810|diacylglycerol diphosphate phosphatase activity;GO:0008195|phosphatidate phosphatase activity;GO:0016787|hydrolase activity;	K18693|diacylglycerol diphosphate phosphatase / phosphatidate phosphatase [EC:3.6.1.75 3.1.3.4];K18693|diacylglycerol diphosphate phosphatase / phosphatidate phosphatase [EC:3.6.1.75 3.1.3.4];	mmu00561;mmu00564;	Glycerolipid metabolism;Glycerophospholipid metabolism;
Plpp1	-0.658985	9.19276e-06	0.000189116	down	232	176	185	282	147	110	409	349	316	344	380	185	ENSMUSG00000021759	19012	13	112937326	113004428	+	GO:0006629|lipid metabolic process;GO:0006644|phospholipid metabolic process;GO:0006651|diacylglycerol biosynthetic process;GO:0006670|sphingosine metabolic process;GO:0006672|ceramide metabolic process;GO:0007165|signal transduction;GO:0046839|phospholipid dephosphorylation;	GO:0005886|plasma membrane;GO:0005901|caveola;GO:0016020|membrane;GO:0016324|apical plasma membrane;GO:0045121|membrane raft;	GO:0000810|diacylglycerol diphosphate phosphatase activity;GO:0008195|phosphatidate phosphatase activity;GO:0016787|hydrolase activity;GO:0042392|sphingosine-1-phosphate phosphatase activity;GO:0042577|lipid phosphatase activity;GO:0106235|ceramide-1-phosphate phosphatase activity;	K01080|phosphatidate phosphatase [EC:3.1.3.4];K01080|phosphatidate phosphatase [EC:3.1.3.4];K01080|phosphatidate phosphatase [EC:3.1.3.4];K01080|phosphatidate phosphatase [EC:3.1.3.4];K01080|phosphatidate phosphatase [EC:3.1.3.4];K01080|phosphatidate phosphatase [EC:3.1.3.4];K01080|phosphatidate phosphatase [EC:3.1.3.4];K01080|phosphatidate phosphatase [EC:3.1.3.4];K01080|phosphatidate phosphatas…	mmu00561;mmu00564;mmu00565;mmu00600;mmu01100;mmu04072;mmu04666;mmu04975;mmu05231;	Glycerolipid metabolism;Glycerophospholipid metabolism;Ether lipid metabolism;Sphingolipid metabolism;Metabolic pathways;Phospholipase D signaling pathway;Fc gamma R-mediated phagocytosis;Fat digestion and absorption;Choline metabolism in cancer;
Lrrc74b	0.910507	0.00253389	0.015281	up	69	42	66	71	81	49	42	80	16	45	31	14	ENSMUSG00000022759	74685	16	17362329	17379111	-	GO:0008150|biological_process;	GO:0005575|cellular_component;	GO:0003674|molecular_function;	NA	NA	NA
Stard4	0.782408	0.00394323	0.0213673	up	46	84	62	59	43	58	43	35	22	56	54	25	ENSMUSG00000024378	170459	18	33332408	33346915	-	GO:0006869|lipid transport;GO:0010879|cholesterol transport involved in cholesterol storage;GO:0032367|intracellular cholesterol transport;GO:0070508|cholesterol import;GO:0070859|positive regulation of bile acid biosynthetic process;GO:0090205|positive regulation of cholesterol metabolic process;	GO:0005737|cytoplasm;GO:0005739|mitochondrion;GO:0005783|endoplasmic reticulum;GO:0005829|cytosol;GO:0031410|cytoplasmic vesicle;	GO:0008289|lipid binding;GO:0015485|cholesterol binding;GO:0120020|cholesterol transfer activity;	NA	NA	NA
Stard5	0.939287	0.00103029	0.00774034	up	23	34	36	35	54	46	17	23	32	27	22	14	ENSMUSG00000046027	170460	7	83281167	83302335	+	GO:0006869|lipid transport;GO:0070508|cholesterol import;	NA	GO:0008289|lipid binding;GO:0015485|cholesterol binding;GO:0032052|bile acid binding;GO:0120020|cholesterol transfer activity;	NA	NA	NA
Stard9	1.67296	5.9429e-09	4.11296e-07	up	97	102	119	94	191	124	56	47	14	69	44	30	ENSMUSG00000033705	668880	2	120459602	120562376	+	GO:0007018|microtubule-based movement;GO:0051225|spindle assembly;	GO:0005634|nucleus;GO:0005737|cytoplasm;GO:0005814|centriole;GO:0005856|cytoskeleton;	GO:0000166|nucleotide binding;GO:0003777|microtubule motor activity;GO:0005524|ATP binding;GO:0008017|microtubule binding;GO:0008289|lipid binding;	K16491|StAR-related lipid transfer protein 9;	mmu04814;	Motor proteins;
Stard7	-0.704159	6.64944e-11	8.15948e-09	down	1760	1084	1447	1642	1436	901	2618	2434	2925	2916	2627	1423	ENSMUSG00000027367	99138	2	127112138	127140852	+	GO:0001773|myeloid dendritic cell activation;GO:0006954|inflammatory response;GO:0035745|T-helper 2 cell cytokine production;GO:0042092|type 2 immune response;GO:0061436|establishment of skin barrier;GO:0120197|mucociliary clearance;	GO:0005737|cytoplasm;GO:0005739|mitochondrion;	GO:0008289|lipid binding;	NA	NA	NA
Kif1c	-0.691133	4.89244e-05	0.000736079	down	11051	6053	8377	9300	7437	4882	19644	14519	16278	16478	13835	5344	ENSMUSG00000020821	16562	11	70591374	70622790	+	GO:0006890|retrograde vesicle-mediated transport, Golgi to endoplasmic reticulum;GO:0007018|microtubule-based movement;GO:0016192|vesicle-mediated transport;GO:0030705|cytoskeleton-dependent intracellular transport;GO:1990048|anterograde neuronal dense core vesicle transport;GO:1990049|retrograde neuronal dense core vesicle transport;	GO:0005737|cytoplasm;GO:0005794|Golgi apparatus;GO:0005856|cytoskeleton;GO:0005871|kinesin complex;GO:0005874|microtubule;GO:0030424|axon;GO:0030425|dendrite;	GO:0000166|nucleotide binding;GO:0003777|microtubule motor activity;GO:0005524|ATP binding;GO:0008017|microtubule binding;GO:0008574|plus-end-directed microtubule motor activity;GO:0016887|ATP hydrolysis activity;	K10392|kinesin family member 1;	mmu04814;	Motor proteins;
Stx16	0.694168	7.38674e-07	2.45024e-05	up	408	317	416	541	519	377	301	367	220	360	276	233	ENSMUSG00000027522	228960	2	173918101	173941564	+	GO:0006886|intracellular protein transport;GO:0006906|vesicle fusion;GO:0015031|protein transport;GO:0016192|vesicle-mediated transport;GO:0032456|endocytic recycling;GO:0042147|retrograde transport, endosome to Golgi;GO:0048278|vesicle docking;	GO:0005737|cytoplasm;GO:0005783|endoplasmic reticulum;GO:0005794|Golgi apparatus;GO:0005802|trans-Golgi network;GO:0005829|cytosol;GO:0012505|endomembrane system;GO:0016020|membrane;GO:0030672|synaptic vesicle membrane;GO:0031201|SNARE complex;GO:0031985|Golgi cisterna;GO:0043231|intracellular membrane-bounded organelle;GO:0048471|perinuclear region of cytoplasm;	GO:0000149|SNARE binding;GO:0005484|SNAP receptor activity;GO:0005515|protein binding;GO:0019905|syntaxin binding;	K08489|syntaxin 16;	mmu04130;	SNARE interactions in vesicular transport;
Cpn1	-2.06715	0.000233235	0.00249681	down	1	6	2	12	3	0	15	31	19	27	12	7	ENSMUSG00000025196	93721	19	43944746	43974995	-	GO:0006508|proteolysis;GO:0006518|peptide metabolic process;GO:0010815|bradykinin catabolic process;GO:0016485|protein processing;GO:0030163|protein catabolic process;GO:0051384|response to glucocorticoid;	GO:0005576|extracellular region;GO:0005615|extracellular space;	GO:0004180|carboxypeptidase activity;GO:0004181|metallocarboxypeptidase activity;GO:0008233|peptidase activity;GO:0008237|metallopeptidase activity;GO:0008270|zinc ion binding;GO:0016787|hydrolase activity;GO:0046872|metal ion binding;	NA	NA	NA
Kif5b	-0.59441	0.000166176	0.00191042	down	1723	994	1171	1620	1036	771	2561	1828	1922	2580	2481	991	ENSMUSG00000006740	16573	18	6201002	6242174	-	GO:0006839|mitochondrial transport;GO:0007017|microtubule-based process;GO:0007018|microtubule-based movement;GO:0007028|cytoplasm organization;GO:0007411|axon guidance;GO:0031340|positive regulation of vesicle fusion;GO:0032230|positive regulation of synaptic transmission, GABAergic;GO:0032418|lysosome localization;GO:0035617|stress granule disassembly;GO:0035774|positive regulation of insulin s…	GO:0005737|cytoplasm;GO:0005739|mitochondrion;GO:0005764|lysosome;GO:0005829|cytosol;GO:0005856|cytoskeleton;GO:0005871|kinesin complex;GO:0005874|microtubule;GO:0015630|microtubule cytoskeleton;GO:0016020|membrane;GO:0030139|endocytic vesicle;GO:0031982|vesicle;GO:0034451|centriolar satellite;GO:0035253|ciliary rootlet;GO:0043005|neuron projection;GO:0043227|membrane-bounded organelle;GO:0044295…	GO:0000166|nucleotide binding;GO:0003777|microtubule motor activity;GO:0005515|protein binding;GO:0005524|ATP binding;GO:0008017|microtubule binding;GO:0008432|JUN kinase binding;GO:0008574|plus-end-directed microtubule motor activity;GO:0016887|ATP hydrolysis activity;GO:0042802|identical protein binding;GO:0044877|protein-containing complex binding;GO:0099609|microtubule lateral binding;	K10396|kinesin family member 5;K10396|kinesin family member 5;K10396|kinesin family member 5;K10396|kinesin family member 5;K10396|kinesin family member 5;K10396|kinesin family member 5;K10396|kinesin family member 5;K10396|kinesin family member 5;K10396|kinesin family member 5;K10396|kinesin family member 5;K10396|kinesin family member 5;	mmu04144;mmu04728;mmu04814;mmu05010;mmu05012;mmu05014;mmu05016;mmu05020;mmu05022;mmu05132;mmu05223;	Endocytosis;Dopaminergic synapse;Motor proteins;Alzheimer disease;Parkinson disease;Amyotrophic lateral sclerosis;Huntington disease;Prion disease;Pathways of neurodegeneration - multiple diseases;Salmonella infection;Non-small cell lung cancer;
Syde1	1.04346	1.77181e-05	0.000318999	up	60	88	122	85	95	56	56	35	40	38	40	55	ENSMUSG00000032714	71709	10	78420337	78427798	-	GO:0007130|synaptonemal complex assembly;GO:0007165|signal transduction;GO:0016081|synaptic vesicle docking;GO:0016477|cell migration;GO:0031532|actin cytoskeleton reorganization;GO:0046578|regulation of Ras protein signal transduction;GO:0050806|positive regulation of synaptic transmission;GO:0051493|regulation of cytoskeleton organization;GO:0060711|labyrinthine layer development;GO:0060716|lab…	GO:0005829|cytosol;GO:0044300|cerebellar mossy fiber;GO:0097060|synaptic membrane;	GO:0005096|GTPase activator activity;GO:0005515|protein binding;GO:0030695|GTPase regulator activity;GO:0044877|protein-containing complex binding;	NA	NA	NA
Gpatch8	0.810582	4.94952e-09	3.5387e-07	up	601	492	821	686	897	620	510	535	373	518	377	307	ENSMUSG00000034621	237943	11	102366741	102447218	-	GO:0008150|biological_process;	GO:0005634|nucleus;	GO:0003676|nucleic acid binding;GO:0005515|protein binding;GO:0046872|metal ion binding;	NA	NA	NA
Cxadr	1.26951	0.00674536	0.032374	up	10	13	9	15	23	29	3	8	6	8	11	10	ENSMUSG00000022865	13052	16	78098377	78156662	+	GO:0007005|mitochondrion organization;GO:0007155|cell adhesion;GO:0007157|heterophilic cell-cell adhesion via plasma membrane cell adhesion molecules;GO:0007507|heart development;GO:0008354|germ cell migration;GO:0010669|epithelial structure maintenance;GO:0030593|neutrophil chemotaxis;GO:0031532|actin cytoskeleton reorganization;GO:0034109|homotypic cell-cell adhesion;GO:0045216|cell-cell juncti…	GO:0001669|acrosomal vesicle;GO:0005576|extracellular region;GO:0005615|extracellular space;GO:0005654|nucleoplasm;GO:0005737|cytoplasm;GO:0005886|plasma membrane;GO:0005911|cell-cell junction;GO:0005912|adherens junction;GO:0005923|bicellular tight junction;GO:0014704|intercalated disc;GO:0016020|membrane;GO:0016323|basolateral plasma membrane;GO:0016327|apicolateral plasma membrane;GO:0030054|c…	GO:0005102|signaling receptor binding;GO:0005178|integrin binding;GO:0005515|protein binding;GO:0008013|beta-catenin binding;GO:0030165|PDZ domain binding;GO:0042802|identical protein binding;GO:0050839|cell adhesion molecule binding;GO:0071253|connexin binding;GO:0086082|cell adhesive protein binding involved in AV node cell-bundle of His cell communication;	K06788|coxsackievirus and adenovirus receptor;K06788|coxsackievirus and adenovirus receptor;	mmu03267;mmu05416;	Virion - Adenovirus;Viral myocarditis;
Garem1	-1.03159	2.07475e-05	0.000362599	down	24	28	24	34	18	16	72	52	36	76	65	30	ENSMUSG00000042680	381126	18	21260258	21433195	-	GO:0007173|epidermal growth factor receptor signaling pathway;GO:0008284|positive regulation of cell population proliferation;GO:0051781|positive regulation of cell division;GO:0070374|positive regulation of ERK1 and ERK2 cascade;GO:0071364|cellular response to epidermal growth factor stimulus;	GO:0005575|cellular_component;	GO:0070064|proline-rich region binding;	NA	NA	NA
Sptbn2	1.60478	0.000252723	0.00265006	up	13	13	31	16	15	20	10	5	1	9	5	9	ENSMUSG00000067889	20743	19	4761195	4802388	+	GO:0007416|synapse assembly;GO:0016079|synaptic vesicle exocytosis;GO:0016192|vesicle-mediated transport;GO:0021692|cerebellar Purkinje cell layer morphogenesis;GO:0030036|actin cytoskeleton organization;GO:0030534|adult behavior;GO:0035264|multicellular organism growth;GO:0099150|regulation of postsynaptic specialization assembly;GO:0099173|postsynapse organization;	GO:0000139|Golgi membrane;GO:0001917|photoreceptor inner segment;GO:0005768|endosome;GO:0005829|cytosol;GO:0005886|plasma membrane;GO:0008021|synaptic vesicle;GO:0008091|spectrin;GO:0016324|apical plasma membrane;GO:0030054|cell junction;GO:0030864|cortical actin cytoskeleton;GO:0033010|paranodal junction;GO:0042995|cell projection;GO:0043025|neuronal cell body;GO:0043231|intracellular membrane-b…	GO:0051015|actin filament binding;GO:0098918|structural constituent of synapse;GO:0099186|structural constituent of postsynapse;	K23932|spectrin beta, non-erythrocytic 2;K23932|spectrin beta, non-erythrocytic 2;	mmu05017;mmu05022;	Spinocerebellar ataxia;Pathways of neurodegeneration - multiple diseases;
Slc16a4	1.39174	0.00036755	0.00348649	up	29	25	35	37	51	41	4	22	9	14	15	24	ENSMUSG00000027896	229699	3	107198546	107219431	+	GO:0015718|monocarboxylic acid transport;GO:0055085|transmembrane transport;	GO:0005886|plasma membrane;GO:0016020|membrane;	GO:0008028|monocarboxylic acid transmembrane transporter activity;GO:0015293|symporter activity;GO:0022857|transmembrane transporter activity;	NA	NA	NA
Nhsl1	-0.695759	0.000117141	0.00147221	down	74	70	84	57	54	37	159	119	100	121	125	62	ENSMUSG00000039835	215819	10	18194733	18409640	+	GO:0030154|cell differentiation;	NA	GO:0003674|molecular_function;	NA	NA	NA
Slc16a1	-0.670169	0.000136025	0.00164811	down	515	331	311	582	235	248	670	771	659	635	682	455	ENSMUSG00000032902	20501	3	104545984	104565778	+	GO:0006629|lipid metabolic process;GO:0007098|centrosome cycle;GO:0015718|monocarboxylic acid transport;GO:0032094|response to food;GO:0035873|lactate transmembrane transport;GO:0035879|plasma membrane lactate transport;GO:0042593|glucose homeostasis;GO:0042867|pyruvate catabolic process;GO:0050796|regulation of insulin secretion;GO:0051780|behavioral response to nutrient;GO:0055085|transmembrane…	GO:0005739|mitochondrion;GO:0005813|centrosome;GO:0005886|plasma membrane;GO:0009925|basal plasma membrane;GO:0016020|membrane;GO:0016323|basolateral plasma membrane;GO:0016324|apical plasma membrane;GO:0016328|lateral plasma membrane;GO:0030054|cell junction;GO:0043231|intracellular membrane-bounded organelle;GO:0045202|synapse;	GO:0005515|protein binding;GO:0008028|monocarboxylic acid transmembrane transporter activity;GO:0015129|lactate transmembrane transporter activity;GO:0015141|succinate transmembrane transporter activity;GO:0015293|symporter activity;GO:0015295|solute:proton symporter activity;GO:0015650|lactate:proton symporter activity;GO:0022857|transmembrane transporter activity;GO:0042802|identical protein bi…	NA	NA	NA
Atad1	-0.72097	8.45581e-05	0.00114478	down	957	540	633	841	490	360	1298	1275	1393	1497	1095	498	ENSMUSG00000013662	67979	19	32649038	32717186	-	GO:0002092|positive regulation of receptor internalization;GO:0007612|learning;GO:0007613|memory;GO:0051967|negative regulation of synaptic transmission, glutamatergic;GO:0099149|regulation of postsynaptic neurotransmitter receptor internalization;GO:0140570|extraction of mislocalized protein from mitochondrial outer membrane;	GO:0005739|mitochondrion;GO:0005741|mitochondrial outer membrane;GO:0005777|peroxisome;GO:0005778|peroxisomal membrane;GO:0005886|plasma membrane;GO:0016020|membrane;GO:0045202|synapse;GO:0045211|postsynaptic membrane;GO:0098794|postsynapse;GO:0098978|glutamatergic synapse;	GO:0000166|nucleotide binding;GO:0005515|protein binding;GO:0005524|ATP binding;GO:0016887|ATP hydrolysis activity;	NA	NA	NA
4732471J01Rik	0.938275	0.00408162	0.0219249	up	30	16	29	23	66	24	17	19	23	21	18	11	ENSMUSG00000053714	654804	7	25076244	25274499	+	GO:0008150|biological_process;	GO:0005575|cellular_component;	GO:0003674|molecular_function;	NA	NA	NA
Mir6929	3.38956	0.00397296	0.0214947	up	1	1	4	8	4	10	0	0	3	0	0	0	ENSMUSG00000098600	102465560	11	101310013	101310079	-	NA	NA	NA	NA	NA	NA
Mthfd2	-0.691316	0.000174129	0.00198863	down	68	55	47	75	45	46	90	135	84	107	107	77	ENSMUSG00000005667	17768	6	83282673	83302890	-	GO:0006730|one-carbon metabolic process;GO:0008152|metabolic process;GO:0035999|tetrahydrofolate interconversion;GO:0046653|tetrahydrofolate metabolic process;	GO:0005739|mitochondrion;	GO:0000287|magnesium ion binding;GO:0003824|catalytic activity;GO:0004477|methenyltetrahydrofolate cyclohydrolase activity;GO:0004486|methylenetetrahydrofolate dehydrogenase [NAD(P)+] activity;GO:0004487|methylenetetrahydrofolate dehydrogenase (NAD+) activity;GO:0004488|methylenetetrahydrofolate dehydrogenase (NADP+) activity;GO:0016491|oxidoreductase activity;GO:0016787|hydrolase activity;GO:004…	K13403|methylenetetrahydrofolate dehydrogenase(NAD+) / 5,10-methenyltetrahydrofolate cyclohydrolase [EC:1.5.1.15 3.5.4.9];K13403|methylenetetrahydrofolate dehydrogenase(NAD+) / 5,10-methenyltetrahydrofolate cyclohydrolase [EC:1.5.1.15 3.5.4.9];K13403|methylenetetrahydrofolate dehydrogenase(NAD+) / 5,10-methenyltetrahydrofolate cyclohydrolase [EC:1.5.1.15 3.5.4.9];	mmu00670;mmu01100;mmu01240;	One carbon pool by folate;Metabolic pathways;Biosynthesis of cofactors;
Gm21057	1.60481	0.000775275	0.00623318	up	11	5	15	10	18	15	5	6	2	7	2	5	ENSMUSG00000108714	100859962	7	79712458	79725015	-	NA	NA	NA	NA	NA	NA
Malat1	0.730256	0.00149259	0.0103093	up	5168	5297	7064	8675	6862	7419	3961	6970	2393	6246	3442	4002	ENSMUSG00000092341	72289	19	5845717	5852704	-	GO:0000381|regulation of alternative mRNA splicing, via spliceosome;GO:0050807|regulation of synapse organization;GO:2000288|positive regulation of myoblast proliferation;	GO:0016604|nuclear body;GO:0016607|nuclear speck;GO:0097441|basal dendrite;	GO:0005515|protein binding;GO:0044877|protein-containing complex binding;	NA	NA	NA
Odad1	3.7143	0.000345356	0.00333819	up	3	1	8	8	4	11	1	0	0	1	0	1	ENSMUSG00000040189	211535	7	45573496	45598387	+	GO:0003341|cilium movement;GO:0036158|outer dynein arm assembly;	GO:0005737|cytoplasm;GO:0005856|cytoskeleton;GO:0005929|cilium;GO:0005930|axoneme;GO:0036157|outer dynein arm;GO:0042995|cell projection;	GO:0003674|molecular_function;	NA	NA	NA
Sgsm2	0.958546	9.84275e-05	0.00129702	up	65	45	75	49	45	39	49	38	16	36	23	21	ENSMUSG00000038351	97761	11	74740087	74787886	-	GO:0034499|late endosome to Golgi transport;GO:0043547|positive regulation of GTPase activity;GO:0090630|activation of GTPase activity;	GO:0005737|cytoplasm;GO:0042470|melanosome;	GO:0005096|GTPase activator activity;GO:0031267|small GTPase binding;	NA	NA	NA
Rsph10b	1.58303	4.08388e-06	9.86861e-05	up	27	21	55	39	50	37	10	18	6	11	19	18	ENSMUSG00000075569	18861	5	143869853	143922537	+	GO:0006281|DNA repair;GO:0006298|mismatch repair;GO:0006974|cellular response to DNA damage stimulus;GO:0016446|somatic hypermutation of immunoglobulin genes;GO:0016447|somatic recombination of immunoglobulin gene segments;GO:0048298|positive regulation of isotype switching to IgA isotypes;GO:0048304|positive regulation of isotype switching to IgG isotypes;GO:0051321|meiotic cell cycle;	GO:0005634|nucleus;GO:0005654|nucleoplasm;GO:0005829|cytosol;GO:0005886|plasma membrane;GO:0032300|mismatch repair complex;GO:0032389|MutLalpha complex;GO:0036464|cytoplasmic ribonucleoprotein granule;	GO:0000166|nucleotide binding;GO:0003677|DNA binding;GO:0003697|single-stranded DNA binding;GO:0004518|nuclease activity;GO:0004519|endonuclease activity;GO:0005524|ATP binding;GO:0016787|hydrolase activity;GO:0016887|ATP hydrolysis activity;GO:0030983|mismatched DNA binding;GO:0032138|single base insertion or deletion binding;GO:0032407|MutSalpha complex binding;GO:0140664|ATP-dependent DNA dama…	NA	NA	NA
Cxcl10	-2.13377	0.000779616	0.00626226	down	3	6	5	9	0	3	1	29	25	37	16	16	ENSMUSG00000034855	15945	5	92494497	92496748	-	GO:0002690|positive regulation of leukocyte chemotaxis;GO:0006935|chemotaxis;GO:0006952|defense response;GO:0006954|inflammatory response;GO:0006955|immune response;GO:0007186|G protein-coupled receptor signaling pathway;GO:0007189|adenylate cyclase-activating G protein-coupled receptor signaling pathway;GO:0008284|positive regulation of cell population proliferation;GO:0009617|response to bacter…	GO:0005576|extracellular region;GO:0005615|extracellular space;GO:0009897|external side of plasma membrane;	GO:0005125|cytokine activity;GO:0008009|chemokine activity;GO:0008201|heparin binding;GO:0042056|chemoattractant activity;GO:0045236|CXCR chemokine receptor binding;GO:0048248|CXCR3 chemokine receptor binding;	K12671|C-X-C motif chemokine 10;K12671|C-X-C motif chemokine 10;K12671|C-X-C motif chemokine 10;K12671|C-X-C motif chemokine 10;K12671|C-X-C motif chemokine 10;K12671|C-X-C motif chemokine 10;K12671|C-X-C motif chemokine 10;K12671|C-X-C motif chemokine 10;K12671|C-X-C motif chemokine 10;K12671|C-X-C motif chemokine 10;K12671|C-X-C motif chemokine 10;K12671|C-X-C motif chemokine 10;	mmu04060;mmu04061;mmu04062;mmu04620;mmu04622;mmu04623;mmu04657;mmu04668;mmu05160;mmu05164;mmu05169;mmu05171;	Cytokine-cytokine receptor interaction;Viral protein interaction with cytokine and cytokine receptor;Chemokine signaling pathway;Toll-like receptor signaling pathway;RIG-I-like receptor signaling pathway;Cytosolic DNA-sensing pathway;IL-17 signaling pathway;TNF signaling pathway;Hepatitis C;Influenza A;Epstein-Barr virus infection;Coronavirus disease - COVID-19;
Duxbl1	2.35078	0.00247146	0.0150145	up	2	8	3	17	10	10	0	1	0	4	5	1	ENSMUSG00000048502	278672	14	25979001	25990512	+	GO:0045580|regulation of T cell differentiation;	GO:0005634|nucleus;	NA	NA	NA	NA
Tcaf1	0.989027	1.03971e-05	0.000207485	up	65	102	113	112	63	78	60	39	46	42	61	48	ENSMUSG00000036667	77574	6	42644936	42687022	-	GO:0030336|negative regulation of cell migration;GO:0090314|positive regulation of protein targeting to membrane;GO:1901529|positive regulation of anion channel activity;	GO:0005886|plasma membrane;GO:0016020|membrane;	GO:0044325|transmembrane transporter binding;	NA	NA	NA
Gm45047	1.90404	0.00965978	0.0422588	up	3	1	11	17	5	7	2	5	1	4	1	0	ENSMUSG00000109337	NA	7	120489928	120490236	+	NA	NA	NA	NA	NA	NA
Kifc2	0.682432	0.0116928	0.0489041	up	49	78	80	54	92	44	42	43	35	56	34	57	ENSMUSG00000004187	16581	15	76544058	76552396	+	GO:0007018|microtubule-based movement;GO:0090307|mitotic spindle assembly;	GO:0005634|nucleus;GO:0005737|cytoplasm;GO:0005815|microtubule organizing center;GO:0005856|cytoskeleton;GO:0005871|kinesin complex;GO:0005874|microtubule;GO:0072686|mitotic spindle;	GO:0000166|nucleotide binding;GO:0003777|microtubule motor activity;GO:0005524|ATP binding;GO:0008017|microtubule binding;GO:0016887|ATP hydrolysis activity;	K10406|kinesin family member C2/C3;	mmu04814;	Motor proteins;
Pxdn	1.34956	1.23487e-08	7.85505e-07	up	218	227	284	262	362	229	153	95	53	183	160	63	ENSMUSG00000020674	69675	12	29987607	30067657	+	GO:0001525|angiogenesis;GO:0001654|eye development;GO:0006979|response to oxidative stress;GO:0007155|cell adhesion;GO:0030198|extracellular matrix organization;GO:0030199|collagen fibril organization;GO:0042744|hydrogen peroxide catabolic process;GO:0051260|protein homooligomerization;GO:0070207|protein homotrimerization;GO:0070831|basement membrane assembly;GO:0071711|basement membrane organiza…	GO:0005576|extracellular region;GO:0005604|basement membrane;GO:0005615|extracellular space;GO:0005783|endoplasmic reticulum;GO:0009986|cell surface;GO:0031012|extracellular matrix;GO:0062023|collagen-containing extracellular matrix;	GO:0004601|peroxidase activity;GO:0005201|extracellular matrix structural constituent;GO:0016491|oxidoreductase activity;GO:0016684|oxidoreductase activity, acting on peroxide as acceptor;GO:0020037|heme binding;GO:0043237|laminin-1 binding;GO:0046872|metal ion binding;	NA	NA	NA
Crbn	-0.770152	0.0011537	0.00844745	down	205	87	173	182	126	129	368	255	336	417	310	77	ENSMUSG00000005362	58799	6	106757162	106777038	-	GO:0016567|protein ubiquitination;GO:0030177|positive regulation of Wnt signaling pathway;GO:0031333|negative regulation of protein-containing complex assembly;GO:0031334|positive regulation of protein-containing complex assembly;GO:0034766|negative regulation of monoatomic ion transmembrane transport;GO:0035641|locomotory exploration behavior;GO:0043161|proteasome-mediated ubiquitin-dependent pr…	GO:0005634|nucleus;GO:0005737|cytoplasm;GO:0016020|membrane;GO:0031464|Cul4A-RING E3 ubiquitin ligase complex;GO:0048471|perinuclear region of cytoplasm;	GO:0044325|transmembrane transporter binding;GO:0046872|metal ion binding;	NA	NA	NA
Slc15a5	-1.53786	3.15799e-10	3.1953e-08	down	44	52	50	106	75	35	161	207	223	331	146	97	ENSMUSG00000044378	277898	6	137960584	138056914	-	GO:0015031|protein transport;GO:0015833|peptide transport;GO:0055085|transmembrane transport;	GO:0016020|membrane;	GO:0015293|symporter activity;GO:0022857|transmembrane transporter activity;	NA	NA	NA
Slc15a4	-0.727896	0.000612979	0.00515343	down	105	120	84	132	61	83	184	221	262	145	176	106	ENSMUSG00000029416	100561	5	127672728	127709961	-	GO:0002376|immune system process;GO:0006857|oligopeptide transport;GO:0015031|protein transport;GO:0015817|histidine transport;GO:0015833|peptide transport;GO:0015835|peptidoglycan transport;GO:0033023|mast cell homeostasis;GO:0034157|positive regulation of toll-like receptor 7 signaling pathway;GO:0034161|positive regulation of toll-like receptor 8 signaling pathway;GO:0034165|positive regulatio…	GO:0005764|lysosome;GO:0005765|lysosomal membrane;GO:0005768|endosome;GO:0010008|endosome membrane;GO:0016020|membrane;GO:0031901|early endosome membrane;GO:0036020|endolysosome membrane;	GO:0005290|L-histidine transmembrane transporter activity;GO:0015293|symporter activity;GO:0015333|peptide:proton symporter activity;GO:0015647|peptidoglycan transmembrane transporter activity;GO:0022857|transmembrane transporter activity;GO:0071916|dipeptide transmembrane transporter activity;	NA	NA	NA
Kmt2a	0.721029	1.27944e-07	5.62833e-06	up	382	349	639	509	524	438	391	267	317	364	362	220	ENSMUSG00000002028	214162	9	44714652	44792594	-	GO:0006306|DNA methylation;GO:0006325|chromatin organization;GO:0006355|regulation of DNA-templated transcription;GO:0008542|visual learning;GO:0009416|response to light stimulus;GO:0009791|post-embryonic development;GO:0009952|anterior/posterior pattern specification;GO:0010468|regulation of gene expression;GO:0016570|histone modification;GO:0018026|peptidyl-lysine monomethylation;GO:0032259|met…	GO:0005634|nucleus;GO:0005654|nucleoplasm;GO:0005829|cytosol;GO:0035097|histone methyltransferase complex;GO:0071339|MLL1 complex;	GO:0003677|DNA binding;GO:0003682|chromatin binding;GO:0005515|protein binding;GO:0008168|methyltransferase activity;GO:0008270|zinc ion binding;GO:0016740|transferase activity;GO:0042800|histone H3K4 methyltransferase activity;GO:0042802|identical protein binding;GO:0042803|protein homodimerization activity;GO:0045322|unmethylated CpG binding;GO:0046872|metal ion binding;GO:0070577|lysine-acetyl…	K09186|[histone H3]-lysine4 N-trimethyltransferase MLL1 [EC:2.1.1.354];K09186|[histone H3]-lysine4 N-trimethyltransferase MLL1 [EC:2.1.1.354];K09186|[histone H3]-lysine4 N-trimethyltransferase MLL1 [EC:2.1.1.354];K09186|[histone H3]-lysine4 N-trimethyltransferase MLL1 [EC:2.1.1.354];	mmu00310;mmu01100;mmu04934;mmu05202;	Lysine degradation;Metabolic pathways;Cushing syndrome;Transcriptional misregulation in cancer;
Gm11716	-0.711754	0.000102963	0.00134247	down	150	153	118	204	118	125	215	284	300	244	255	250	ENSMUSG00000086298	NA	11	107228769	107235632	+	NA	NA	NA	NA	NA	NA
Paxbp1	1.24816	7.46545e-11	9.03267e-09	up	171	220	311	333	327	247	120	163	103	139	98	118	ENSMUSG00000022974	67367	16	90810925	90841431	-	GO:0000398|mRNA splicing, via spliceosome;GO:0006366|transcription by RNA polymerase II;GO:0007517|muscle organ development;GO:0014842|regulation of skeletal muscle satellite cell proliferation;GO:0031062|positive regulation of histone methylation;GO:0045944|positive regulation of transcription by RNA polymerase II;GO:2000288|positive regulation of myoblast proliferation;	GO:0005634|nucleus;	GO:0003677|DNA binding;GO:0008134|transcription factor binding;GO:1990226|histone methyltransferase binding;	NA	NA	NA
Smpdl3b	-0.935951	0.00230515	0.0142137	down	14	17	19	9	12	17	42	22	37	30	26	31	ENSMUSG00000028885	100340	4	132460277	132484563	-	GO:0002376|immune system process;GO:0006629|lipid metabolic process;GO:0006685|sphingomyelin catabolic process;GO:0006954|inflammatory response;GO:0008152|metabolic process;GO:0016042|lipid catabolic process;GO:0034122|negative regulation of toll-like receptor signaling pathway;GO:0045087|innate immune response;GO:0045824|negative regulation of innate immune response;GO:0046466|membrane lipid cat…	GO:0005576|extracellular region;GO:0005615|extracellular space;GO:0005886|plasma membrane;GO:0016020|membrane;	GO:0004767|sphingomyelin phosphodiesterase activity;GO:0005515|protein binding;GO:0008081|phosphoric diester hydrolase activity;GO:0008270|zinc ion binding;GO:0016787|hydrolase activity;GO:0016798|hydrolase activity, acting on glycosyl bonds;GO:0046872|metal ion binding;	NA	NA	NA
Gm11739	1.54527	0.00969316	0.042362	up	3	11	6	6	13	10	5	3	5	1	1	4	ENSMUSG00000086826	NA	11	116357145	116365100	+	NA	NA	NA	NA	NA	NA
Kmt5c	1.63532	3.75456e-18	2.32005e-15	up	118	105	108	105	104	69	39	26	45	50	42	18	ENSMUSG00000059851	232811	7	4743114	4750513	+	GO:0006281|DNA repair;GO:0006325|chromatin organization;GO:0006479|protein methylation;GO:0016570|histone modification;GO:0032259|methylation;GO:0034772|histone H4-K20 dimethylation;GO:0034773|histone H4-K20 trimethylation;GO:0045830|positive regulation of isotype switching;GO:2001034|positive regulation of double-strand break repair via nonhomologous end joining;	GO:0000779|condensed chromosome, centromeric region;GO:0000792|heterochromatin;GO:0005634|nucleus;GO:0005654|nucleoplasm;GO:0005694|chromosome;GO:0005721|pericentric heterochromatin;	GO:0003682|chromatin binding;GO:0008168|methyltransferase activity;GO:0016740|transferase activity;GO:0042393|histone binding;GO:0042799|histone H4K20 methyltransferase activity;GO:0046872|metal ion binding;GO:0140941|histone H4K20me methyltransferase activity;GO:0140944|histone H4K20 monomethyltransferase activity;GO:1904047|S-adenosyl-L-methionine binding;	K11429|[histone H4]-N-methyl-L-lysine20 N-methyltransferase [EC:2.1.1.362];K11429|[histone H4]-N-methyl-L-lysine20 N-methyltransferase [EC:2.1.1.362];	mmu00310;mmu01100;	Lysine degradation;Metabolic pathways;
Gm11734	-1.49492	0.0038681	0.021079	down	14	7	6	2	5	1	12	29	8	23	14	20	ENSMUSG00000085419	NA	11	117414338	117423031	+	NA	NA	NA	NA	NA	NA
Cntnap1	1.09164	0.00312125	0.0179534	up	29	18	18	18	20	23	20	10	13	4	17	4	ENSMUSG00000017167	53321	11	101061349	101081550	+	GO:0002175|protein localization to paranode region of axon;GO:0007005|mitochondrion organization;GO:0007010|cytoskeleton organization;GO:0007155|cell adhesion;GO:0007409|axonogenesis;GO:0019227|neuronal action potential propagation;GO:0022010|central nervous system myelination;GO:0022011|myelination in peripheral nervous system;GO:0030913|paranodal junction assembly;GO:0031175|neuron projection d…	GO:0005886|plasma membrane;GO:0005918|septate junction;GO:0016020|membrane;GO:0030054|cell junction;GO:0030424|axon;GO:0033270|paranode region of axon;GO:0043209|myelin sheath;GO:0048786|presynaptic active zone;GO:0098978|glutamatergic synapse;	GO:0005515|protein binding;GO:0017124|SH3 domain binding;	K07379|contactin associated protein 1;	mmu04514;	Cell adhesion molecules;
Helz2	1.28661	6.22486e-08	3.10382e-06	up	97	122	124	132	152	116	87	36	42	53	50	66	ENSMUSG00000027580	229003	2	180869408	180883820	-	GO:0035194|RNA-mediated post-transcriptional gene silencing;GO:0045944|positive regulation of transcription by RNA polymerase II;	GO:0005634|nucleus;GO:0005654|nucleoplasm;GO:0005829|cytosol;GO:0043186|P granule;	GO:0000166|nucleotide binding;GO:0003677|DNA binding;GO:0003723|RNA binding;GO:0004386|helicase activity;GO:0004540|ribonuclease activity;GO:0005524|ATP binding;GO:0016787|hydrolase activity;GO:0030374|nuclear receptor coactivator activity;GO:0046872|metal ion binding;	NA	NA	NA
6820431F20Rik	0.969248	0.00138332	0.00969784	up	33	28	36	38	47	57	30	28	14	25	36	9	ENSMUSG00000121492	547150	8	20143722	20180155	+	NA	NA	NA	NA	NA	NA
Cstf2	0.592019	3.13459e-05	0.00050404	up	139	102	190	156	145	115	145	109	85	122	106	61	ENSMUSG00000031256	108062	X	132959936	132987568	+	GO:0006378|mRNA polyadenylation;GO:0006397|mRNA processing;GO:0031124|mRNA 3'-end processing;GO:0098789|pre-mRNA cleavage required for polyadenylation;	GO:0005634|nucleus;GO:0005654|nucleoplasm;GO:0005847|mRNA cleavage and polyadenylation specificity factor complex;GO:0016604|nuclear body;GO:0071920|cleavage body;	GO:0003676|nucleic acid binding;GO:0003723|RNA binding;GO:0003729|mRNA binding;	K14407|cleavage stimulation factor subunit 2;	mmu03015;	mRNA surveillance pathway;
Cstad	2.20737	1.18517e-05	0.000229887	up	13	9	12	14	20	13	4	1	1	2	5	6	ENSMUSG00000047363	78617	2	30485052	30498955	+	GO:0007006|mitochondrial membrane organization;	GO:0005739|mitochondrion;GO:0005741|mitochondrial outer membrane;	GO:0003674|molecular_function;	NA	NA	NA
Ubxn6	-0.835916	1.15063e-05	0.000225206	down	118	77	122	111	87	42	258	213	169	204	193	76	ENSMUSG00000019578	66530	17	56374045	56382028	-	GO:0016236|macroautophagy;GO:0032510|endosome to lysosome transport via multivesicular body sorting pathway;GO:0036503|ERAD pathway;	GO:0005634|nucleus;GO:0005737|cytoplasm;GO:0005764|lysosome;GO:0005765|lysosomal membrane;GO:0005768|endosome;GO:0005829|cytosol;GO:0005856|cytoskeleton;GO:0016020|membrane;GO:0019898|extrinsic component of membrane;GO:0031901|early endosome membrane;GO:0031902|late endosome membrane;GO:0032991|protein-containing complex;	NA	K14011|UBX domain-containing protein 6;	mmu04141;	Protein processing in endoplasmic reticulum;
D930048N14Rik	2.01876	0.000379252	0.00356814	up	8	4	20	9	13	15	3	2	1	8	2	3	ENSMUSG00000052563	97775	11	51541781	51548508	+	GO:0008150|biological_process;	GO:0005575|cellular_component;	GO:0003674|molecular_function;	NA	NA	NA
4930516B21Rik	0.704654	0.0084272	0.0381395	up	119	48	67	154	171	81	122	70	78	69	72	30	ENSMUSG00000097504	NA	9	119269344	119273896	-	NA	NA	NA	NA	NA	NA
Cry2	-0.867461	2.56843e-06	6.78458e-05	down	232	139	388	279	386	221	544	689	530	625	647	299	ENSMUSG00000068742	12953	2	92233991	92264388	-	GO:0000122|negative regulation of transcription by RNA polymerase II;GO:0006606|protein import into nucleus;GO:0007623|circadian rhythm;GO:0009416|response to light stimulus;GO:0014823|response to activity;GO:0019915|lipid storage;GO:0032515|negative regulation of phosphoprotein phosphatase activity;GO:0032868|response to insulin;GO:0032922|circadian regulation of gene expression;GO:0042593|gluco…	GO:0005634|nucleus;GO:0005654|nucleoplasm;GO:0005737|cytoplasm;GO:0005739|mitochondrion;GO:0005829|cytosol;GO:0016607|nuclear speck;	GO:0000166|nucleotide binding;GO:0000976|transcription cis-regulatory region binding;GO:0003677|DNA binding;GO:0003684|damaged DNA binding;GO:0003697|single-stranded DNA binding;GO:0005515|protein binding;GO:0009881|photoreceptor activity;GO:0016922|nuclear receptor binding;GO:0019900|kinase binding;GO:0019901|protein kinase binding;GO:0019902|phosphatase binding;GO:0071949|FAD binding;	K02295|cryptochrome;	mmu04710;	Circadian rhythm;
Tmem181b-ps	1.85351	0.00913734	0.0405913	up	2	10	7	6	8	4	0	1	1	3	2	4	ENSMUSG00000096780	NA	17	6708801	6734421	-	NA	NA	NA	NA	NA	NA
Hacd1	1.31157	1.27717e-40	7.36584e-37	up	1541	1095	1678	1834	1454	1208	887	567	657	731	722	398	ENSMUSG00000063275	30963	2	13855093	14060946	-	GO:0006629|lipid metabolic process;GO:0006631|fatty acid metabolic process;GO:0006633|fatty acid biosynthetic process;GO:0007275|multicellular organism development;GO:0010389|regulation of G2/M transition of mitotic cell cycle;GO:0010811|positive regulation of cell-substrate adhesion;GO:0014902|myotube differentiation;GO:0030148|sphingolipid biosynthetic process;GO:0030497|fatty acid elongation;G…	GO:0005783|endoplasmic reticulum;GO:0005789|endoplasmic reticulum membrane;GO:0016020|membrane;	GO:0016829|lyase activity;GO:0018812|3-hydroxyacyl-CoA dehydratase activity;GO:0019899|enzyme binding;GO:0046848|hydroxyapatite binding;GO:0080023|3R-hydroxyacyl-CoA dehydratase activity;GO:0102158|very-long-chain 3-hydroxyacyl-CoA dehydratase activity;GO:0102343|3-hydroxy-arachidoyl-CoA dehydratase activity;GO:0102344|3-hydroxy-behenoyl-CoA dehydratase activity;GO:0102345|3-hydroxy-lignoceroyl-C…	K10703|very-long-chain (3R)-3-hydroxyacyl-CoA dehydratase [EC:4.2.1.134];K10703|very-long-chain (3R)-3-hydroxyacyl-CoA dehydratase [EC:4.2.1.134];K10703|very-long-chain (3R)-3-hydroxyacyl-CoA dehydratase [EC:4.2.1.134];K10703|very-long-chain (3R)-3-hydroxyacyl-CoA dehydratase [EC:4.2.1.134];	mmu00062;mmu01040;mmu01100;mmu01212;	Fatty acid elongation;Biosynthesis of unsaturated fatty acids;Metabolic pathways;Fatty acid metabolism;
Hacd4	0.843	0.00930057	0.0411542	up	26	27	28	23	48	16	29	14	8	22	16	15	ENSMUSG00000028497	66775	4	88314381	88357165	-	GO:0006629|lipid metabolic process;GO:0006631|fatty acid metabolic process;GO:0006633|fatty acid biosynthetic process;GO:0030148|sphingolipid biosynthetic process;GO:0030497|fatty acid elongation;GO:0042761|very long-chain fatty acid biosynthetic process;	GO:0005783|endoplasmic reticulum;GO:0005789|endoplasmic reticulum membrane;GO:0016020|membrane;	GO:0016829|lyase activity;GO:0018812|3-hydroxyacyl-CoA dehydratase activity;GO:0019899|enzyme binding;GO:0102158|very-long-chain 3-hydroxyacyl-CoA dehydratase activity;GO:0102343|3-hydroxy-arachidoyl-CoA dehydratase activity;GO:0102344|3-hydroxy-behenoyl-CoA dehydratase activity;GO:0102345|3-hydroxy-lignoceroyl-CoA dehydratase activity;	K10703|very-long-chain (3R)-3-hydroxyacyl-CoA dehydratase [EC:4.2.1.134];K10703|very-long-chain (3R)-3-hydroxyacyl-CoA dehydratase [EC:4.2.1.134];K10703|very-long-chain (3R)-3-hydroxyacyl-CoA dehydratase [EC:4.2.1.134];K10703|very-long-chain (3R)-3-hydroxyacyl-CoA dehydratase [EC:4.2.1.134];	mmu00062;mmu01040;mmu01100;mmu01212;	Fatty acid elongation;Biosynthesis of unsaturated fatty acids;Metabolic pathways;Fatty acid metabolism;
Csad	1.10885	1.56233e-07	6.59305e-06	up	77	56	95	100	109	69	36	63	40	43	31	42	ENSMUSG00000023044	246277	15	102085434	102113159	-	GO:0019449|L-cysteine catabolic process to hypotaurine;GO:0019452|L-cysteine catabolic process to taurine;GO:0019530|taurine metabolic process;GO:0019752|carboxylic acid metabolic process;GO:0042412|taurine biosynthetic process;	GO:0005737|cytoplasm;	GO:0003824|catalytic activity;GO:0004068|aspartate 1-decarboxylase activity;GO:0004782|sulfinoalanine decarboxylase activity;GO:0016829|lyase activity;GO:0016830|carbon-carbon lyase activity;GO:0016831|carboxy-lyase activity;GO:0030170|pyridoxal phosphate binding;	K18966|sulfinoalanine decarboxylase / aspartate 1-decarboxylase [EC:4.1.1.29 4.1.1.11];K18966|sulfinoalanine decarboxylase / aspartate 1-decarboxylase [EC:4.1.1.29 4.1.1.11];K18966|sulfinoalanine decarboxylase / aspartate 1-decarboxylase [EC:4.1.1.29 4.1.1.11];K18966|sulfinoalanine decarboxylase / aspartate 1-decarboxylase [EC:4.1.1.29 4.1.1.11];	mmu00410;mmu00430;mmu00770;mmu01100;	beta-Alanine metabolism;Taurine and hypotaurine metabolism;Pantothenate and CoA biosynthesis;Metabolic pathways;
Fscn1	0.978654	6.50907e-05	0.000921603	up	127	172	248	233	213	188	101	86	66	112	145	132	ENSMUSG00000029581	14086	5	142946098	142958940	+	GO:0007015|actin filament organization;GO:0007043|cell-cell junction assembly;GO:0007163|establishment or maintenance of cell polarity;GO:0010592|positive regulation of lamellipodium assembly;GO:0016477|cell migration;GO:0030035|microspike assembly;GO:0030036|actin cytoskeleton organization;GO:0030046|parallel actin filament bundle assembly;GO:0032534|regulation of microvillus assembly;GO:0032956…	GO:0001725|stress fiber;GO:0001726|ruffle;GO:0002102|podosome;GO:0005737|cytoplasm;GO:0005829|cytosol;GO:0005856|cytoskeleton;GO:0005886|plasma membrane;GO:0005902|microvillus;GO:0005911|cell-cell junction;GO:0015629|actin cytoskeleton;GO:0030027|lamellipodium;GO:0030054|cell junction;GO:0030175|filopodium;GO:0030425|dendrite;GO:0030426|growth cone;GO:0031253|cell projection membrane;GO:0042995|c…	GO:0003779|actin binding;GO:0005515|protein binding;GO:0030674|protein-macromolecule adaptor activity;GO:0051015|actin filament binding;	K23551|fascin 1;	mmu05206;	MicroRNAs in cancer;
Smtnl1	-0.819581	0.0035896	0.0199381	down	1146	1180	667	1964	450	682	1652	2401	1652	1386	2470	1908	ENSMUSG00000027077	68678	2	84641520	84652996	-	GO:0009410|response to xenobiotic stimulus;GO:0014823|response to activity;GO:0018105|peptidyl-serine phosphorylation;GO:0030036|actin cytoskeleton organization;GO:0042310|vasoconstriction;GO:0045892|negative regulation of DNA-templated transcription;GO:0045907|positive regulation of vasoconstriction;GO:0048644|muscle organ morphogenesis;	GO:0005634|nucleus;GO:0005737|cytoplasm;GO:0005815|microtubule organizing center;GO:0031430|M band;GO:0031674|I band;GO:0031941|filamentous actin;GO:0043292|contractile fiber;	GO:0004864|protein phosphatase inhibitor activity;GO:0005515|protein binding;GO:0005516|calmodulin binding;GO:0005523|tropomyosin binding;GO:0008157|protein phosphatase 1 binding;GO:0017020|myosin phosphatase regulator activity;GO:0043621|protein self-association;GO:0051401|CH domain binding;GO:0097718|disordered domain specific binding;	NA	NA	NA
Atcay	1.17454	0.000150246	0.00176956	up	116	106	198	86	234	154	67	107	34	111	106	32	ENSMUSG00000034958	16467	10	81040342	81066667	-	GO:0006915|apoptotic process;GO:0007399|nervous system development;GO:0031175|neuron projection development;GO:0032880|regulation of protein localization;GO:0048311|mitochondrion distribution;GO:2000212|negative regulation of glutamate metabolic process;	GO:0005737|cytoplasm;GO:0005739|mitochondrion;GO:0030424|axon;GO:0030425|dendrite;GO:0031966|mitochondrial membrane;GO:0042995|cell projection;GO:0043005|neuron projection;GO:0044306|neuron projection terminus;GO:0045202|synapse;GO:0048471|perinuclear region of cytoplasm;	GO:0019894|kinesin binding;	NA	NA	NA
Gm45605	1.06691	0.00340444	0.0191744	up	11	12	21	15	23	21	8	14	9	10	6	8	ENSMUSG00000109829	NA	11	61298844	61303112	+	NA	NA	NA	NA	NA	NA
Tmem150a	0.786901	9.94929e-07	3.13557e-05	up	455	431	700	705	780	545	387	515	327	352	389	326	ENSMUSG00000055912	232086	6	72332430	72336745	+	GO:0046854|phosphatidylinositol phosphate biosynthetic process;GO:0072659|protein localization to plasma membrane;	GO:0005886|plasma membrane;GO:0016020|membrane;	GO:0003674|molecular_function;	NA	NA	NA
Spon1	0.784358	0.0106334	0.0455054	up	59	95	127	49	102	41	92	64	29	54	56	21	ENSMUSG00000038156	233744	7	113365235	113642605	+	GO:0007155|cell adhesion;GO:0010954|positive regulation of protein processing;GO:0016485|protein processing;GO:0032092|positive regulation of protein binding;GO:1902430|negative regulation of amyloid-beta formation;GO:1902993|positive regulation of amyloid precursor protein catabolic process;	GO:0005576|extracellular region;GO:0031012|extracellular matrix;GO:0062023|collagen-containing extracellular matrix;	GO:0005201|extracellular matrix structural constituent;GO:0005515|protein binding;GO:0046872|metal ion binding;GO:0050693|LBD domain binding;	NA	NA	NA
Gucy1a1	0.601899	0.00464499	0.0243612	up	86	135	153	162	163	121	106	94	62	102	137	93	ENSMUSG00000033910	60596	3	81999734	82053096	-	GO:0006182|cGMP biosynthetic process;GO:0007263|nitric oxide mediated signal transduction;GO:0008217|regulation of blood pressure;GO:0009190|cyclic nucleotide biosynthetic process;GO:0010750|positive regulation of nitric oxide mediated signal transduction;GO:0019934|cGMP-mediated signaling;GO:0035556|intracellular signal transduction;GO:0038060|nitric oxide-cGMP-mediated signaling pathway;GO:0060…	GO:0005737|cytoplasm;GO:0008074|guanylate cyclase complex, soluble;GO:0032991|protein-containing complex;GO:0045202|synapse;GO:0098978|glutamatergic synapse;GO:0098982|GABA-ergic synapse;	GO:0000166|nucleotide binding;GO:0004016|adenylate cyclase activity;GO:0004383|guanylate cyclase activity;GO:0005525|GTP binding;GO:0016829|lyase activity;GO:0016849|phosphorus-oxygen lyase activity;GO:0020037|heme binding;GO:0043167|ion binding;GO:0044877|protein-containing complex binding;GO:0047805|cytidylate cyclase activity;	K12318|guanylate cyclase soluble subunit alpha [EC:4.6.1.2];K12318|guanylate cyclase soluble subunit alpha [EC:4.6.1.2];K12318|guanylate cyclase soluble subunit alpha [EC:4.6.1.2];K12318|guanylate cyclase soluble subunit alpha [EC:4.6.1.2];K12318|guanylate cyclase soluble subunit alpha [EC:4.6.1.2];K12318|guanylate cyclase soluble subunit alpha [EC:4.6.1.2];K12318|guanylate cyclase soluble subuni…	mmu00230;mmu01100;mmu04022;mmu04270;mmu04540;mmu04611;mmu04713;mmu04730;mmu04921;mmu04924;mmu04970;	Purine metabolism;Metabolic pathways;cGMP-PKG signaling pathway;Vascular smooth muscle contraction;Gap junction;Platelet activation;Circadian entrainment;Long-term depression;Oxytocin signaling pathway;Renin secretion;Salivary secretion;
Lmo3	-3.76433	0.000889503	0.00690355	down	0	0	0	0	3	0	7	6	18	11	6	0	ENSMUSG00000030226	109593	6	138339916	138558966	-	GO:0035360|positive regulation of peroxisome proliferator activated receptor signaling pathway;GO:0045944|positive regulation of transcription by RNA polymerase II;GO:0070373|negative regulation of ERK1 and ERK2 cascade;GO:2000324|positive regulation of glucocorticoid receptor signaling pathway;	GO:0005634|nucleus;GO:0005737|cytoplasm;	GO:0003713|transcription coactivator activity;GO:0046872|metal ion binding;GO:0140297|DNA-binding transcription factor binding;	NA	NA	NA
Dynll2	-0.709797	0.000302882	0.00302567	down	2821	1605	2085	2357	1653	1213	5125	3303	3819	4498	3945	1179	ENSMUSG00000020483	68097	11	87870351	87878359	-	GO:0007017|microtubule-based process;	GO:0005737|cytoplasm;GO:0005813|centrosome;GO:0005856|cytoskeleton;GO:0005868|cytoplasmic dynein complex;GO:0005874|microtubule;GO:0005875|microtubule associated complex;GO:0014069|postsynaptic density;GO:0030286|dynein complex;GO:0031475|myosin V complex;GO:0097731|9+0 non-motile cilium;GO:0098794|postsynapse;GO:0098978|glutamatergic synapse;	GO:0005515|protein binding;GO:0008574|plus-end-directed microtubule motor activity;GO:0042802|identical protein binding;GO:0044877|protein-containing complex binding;GO:0045505|dynein intermediate chain binding;GO:0097110|scaffold protein binding;	K10418|dynein light chain LC8-type;K10418|dynein light chain LC8-type;K10418|dynein light chain LC8-type;	mmu04814;mmu04962;mmu05132;	Motor proteins;Vasopressin-regulated water reabsorption;Salmonella infection;
Uggt1	-0.667778	1.4259e-11	2.20276e-09	down	496	417	475	477	426	326	1043	806	772	863	784	426	ENSMUSG00000037470	320011	1	36179108	36283801	-	GO:0006486|protein glycosylation;GO:0018279|protein N-linked glycosylation via asparagine;GO:0071712|ER-associated misfolded protein catabolic process;	GO:0005783|endoplasmic reticulum;GO:0005788|endoplasmic reticulum lumen;GO:0005793|endoplasmic reticulum-Golgi intermediate compartment;GO:0032991|protein-containing complex;	GO:0003980|UDP-glucose:glycoprotein glucosyltransferase activity;GO:0005515|protein binding;GO:0016740|transferase activity;GO:0016757|glycosyltransferase activity;GO:0051082|unfolded protein binding;	K11718|UDP-glucose:glycoprotein glucosyltransferase [EC:2.4.1.-];	mmu04141;	Protein processing in endoplasmic reticulum;
Tcaim	-0.702331	9.45794e-06	0.000192973	down	449	235	257	392	253	174	539	554	547	609	609	304	ENSMUSG00000046603	382117	9	122634604	122665399	+	GO:0008150|biological_process;	GO:0005739|mitochondrion;	GO:0003674|molecular_function;	NA	NA	NA
Krba1	1.49975	2.32454e-13	5.43501e-11	up	1346	1194	2185	1953	2692	1838	783	925	494	716	674	719	ENSMUSG00000042810	77827	6	48372520	48396715	+	GO:0008150|biological_process;	GO:0005575|cellular_component;	GO:0003674|molecular_function;	NA	NA	NA
Has3	1.29521	0.000202041	0.00223225	up	28	27	40	43	76	45	29	12	16	39	20	6	ENSMUSG00000031910	15118	8	107596874	107611198	+	GO:0030213|hyaluronan biosynthetic process;GO:0045226|extracellular polysaccharide biosynthetic process;GO:0045893|positive regulation of DNA-templated transcription;GO:0085029|extracellular matrix assembly;GO:1900106|positive regulation of hyaluranon cable assembly;	GO:0005634|nucleus;GO:0005737|cytoplasm;GO:0005794|Golgi apparatus;GO:0005886|plasma membrane;GO:0016020|membrane;GO:0031410|cytoplasmic vesicle;GO:0036117|hyaluranon cable;	GO:0016740|transferase activity;GO:0016757|glycosyltransferase activity;GO:0042802|identical protein binding;GO:0050501|hyaluronan synthase activity;	NA	NA	NA
Cacnb3	1.63959	1.36077e-07	5.84366e-06	up	29	27	58	55	34	54	15	13	18	13	12	19	ENSMUSG00000003352	12297	15	98528721	98542410	+	GO:0006811|monoatomic ion transport;GO:0006816|calcium ion transport;GO:0007268|chemical synaptic transmission;GO:0007528|neuromuscular junction development;GO:0034765|regulation of monoatomic ion transmembrane transport;GO:0050852|T cell receptor signaling pathway;GO:0050966|detection of mechanical stimulus involved in sensory perception of pain;GO:0060402|calcium ion transport into cytosol;GO:0…	GO:0005737|cytoplasm;GO:0005886|plasma membrane;GO:0005891|voltage-gated calcium channel complex;GO:0016020|membrane;GO:0016324|apical plasma membrane;GO:1990454|L-type voltage-gated calcium channel complex;	GO:0005244|voltage-gated monoatomic ion channel activity;GO:0005245|voltage-gated calcium channel activity;GO:0005246|calcium channel regulator activity;GO:0005262|calcium channel activity;GO:0005515|protein binding;GO:0008331|high voltage-gated calcium channel activity;GO:0019901|protein kinase binding;	K04864|voltage-dependent calcium channel beta-3;K04864|voltage-dependent calcium channel beta-3;K04864|voltage-dependent calcium channel beta-3;K04864|voltage-dependent calcium channel beta-3;K04864|voltage-dependent calcium channel beta-3;K04864|voltage-dependent calcium channel beta-3;K04864|voltage-dependent calcium channel beta-3;	mmu04010;mmu04260;mmu04261;mmu04921;mmu05410;mmu05412;mmu05414;	MAPK signaling pathway;Cardiac muscle contraction;Adrenergic signaling in cardiomyocytes;Oxytocin signaling pathway;Hypertrophic cardiomyopathy;Arrhythmogenic right ventricular cardiomyopathy;Dilated cardiomyopathy;
Gm21781	1.34109	4.94268e-06	0.000115878	up	43	37	74	50	62	59	28	29	7	34	32	15	ENSMUSG00000095123	NA	10	4341587	4346424	+	NA	NA	NA	NA	NA	NA
Gm45743	1.11839	0.006207	0.0303629	up	13	11	20	17	18	16	8	9	3	19	4	6	ENSMUSG00000110540	NA	8	123552825	123555619	+	NA	NA	NA	NA	NA	NA
5031425E22Rik	0.624159	0.00830341	0.0377912	up	164	136	161	162	215	108	144	174	58	86	93	112	ENSMUSG00000073147	269630	5	23587297	23639396	-	GO:0008150|biological_process;	GO:0005575|cellular_component;	GO:0003674|molecular_function;	NA	NA	NA
Ctss	-1.09493	0.00649472	0.0314855	down	7	16	26	7	17	10	26	34	57	28	15	33	ENSMUSG00000038642	13040	3	95434097	95463714	+	GO:0006508|proteolysis;GO:0006955|immune response;GO:0010447|response to acidic pH;GO:0010952|positive regulation of peptidase activity;GO:0016485|protein processing;GO:0019886|antigen processing and presentation of exogenous peptide antigen via MHC class II;GO:0030574|collagen catabolic process;GO:0034769|basement membrane disassembly;GO:0045453|bone resorption;GO:0048002|antigen processing and …	GO:0005576|extracellular region;GO:0005615|extracellular space;GO:0005764|lysosome;GO:0005770|late endosome;GO:0009986|cell surface;GO:0016020|membrane;GO:0031410|cytoplasmic vesicle;GO:0031905|early endosome lumen;GO:0043231|intracellular membrane-bounded organelle;GO:0045335|phagocytic vesicle;	GO:0001968|fibronectin binding;GO:0004197|cysteine-type endopeptidase activity;GO:0005518|collagen binding;GO:0008233|peptidase activity;GO:0008234|cysteine-type peptidase activity;GO:0008656|cysteine-type endopeptidase activator activity involved in apoptotic process;GO:0016787|hydrolase activity;GO:0043236|laminin binding;GO:0043394|proteoglycan binding;	K01368|cathepsin S [EC:3.4.22.27];K01368|cathepsin S [EC:3.4.22.27];K01368|cathepsin S [EC:3.4.22.27];K01368|cathepsin S [EC:3.4.22.27];K01368|cathepsin S [EC:3.4.22.27];	mmu04142;mmu04145;mmu04210;mmu04612;mmu05152;	Lysosome;Phagosome;Apoptosis;Antigen processing and presentation;Tuberculosis;
Ctrl	2.95328	0.0112159	0.0474123	up	4	1	1	2	4	3	0	1	0	0	0	1	ENSMUSG00000031896	109660	8	106658635	106660494	-	GO:0006508|proteolysis;	GO:0005615|extracellular space;	GO:0004252|serine-type endopeptidase activity;GO:0008233|peptidase activity;GO:0008236|serine-type peptidase activity;	K09632|chymotrypsin-like protease [EC:3.4.21.-];K09632|chymotrypsin-like protease [EC:3.4.21.-];	mmu04972;mmu04974;	Pancreatic secretion;Protein digestion and absorption;
Tmem132b	-3.32855	1.26114e-05	0.000240227	down	9	6	8	74	11	0	190	177	255	316	110	64	ENSMUSG00000070498	208151	5	125608838	125869647	+	GO:0008150|biological_process;	NA	GO:0003674|molecular_function;	NA	NA	NA
Utp18	-0.614278	4.31161e-05	0.00066544	down	91	58	78	107	66	55	137	139	117	131	123	112	ENSMUSG00000054079	217109	11	93750069	93776592	-	GO:0006364|rRNA processing;	GO:0005634|nucleus;GO:0005654|nucleoplasm;GO:0005730|nucleolus;GO:0031965|nuclear membrane;GO:0032040|small-subunit processome;GO:0034388|Pwp2p-containing subcomplex of 90S preribosome;	NA	K14553|U3 small nucleolar RNA-associated protein 18;	mmu03008;	Ribosome biogenesis in eukaryotes;
Dock5	-1.29783	0.00462694	0.0243034	down	7	7	3	1	9	6	14	14	15	28	16	7	ENSMUSG00000044447	68813	14	67989584	68170891	-	GO:0007264|small GTPase mediated signal transduction;GO:0007520|myoblast fusion;GO:0010634|positive regulation of epithelial cell migration;GO:0016477|cell migration;GO:0016601|Rac protein signal transduction;GO:0046849|bone remodeling;GO:0071800|podosome assembly;GO:1900026|positive regulation of substrate adhesion-dependent cell spreading;GO:1904694|negative regulation of vascular associated sm…	GO:0002102|podosome;GO:0005737|cytoplasm;GO:0005829|cytosol;GO:0005886|plasma membrane;GO:0016020|membrane;	GO:0005085|guanyl-nucleotide exchange factor activity;GO:0005096|GTPase activator activity;GO:0005515|protein binding;GO:0031267|small GTPase binding;	NA	NA	NA
Dock6	1.25373	3.65909e-08	1.98542e-06	up	229	243	377	266	446	262	146	138	109	132	118	174	ENSMUSG00000032198	319899	9	21711156	21763931	-	GO:0007264|small GTPase mediated signal transduction;GO:0043547|positive regulation of GTPase activity;	GO:0005737|cytoplasm;GO:0005829|cytosol;	GO:0005085|guanyl-nucleotide exchange factor activity;	NA	NA	NA
Dock4	1.48793	2.31941e-21	2.11213e-18	up	426	297	529	542	569	418	240	159	129	233	205	134	ENSMUSG00000035954	238130	12	40495951	40896873	+	GO:0007264|small GTPase mediated signal transduction;GO:0060326|cell chemotaxis;GO:1904694|negative regulation of vascular associated smooth muscle contraction;GO:1904754|positive regulation of vascular associated smooth muscle cell migration;	GO:0005730|nucleolus;GO:0005737|cytoplasm;GO:0005794|Golgi apparatus;GO:0005829|cytosol;GO:0005886|plasma membrane;GO:0016020|membrane;GO:0032420|stereocilium;GO:0032421|stereocilium bundle;	GO:0005085|guanyl-nucleotide exchange factor activity;GO:0005096|GTPase activator activity;GO:0017124|SH3 domain binding;GO:0030165|PDZ domain binding;GO:0030971|receptor tyrosine kinase binding;GO:0031267|small GTPase binding;	K17697|dedicator of cytokinesis protein 4;	mmu04015;	Rap1 signaling pathway;
Lmod1	-0.945339	7.55254e-07	2.4843e-05	down	76	52	71	56	52	53	161	106	157	177	132	57	ENSMUSG00000048096	93689	1	135252545	135295803	+	GO:0006936|muscle contraction;GO:0030239|myofibril assembly;GO:0030838|positive regulation of actin filament polymerization;GO:0045010|actin nucleation;GO:0051694|pointed-end actin filament capping;	GO:0005737|cytoplasm;GO:0005829|cytosol;GO:0005856|cytoskeleton;GO:0005865|striated muscle thin filament;GO:0005884|actin filament;GO:0030016|myofibril;GO:0030017|sarcomere;	GO:0003779|actin binding;GO:0005523|tropomyosin binding;	NA	NA	NA
Lmod2	-1.08413	0.00347904	0.0195119	down	1717	1644	762	2120	418	764	2459	3108	2811	2208	3965	2523	ENSMUSG00000029683	93677	6	24597761	24605413	+	GO:0006936|muscle contraction;GO:0030041|actin filament polymerization;GO:0030239|myofibril assembly;GO:0030838|positive regulation of actin filament polymerization;GO:0045010|actin nucleation;GO:0045214|sarcomere organization;GO:0051694|pointed-end actin filament capping;	GO:0005737|cytoplasm;GO:0005856|cytoskeleton;GO:0005865|striated muscle thin filament;GO:0005884|actin filament;GO:0030016|myofibril;GO:0030017|sarcomere;GO:0031430|M band;GO:0097512|cardiac myofibril;	GO:0003779|actin binding;GO:0003785|actin monomer binding;GO:0005523|tropomyosin binding;	NA	NA	NA
Phka2	0.79946	8.56256e-06	0.000178279	up	120	84	128	129	126	85	55	89	63	60	82	69	ENSMUSG00000031295	110094	X	159285162	159381874	+	GO:0005975|carbohydrate metabolic process;GO:0005977|glycogen metabolic process;GO:0006468|protein phosphorylation;	GO:0005886|plasma membrane;GO:0005964|phosphorylase kinase complex;GO:0016020|membrane;	GO:0005516|calmodulin binding;	K07190|phosphorylase kinase alpha/beta subunit;K07190|phosphorylase kinase alpha/beta subunit;K07190|phosphorylase kinase alpha/beta subunit;	mmu04020;mmu04910;mmu04922;	Calcium signaling pathway;Insulin signaling pathway;Glucagon signaling pathway;
Amigo2	0.993398	0.00111186	0.00821409	up	41	38	44	50	42	14	27	12	16	16	25	26	ENSMUSG00000048218	105827	15	97142006	97145168	-	GO:0007155|cell adhesion;GO:0007156|homophilic cell adhesion via plasma membrane adhesion molecules;GO:0007157|heterophilic cell-cell adhesion via plasma membrane cell adhesion molecules;GO:0007420|brain development;GO:0043066|negative regulation of apoptotic process;GO:0043069|negative regulation of programmed cell death;GO:0043524|negative regulation of neuron apoptotic process;GO:0051965|posit…	GO:0005634|nucleus;GO:0005886|plasma membrane;GO:0016020|membrane;	GO:0003674|molecular_function;	NA	NA	NA
Amigo3	1.02113	4.04614e-05	0.000628987	up	41	56	67	54	67	70	33	33	21	51	38	23	ENSMUSG00000032593	320844	9	107930358	107932900	+	GO:0007155|cell adhesion;GO:0007157|heterophilic cell-cell adhesion via plasma membrane cell adhesion molecules;GO:0007399|nervous system development;GO:0007420|brain development;GO:0010977|negative regulation of neuron projection development;GO:0051965|positive regulation of synapse assembly;	GO:0016020|membrane;	GO:0003674|molecular_function;GO:0044877|protein-containing complex binding;	NA	NA	NA
Prpf38b	0.726815	4.32523e-11	5.80117e-09	up	643	529	810	781	768	613	539	504	374	492	480	375	ENSMUSG00000027881	66921	3	108810121	108819043	-	GO:0006397|mRNA processing;GO:0008150|biological_process;GO:0008380|RNA splicing;	GO:0005634|nucleus;GO:0005681|spliceosomal complex;GO:0071011|precatalytic spliceosome;	GO:0003674|molecular_function;	K12850|pre-mRNA-splicing factor 38B;	mmu03040;	Spliceosome;
Tcf15	0.827309	0.000512152	0.00450267	up	87	147	238	189	147	93	106	86	80	77	84	106	ENSMUSG00000068079	21407	2	151985481	151991017	+	GO:0001756|somitogenesis;GO:0003016|respiratory system process;GO:0006357|regulation of transcription by RNA polymerase II;GO:0007275|multicellular organism development;GO:0007517|muscle organ development;GO:0009952|anterior/posterior pattern specification;GO:0010468|regulation of gene expression;GO:0019827|stem cell population maintenance;GO:0030154|cell differentiation;GO:0032502|developmental …	GO:0005634|nucleus;GO:0090575|RNA polymerase II transcription regulator complex;	GO:0000977|RNA polymerase II transcription regulatory region sequence-specific DNA binding;GO:0000978|RNA polymerase II cis-regulatory region sequence-specific DNA binding;GO:0000981|DNA-binding transcription factor activity, RNA polymerase II-specific;GO:0001228|DNA-binding transcription activator activity, RNA polymerase II-specific;GO:0003677|DNA binding;GO:0043425|bHLH transcription factor bi…	NA	NA	NA
Herc3	-0.75284	0.000142138	0.00169543	down	440	273	266	334	280	184	766	546	495	777	635	204	ENSMUSG00000029804	73998	6	58808450	58897383	+	GO:0006511|ubiquitin-dependent protein catabolic process;GO:0016567|protein ubiquitination;	GO:0005737|cytoplasm;	GO:0061630|ubiquitin protein ligase activity;	K10614|E3 ubiquitin-protein ligase HERC3 [EC:2.3.2.26];	mmu04120;	Ubiquitin mediated proteolysis;
4930512H18Rik	-2.49831	0.00168858	0.0112585	down	2	8	1	8	0	3	4	20	57	58	5	3	ENSMUSG00000086866	NA	8	62302040	62375868	+	NA	NA	NA	NA	NA	NA
Tmem120a	-0.592265	8.65238e-05	0.00116501	down	59	52	79	66	62	53	114	102	114	110	90	87	ENSMUSG00000039886	215210	5	135764339	135773302	-	GO:0006811|monoatomic ion transport;GO:0034220|monoatomic ion transmembrane transport;GO:0045444|fat cell differentiation;GO:0050966|detection of mechanical stimulus involved in sensory perception of pain;GO:0051260|protein homooligomerization;GO:0051291|protein heterooligomerization;	GO:0005634|nucleus;GO:0005886|plasma membrane;GO:0016020|membrane;	GO:0005216|monoatomic ion channel activity;	NA	NA	NA
Cux1	-0.607049	1.65031e-06	4.71182e-05	down	1014	709	891	1000	752	615	1752	1434	1493	1753	1529	632	ENSMUSG00000029705	13047	5	136276989	136596344	-	GO:0000122|negative regulation of transcription by RNA polymerase II;GO:0000301|retrograde transport, vesicle recycling within Golgi;GO:0001822|kidney development;GO:0006355|regulation of DNA-templated transcription;GO:0006891|intra-Golgi vesicle-mediated transport;GO:0007275|multicellular organism development;GO:0030324|lung development;GO:0042491|inner ear auditory receptor cell differentiation…	GO:0000139|Golgi membrane;GO:0005634|nucleus;GO:0005654|nucleoplasm;GO:0005737|cytoplasm;GO:0005794|Golgi apparatus;GO:0016020|membrane;GO:0043005|neuron projection;	GO:0000977|RNA polymerase II transcription regulatory region sequence-specific DNA binding;GO:0000978|RNA polymerase II cis-regulatory region sequence-specific DNA binding;GO:0000981|DNA-binding transcription factor activity, RNA polymerase II-specific;GO:0003677|DNA binding;GO:0003682|chromatin binding;GO:0005515|protein binding;GO:0030674|protein-macromolecule adaptor activity;GO:0043565|sequen…	NA	NA	NA
Farp2	-0.891044	0.000280096	0.00284737	down	48	17	31	39	47	25	79	58	96	98	69	30	ENSMUSG00000034066	227377	1	93439801	93549698	+	GO:0007155|cell adhesion;GO:0016322|neuron remodeling;GO:0016601|Rac protein signal transduction;GO:0022405|hair cycle process;GO:0030316|osteoclast differentiation;GO:0031532|actin cytoskeleton reorganization;GO:0033623|regulation of integrin activation;GO:0071526|semaphorin-plexin signaling pathway;GO:0071800|podosome assembly;	GO:0005737|cytoplasm;GO:0005829|cytosol;GO:0005856|cytoskeleton;	GO:0005085|guanyl-nucleotide exchange factor activity;GO:0008092|cytoskeletal protein binding;	K06082|FERM, RhoGEF and pleckstrin domain protein 2;K06082|FERM, RhoGEF and pleckstrin domain protein 2;	mmu04015;mmu04520;	Rap1 signaling pathway;Adherens junction;
Gm8066	1.91909	0.00480828	0.0250208	up	1	10	4	5	11	14	2	3	3	2	2	2	ENSMUSG00000106237	NA	5	137508515	137515763	+	NA	NA	NA	NA	NA	NA
Uts2b	-2.86767	5.53616e-14	1.52042e-11	down	10	6	6	11	5	5	91	38	55	90	73	14	ENSMUSG00000056423	224065	16	27172072	27188989	-	GO:0008217|regulation of blood pressure;GO:0097746|blood vessel diameter maintenance;	GO:0005576|extracellular region;	GO:0001664|G protein-coupled receptor binding;GO:0005179|hormone activity;	K24267|urotensin-2B;	mmu04080;	Neuroactive ligand-receptor interaction;
Sh3rf2	-1.21273	5.99796e-06	0.000135302	down	415	150	251	144	219	83	772	591	601	589	532	207	ENSMUSG00000057719	269016	18	42186732	42292025	+	GO:0016567|protein ubiquitination;GO:0030335|positive regulation of cell migration;GO:0031397|negative regulation of protein ubiquitination;GO:0032436|positive regulation of proteasomal ubiquitin-dependent protein catabolic process;GO:0043066|negative regulation of apoptotic process;GO:0046328|regulation of JNK cascade;GO:0046329|negative regulation of JNK cascade;GO:0046330|positive regulation o…	GO:0005634|nucleus;GO:0005654|nucleoplasm;	GO:0004864|protein phosphatase inhibitor activity;GO:0008157|protein phosphatase 1 binding;GO:0016740|transferase activity;GO:0019902|phosphatase binding;GO:0046872|metal ion binding;GO:0061630|ubiquitin protein ligase activity;	NA	NA	NA
Hadha	-0.688958	7.35022e-06	0.000159166	down	3741	2580	2692	3928	2433	1659	5402	5102	6836	5539	5055	2591	ENSMUSG00000025745	97212	5	30323302	30360160	-	GO:0006629|lipid metabolic process;GO:0006631|fatty acid metabolic process;GO:0006635|fatty acid beta-oxidation;GO:0008152|metabolic process;GO:0009410|response to xenobiotic stimulus;GO:0032868|response to insulin;GO:0035965|cardiolipin acyl-chain remodeling;	GO:0005739|mitochondrion;GO:0005743|mitochondrial inner membrane;GO:0016020|membrane;GO:0016507|mitochondrial fatty acid beta-oxidation multienzyme complex;GO:0042645|mitochondrial nucleoid;	GO:0000062|fatty-acyl-CoA binding;GO:0003824|catalytic activity;GO:0003857|3-hydroxyacyl-CoA dehydrogenase activity;GO:0003988|acetyl-CoA C-acyltransferase activity;GO:0004300|enoyl-CoA hydratase activity;GO:0005515|protein binding;GO:0016491|oxidoreductase activity;GO:0016508|long-chain-enoyl-CoA hydratase activity;GO:0016509|long-chain-3-hydroxyacyl-CoA dehydrogenase activity;GO:0016616|oxidore…	K07515|enoyl-CoA hydratase / long-chain 3-hydroxyacyl-CoA dehydrogenase [EC:4.2.1.17 1.1.1.211];K07515|enoyl-CoA hydratase / long-chain 3-hydroxyacyl-CoA dehydrogenase [EC:4.2.1.17 1.1.1.211];K07515|enoyl-CoA hydratase / long-chain 3-hydroxyacyl-CoA dehydrogenase [EC:4.2.1.17 1.1.1.211];K07515|enoyl-CoA hydratase / long-chain 3-hydroxyacyl-CoA dehydrogenase [EC:4.2.1.17 1.1.1.211];K07515|enoyl-Co…	mmu00062;mmu00071;mmu00280;mmu00310;mmu00380;mmu00410;mmu00640;mmu00650;mmu01100;mmu01212;	Fatty acid elongation;Fatty acid degradation;Valine, leucine and isoleucine degradation;Lysine degradation;Tryptophan metabolism;beta-Alanine metabolism;Propanoate metabolism;Butanoate metabolism;Metabolic pathways;Fatty acid metabolism;
Ptger4	0.94121	0.00680825	0.0325506	up	22	20	29	29	53	49	28	25	9	28	21	11	ENSMUSG00000039942	19219	15	5236142	5273668	-	GO:0001818|negative regulation of cytokine production;GO:0001819|positive regulation of cytokine production;GO:0001934|positive regulation of protein phosphorylation;GO:0002792|negative regulation of peptide secretion;GO:0006954|inflammatory response;GO:0007165|signal transduction;GO:0007188|adenylate cyclase-modulating G protein-coupled receptor signaling pathway;GO:0007189|adenylate cyclase-act…	GO:0005886|plasma membrane;GO:0016020|membrane;GO:0031965|nuclear membrane;GO:0043025|neuronal cell body;GO:0044306|neuron projection terminus;	GO:0004930|G protein-coupled receptor activity;GO:0004955|prostaglandin receptor activity;GO:0004957|prostaglandin E receptor activity;	K04261|prostaglandin E receptor 4;K04261|prostaglandin E receptor 4;K04261|prostaglandin E receptor 4;K04261|prostaglandin E receptor 4;K04261|prostaglandin E receptor 4;K04261|prostaglandin E receptor 4;	mmu04080;mmu04750;mmu04924;mmu05163;mmu05165;mmu05200;	Neuroactive ligand-receptor interaction;Inflammatory mediator regulation of TRP channels;Renin secretion;Human cytomegalovirus infection;Human papillomavirus infection;Pathways in cancer;
Pkdrej	-2.17871	4.56123e-07	1.62384e-05	down	6	9	6	10	0	6	39	42	18	36	47	11	ENSMUSG00000052496	18766	15	85698871	85705935	-	GO:0050982|detection of mechanical stimulus;GO:0060046|regulation of acrosome reaction;	GO:0016020|membrane;GO:0097524|sperm plasma membrane;	GO:0005262|calcium channel activity;	NA	NA	NA
Gm45515	2.81197	0.00693879	0.032944	up	3	3	1	7	17	1	0	3	0	1	1	0	ENSMUSG00000109799	NA	7	109876989	109880734	-	NA	NA	NA	NA	NA	NA
Gm45512	-1.49906	1.88333e-05	0.000333526	down	15	16	15	7	10	10	46	51	18	36	65	20	ENSMUSG00000110071	NA	8	46373909	46375461	+	NA	NA	NA	NA	NA	NA
Nectin3	0.652667	0.00977042	0.0425995	up	36	33	49	30	40	35	24	22	20	27	40	24	ENSMUSG00000022656	58998	16	46208069	46318888	-	GO:0002089|lens morphogenesis in camera-type eye;GO:0007155|cell adhesion;GO:0007156|homophilic cell adhesion via plasma membrane adhesion molecules;GO:0007157|heterophilic cell-cell adhesion via plasma membrane cell adhesion molecules;GO:0007286|spermatid development;GO:0009566|fertilization;GO:0060042|retina morphogenesis in camera-type eye;GO:0061951|establishment of protein localization to pl…	GO:0005886|plasma membrane;GO:0005911|cell-cell junction;GO:0005912|adherens junction;GO:0016020|membrane;GO:0030424|axon;GO:0030425|dendrite;GO:0043296|apical junction complex;GO:0044291|cell-cell contact zone;GO:0045202|synapse;GO:0045211|postsynaptic membrane;GO:0098686|hippocampal mossy fiber to CA3 synapse;GO:0098839|postsynaptic density membrane;	GO:0005515|protein binding;GO:0042802|identical protein binding;GO:0042803|protein homodimerization activity;GO:0050839|cell adhesion molecule binding;	K06592|poliovirus receptor-related protein 3;K06592|poliovirus receptor-related protein 3;	mmu04514;mmu04520;	Cell adhesion molecules;Adherens junction;
Kirrel3	1.43394	0.00945014	0.0416371	up	6	6	12	9	16	4	6	1	2	2	5	5	ENSMUSG00000032036	67703	9	34397190	34948012	+	GO:0001764|neuron migration;GO:0002121|inter-male aggressive behavior;GO:0007155|cell adhesion;GO:0007156|homophilic cell adhesion via plasma membrane adhesion molecules;GO:0007416|synapse assembly;GO:0021740|principal sensory nucleus of trigeminal nerve development;GO:0021766|hippocampus development;GO:0030097|hemopoiesis;GO:0048812|neuron projection morphogenesis;GO:0072102|glomerulus morphogen…	GO:0005576|extracellular region;GO:0005886|plasma membrane;GO:0005911|cell-cell junction;GO:0008021|synaptic vesicle;GO:0016020|membrane;GO:0030424|axon;GO:0030425|dendrite;GO:0042995|cell projection;GO:0043198|dendritic shaft;	GO:0005515|protein binding;GO:0030165|PDZ domain binding;GO:0050839|cell adhesion molecule binding;	NA	NA	NA
Zkscan3	0.972914	4.89038e-10	4.78041e-08	up	383	417	486	464	465	382	228	270	198	254	242	251	ENSMUSG00000021327	72739	13	21571173	21586925	-	GO:0006355|regulation of DNA-templated transcription;GO:0006357|regulation of transcription by RNA polymerase II;GO:0006914|autophagy;	GO:0005634|nucleus;GO:0005654|nucleoplasm;GO:0005737|cytoplasm;	GO:0000978|RNA polymerase II cis-regulatory region sequence-specific DNA binding;GO:0000981|DNA-binding transcription factor activity, RNA polymerase II-specific;GO:0001227|DNA-binding transcription repressor activity, RNA polymerase II-specific;GO:0003677|DNA binding;GO:0003682|chromatin binding;GO:0003700|DNA-binding transcription factor activity;GO:0042802|identical protein binding;GO:0043565|…	NA	NA	NA
Atg9a	-1.11971	0.00545859	0.0275026	down	394	125	172	183	158	83	710	380	526	670	417	79	ENSMUSG00000033124	245860	1	75157504	75168840	-	GO:0000045|autophagosome assembly;GO:0000422|autophagy of mitochondrion;GO:0006869|lipid transport;GO:0006914|autophagy;GO:0010934|macrophage cytokine production;GO:0010936|negative regulation of macrophage cytokine production;GO:0010940|positive regulation of necrotic cell death;GO:0032608|interferon-beta production;GO:0032688|negative regulation of interferon-beta production;GO:0034067|protein …	GO:0000139|Golgi membrane;GO:0000407|phagophore assembly site;GO:0005737|cytoplasm;GO:0005739|mitochondrion;GO:0005768|endosome;GO:0005770|late endosome;GO:0005776|autophagosome;GO:0005783|endoplasmic reticulum;GO:0005789|endoplasmic reticulum membrane;GO:0005794|Golgi apparatus;GO:0005802|trans-Golgi network;GO:0008021|synaptic vesicle;GO:0016020|membrane;GO:0031410|cytoplasmic vesicle;GO:004323…	GO:0017128|phospholipid scramblase activity;	K17907|autophagy-related protein 9;K17907|autophagy-related protein 9;K17907|autophagy-related protein 9;	mmu04136;mmu04137;mmu04140;	Autophagy - other;Mitophagy - animal;Autophagy - animal;
Atg9b	2.75221	0.00899518	0.0401224	up	4	4	1	7	9	1	0	0	0	2	0	2	ENSMUSG00000038295	213948	5	24589179	24597141	-	GO:0000045|autophagosome assembly;GO:0000422|autophagy of mitochondrion;GO:0006869|lipid transport;GO:0006914|autophagy;GO:0034497|protein localization to phagophore assembly site;GO:0044805|late nucleophagy;	GO:0000407|phagophore assembly site;GO:0005737|cytoplasm;GO:0005776|autophagosome;GO:0016020|membrane;	GO:0003674|molecular_function;	K17907|autophagy-related protein 9;K17907|autophagy-related protein 9;K17907|autophagy-related protein 9;	mmu04136;mmu04137;mmu04140;	Autophagy - other;Mitophagy - animal;Autophagy - animal;
Odf3b	2.47283	0.00633614	0.030912	up	3	1	2	8	13	4	0	0	1	2	2	1	ENSMUSG00000047394	70113	15	89261652	89263790	-	GO:0008150|biological_process;	GO:0005856|cytoskeleton;	GO:0003674|molecular_function;	NA	NA	NA
Lancl2	-0.598222	0.000334746	0.0032538	down	125	93	77	153	126	76	198	205	168	247	192	93	ENSMUSG00000062190	71835	6	57679525	57716424	+	GO:0005975|carbohydrate metabolic process;GO:0009789|positive regulation of abscisic acid-activated signaling pathway;GO:0045892|negative regulation of DNA-templated transcription;	GO:0005634|nucleus;GO:0005654|nucleoplasm;GO:0005737|cytoplasm;GO:0005829|cytosol;GO:0005886|plasma membrane;GO:0016020|membrane;GO:0030864|cortical actin cytoskeleton;	GO:0010314|phosphatidylinositol-5-phosphate binding;GO:0032266|phosphatidylinositol-3-phosphate binding;GO:0070273|phosphatidylinositol-4-phosphate binding;	NA	NA	NA
Atg4a	-0.597908	4.38066e-05	0.000673726	down	492	261	375	445	411	277	803	710	602	805	669	276	ENSMUSG00000079418	666468	X	139857656	139947266	+	GO:0006508|proteolysis;GO:0006914|autophagy;GO:0051697|protein delipidation;	NA	GO:0008234|cysteine-type peptidase activity;GO:0019786|Atg8-specific peptidase activity;	K08342|cysteine protease ATG4 [EC:3.4.22.-];K08342|cysteine protease ATG4 [EC:3.4.22.-];	mmu04136;mmu04140;	Autophagy - other;Autophagy - animal;
Agap2	0.921142	0.00524755	0.0267353	up	38	17	24	19	30	29	14	9	13	16	21	18	ENSMUSG00000025422	216439	10	126911153	126929038	+	GO:0006915|apoptotic process;GO:0007259|receptor signaling pathway via JAK-STAT;GO:0014068|positive regulation of phosphatidylinositol 3-kinase signaling;GO:0016197|endosomal transport;GO:0030036|actin cytoskeleton organization;GO:0033598|mammary gland epithelial cell proliferation;GO:0033601|positive regulation of mammary gland epithelial cell proliferation;GO:0042177|negative regulation of prot…	GO:0005634|nucleus;GO:0005654|nucleoplasm;GO:0005737|cytoplasm;GO:0005768|endosome;GO:0005829|cytosol;GO:0009897|external side of plasma membrane;GO:0030425|dendrite;GO:0090543|Flemming body;GO:0098794|postsynapse;GO:0098978|glutamatergic synapse;	GO:0000166|nucleotide binding;GO:0003924|GTPase activity;GO:0005096|GTPase activator activity;GO:0005515|protein binding;GO:0005524|ATP binding;GO:0005525|GTP binding;GO:0019901|protein kinase binding;GO:0030295|protein kinase activator activity;GO:0035014|phosphatidylinositol 3-kinase regulator activity;GO:0044877|protein-containing complex binding;GO:0046872|metal ion binding;	K17848|Arf-GAP with GTPase, ANK repeat and PH domain-containing protein 2;K17848|Arf-GAP with GTPase, ANK repeat and PH domain-containing protein 2;	mmu04068;mmu04144;	FoxO signaling pathway;Endocytosis;
Abtb2	-0.64105	0.00293708	0.017139	down	117	75	77	120	77	52	206	134	165	180	183	48	ENSMUSG00000032724	99382	2	103396655	103548768	+	GO:0097237|cellular response to toxic substance;	NA	GO:0046982|protein heterodimerization activity;	NA	NA	NA
Rufy2	0.718274	0.00450715	0.0238534	up	48	53	105	70	86	74	55	35	33	71	73	31	ENSMUSG00000020070	70432	10	62816002	62852989	+	NA	GO:0005634|nucleus;GO:0005737|cytoplasm;	GO:0017124|SH3 domain binding;GO:0046872|metal ion binding;	K12482|RUN and FYVE domain-containing protein 1/2;	mmu04144;	Endocytosis;
Btaf1	0.723387	1.79776e-09	1.48118e-07	up	350	259	270	331	281	239	242	194	180	224	166	157	ENSMUSG00000040565	107182	19	36903479	36990152	+	GO:0035562|negative regulation of chromatin binding;GO:0045892|negative regulation of DNA-templated transcription;	GO:0005654|nucleoplasm;GO:0043231|intracellular membrane-bounded organelle;	GO:0003712|transcription coregulator activity;GO:0008094|ATP-dependent activity, acting on DNA;	NA	NA	NA
Gm25632	3.39114	0.00948558	0.041697	up	5	0	5	1	2	2	1	0	0	0	0	0	ENSMUSG00000119104	115489600	2	32115665	32115749	+	NA	NA	NA	NA	NA	NA
1700109H08Rik	1.0873	0.0016803	0.0112163	up	90	60	117	94	143	93	48	81	9	91	58	30	ENSMUSG00000008307	77036	5	3621566	3634356	+	GO:0008150|biological_process;	GO:0005575|cellular_component;	GO:0003674|molecular_function;GO:0005509|calcium ion binding;	NA	NA	NA
Efcab2	-0.602039	1.21635e-05	0.000234619	down	456	266	318	369	305	244	695	677	495	593	617	276	ENSMUSG00000026495	68226	1	178233650	178312078	+	GO:0008150|biological_process;	GO:0005737|cytoplasm;GO:0005856|cytoskeleton;GO:0005929|cilium;GO:0031514|motile cilium;GO:0042995|cell projection;GO:0097228|sperm principal piece;	GO:0005509|calcium ion binding;	NA	NA	NA
Gm35048	2.08057	0.0035443	0.0197547	up	1	8	10	55	5	24	5	2	6	7	1	5	ENSMUSG00000103292	NA	1	90448218	90451019	+	NA	NA	NA	NA	NA	NA
Helb	0.655533	0.000181851	0.0020511	up	77	70	77	98	96	74	67	51	59	79	71	26	ENSMUSG00000020228	117599	10	119919513	119948892	-	GO:0006260|DNA replication;GO:0006261|DNA-templated DNA replication;GO:0006269|DNA replication, synthesis of RNA primer;GO:0006974|cellular response to DNA damage stimulus;GO:0032508|DNA duplex unwinding;GO:1903775|regulation of DNA double-strand break processing;GO:2000042|negative regulation of double-strand break repair via homologous recombination;	GO:0005634|nucleus;GO:0005654|nucleoplasm;GO:0005662|DNA replication factor A complex;GO:0005694|chromosome;GO:0005737|cytoplasm;GO:0005886|plasma membrane;GO:0035861|site of double-strand break;	GO:0000166|nucleotide binding;GO:0003678|DNA helicase activity;GO:0004386|helicase activity;GO:0005524|ATP binding;GO:0016787|hydrolase activity;GO:0017116|single-stranded DNA helicase activity;GO:0043139|5'-3' DNA helicase activity;GO:0044877|protein-containing complex binding;	NA	NA	NA
Kctd17	0.706104	0.003557	0.0198143	up	68	69	66	84	78	77	62	33	36	41	72	54	ENSMUSG00000033287	72844	15	78312764	78323503	+	GO:0032469|endoplasmic reticulum calcium ion homeostasis;GO:0043161|proteasome-mediated ubiquitin-dependent protein catabolic process;GO:0045724|positive regulation of cilium assembly;	GO:0005737|cytoplasm;GO:0031463|Cul3-RING ubiquitin ligase complex;	GO:0042802|identical protein binding;GO:0097602|cullin family protein binding;	NA	NA	NA
Dusp15	2.34609	0.00552011	0.027732	up	40	24	95	2	29	33	8	5	0	4	11	16	ENSMUSG00000042662	252864	2	152782917	152793618	-	GO:0000122|negative regulation of transcription by RNA polymerase II;GO:0006470|protein dephosphorylation;GO:0007165|signal transduction;GO:0016311|dephosphorylation;GO:0048713|regulation of oligodendrocyte differentiation;GO:0070374|positive regulation of ERK1 and ERK2 cascade;	GO:0005829|cytosol;GO:0005886|plasma membrane;GO:0016020|membrane;	GO:0004721|phosphoprotein phosphatase activity;GO:0004722|protein serine/threonine phosphatase activity;GO:0004725|protein tyrosine phosphatase activity;GO:0008138|protein tyrosine/serine/threonine phosphatase activity;GO:0016787|hydrolase activity;GO:0016791|phosphatase activity;GO:0017018|myosin phosphatase activity;	NA	NA	NA
Dusp10	0.6832	0.00901971	0.0401903	up	857	376	351	759	1004	701	811	393	418	626	485	192	ENSMUSG00000039384	63953	1	183745499	183807833	+	GO:0002819|regulation of adaptive immune response;GO:0006470|protein dephosphorylation;GO:0010633|negative regulation of epithelial cell migration;GO:0016311|dephosphorylation;GO:0032496|response to lipopolysaccharide;GO:0032873|negative regulation of stress-activated MAPK cascade;GO:0035970|peptidyl-threonine dephosphorylation;GO:0043508|negative regulation of JUN kinase activity;GO:0044387|nega…	GO:0005634|nucleus;GO:0005654|nucleoplasm;GO:0005737|cytoplasm;GO:0005794|Golgi apparatus;GO:0005829|cytosol;GO:0016607|nuclear speck;	GO:0004721|phosphoprotein phosphatase activity;GO:0004722|protein serine/threonine phosphatase activity;GO:0004725|protein tyrosine phosphatase activity;GO:0008138|protein tyrosine/serine/threonine phosphatase activity;GO:0008330|protein tyrosine/threonine phosphatase activity;GO:0008432|JUN kinase binding;GO:0016787|hydrolase activity;GO:0016791|phosphatase activity;GO:0017017|MAP kinase tyrosin…	K20216|dual specificity phosphatase 10 [EC:3.1.3.16 3.1.3.48];	mmu04010;	MAPK signaling pathway;
Dusp11	0.955567	1.79267e-08	1.1038e-06	up	806	670	1061	978	916	766	455	515	353	563	465	529	ENSMUSG00000030002	72102	6	85919250	85938649	-	GO:0006470|protein dephosphorylation;GO:0016311|dephosphorylation;	GO:0001650|fibrillar center;GO:0005634|nucleus;GO:0005654|nucleoplasm;GO:0016607|nuclear speck;GO:0045171|intercellular bridge;	GO:0003723|RNA binding;GO:0004651|polynucleotide 5'-phosphatase activity;GO:0004721|phosphoprotein phosphatase activity;GO:0004725|protein tyrosine phosphatase activity;GO:0008138|protein tyrosine/serine/threonine phosphatase activity;GO:0016787|hydrolase activity;GO:0016791|phosphatase activity;	NA	NA	NA
Heph	1.63785	0.00540537	0.0273062	up	8	23	10	9	16	18	8	2	5	16	1	1	ENSMUSG00000031209	15203	X	95498965	95618091	+	GO:0006811|monoatomic ion transport;GO:0006825|copper ion transport;GO:0006826|iron ion transport;GO:0006879|intracellular iron ion homeostasis;GO:0030218|erythrocyte differentiation;GO:0055072|iron ion homeostasis;	GO:0005886|plasma membrane;GO:0016020|membrane;GO:0016323|basolateral plasma membrane;GO:0048471|perinuclear region of cytoplasm;	GO:0004322|ferroxidase activity;GO:0005507|copper ion binding;GO:0008198|ferrous iron binding;GO:0016491|oxidoreductase activity;GO:0046872|metal ion binding;	K14735|hephaestin [EC:1.16.3.1];K14735|hephaestin [EC:1.16.3.1];	mmu00860;mmu04978;	Porphyrin metabolism;Mineral absorption;
Pnma8b	2.23113	1.71422e-05	0.000310896	up	8	10	10	27	14	16	3	4	0	4	6	3	ENSMUSG00000070802	434128	7	16678607	16682753	+	GO:0008150|biological_process;	GO:0005575|cellular_component;	GO:0003674|molecular_function;	NA	NA	NA
Lrba	-1.16373	5.68305e-10	5.40264e-08	down	354	183	235	327	228	126	685	624	666	782	646	236	ENSMUSG00000028080	80877	3	86131987	86689999	+	GO:0000423|mitophagy;GO:0007165|signal transduction;GO:0008104|protein localization;GO:0016197|endosomal transport;GO:0034497|protein localization to phagophore assembly site;GO:1990830|cellular response to leukemia inhibitory factor;	GO:0005764|lysosome;GO:0005783|endoplasmic reticulum;GO:0005794|Golgi apparatus;GO:0005802|trans-Golgi network;GO:0005829|cytosol;GO:0005886|plasma membrane;GO:0016020|membrane;GO:0031410|cytoplasmic vesicle;	GO:0019901|protein kinase binding;GO:0051018|protein kinase A binding;	NA	NA	NA
Heyl	0.71205	0.0023713	0.0145142	up	81	74	124	109	104	95	65	53	46	80	56	84	ENSMUSG00000032744	56198	4	123127349	123143668	+	GO:0000122|negative regulation of transcription by RNA polymerase II;GO:0003151|outflow tract morphogenesis;GO:0003181|atrioventricular valve morphogenesis;GO:0003184|pulmonary valve morphogenesis;GO:0003198|epithelial to mesenchymal transition involved in endocardial cushion formation;GO:0003203|endocardial cushion morphogenesis;GO:0003208|cardiac ventricle morphogenesis;GO:0006357|regulation of…	GO:0005634|nucleus;GO:0005654|nucleoplasm;GO:0005667|transcription regulator complex;GO:0005737|cytoplasm;	GO:0000978|RNA polymerase II cis-regulatory region sequence-specific DNA binding;GO:0000981|DNA-binding transcription factor activity, RNA polymerase II-specific;GO:0001227|DNA-binding transcription repressor activity, RNA polymerase II-specific;GO:0001228|DNA-binding transcription activator activity, RNA polymerase II-specific;GO:0003677|DNA binding;GO:0003700|DNA-binding transcription factor ac…	K09091|hairy and enhancer of split related with YRPW motif;K09091|hairy and enhancer of split related with YRPW motif;K09091|hairy and enhancer of split related with YRPW motif;K09091|hairy and enhancer of split related with YRPW motif;	mmu04330;mmu05165;mmu05200;mmu05224;	Notch signaling pathway;Human papillomavirus infection;Pathways in cancer;Breast cancer;
Tnfrsf23	-1.35838	2.76148e-08	1.59796e-06	down	42	38	57	60	46	29	85	109	98	127	181	137	ENSMUSG00000037613	79201	7	143219546	143239609	-	GO:0006924|activation-induced cell death of T cells;GO:0032872|regulation of stress-activated MAPK cascade;GO:0043066|negative regulation of apoptotic process;GO:0097049|motor neuron apoptotic process;GO:0097192|extrinsic apoptotic signaling pathway in absence of ligand;GO:0097527|necroptotic signaling pathway;GO:1902042|negative regulation of extrinsic apoptotic signaling pathway via death domai…	GO:0005886|plasma membrane;GO:0009897|external side of plasma membrane;GO:0016020|membrane;GO:0031265|CD95 death-inducing signaling complex;GO:0045121|membrane raft;	GO:0005031|tumor necrosis factor receptor activity;GO:0005515|protein binding;	NA	NA	NA
Agbl5	0.761829	0.00234045	0.0143837	up	35	51	55	49	40	39	31	28	33	48	16	22	ENSMUSG00000029165	231093	5	31046038	31064309	+	GO:0006508|proteolysis;GO:0035608|protein deglutamylation;GO:0035609|C-terminal protein deglutamylation;GO:0035610|protein side chain deglutamylation;GO:0035611|protein branching point deglutamylation;GO:0051607|defense response to virus;	GO:0005634|nucleus;GO:0005737|cytoplasm;GO:0005829|cytosol;GO:0005856|cytoskeleton;GO:0015630|microtubule cytoskeleton;GO:0030496|midbody;GO:0045171|intercellular bridge;GO:0072686|mitotic spindle;	GO:0004180|carboxypeptidase activity;GO:0004181|metallocarboxypeptidase activity;GO:0008233|peptidase activity;GO:0008237|metallopeptidase activity;GO:0008270|zinc ion binding;GO:0015631|tubulin binding;GO:0016787|hydrolase activity;GO:0046872|metal ion binding;	NA	NA	NA
Agbl1	-0.880847	0.00822813	0.0375331	down	40	18	10	21	15	7	36	34	40	58	38	21	ENSMUSG00000025754	244071	7	75879635	76774446	+	GO:0006508|proteolysis;GO:0035609|C-terminal protein deglutamylation;GO:0035610|protein side chain deglutamylation;	GO:0005737|cytoplasm;GO:0005829|cytosol;	GO:0004180|carboxypeptidase activity;GO:0004181|metallocarboxypeptidase activity;GO:0005515|protein binding;GO:0008233|peptidase activity;GO:0008237|metallopeptidase activity;GO:0008270|zinc ion binding;GO:0015631|tubulin binding;GO:0016787|hydrolase activity;GO:0046872|metal ion binding;	NA	NA	NA
Tnfrsf25	1.88909	0.000296857	0.0029827	up	14	20	12	17	12	9	6	3	0	9	1	6	ENSMUSG00000024793	85030	4	152200391	152204576	+	NA	GO:0005886|plasma membrane;	NA	K05160|tumor necrosis factor receptor superfamily member 25;	mmu04060;	Cytokine-cytokine receptor interaction;
Ms4a6d	-2.28368	0.0112121	0.0474075	down	1	1	1	3	0	0	7	3	14	2	4	2	ENSMUSG00000024679	68774	19	11563968	11582213	-	GO:0007166|cell surface receptor signaling pathway;	GO:0005802|trans-Golgi network;GO:0005886|plasma membrane;GO:0016020|membrane;	GO:0003674|molecular_function;	NA	NA	NA
Tnfrsf18	1.46146	0.00396121	0.0214446	up	8	11	6	12	9	13	9	6	4	3	2	1	ENSMUSG00000041954	21936	4	156110621	156113352	+	GO:0002687|positive regulation of leukocyte migration;GO:0006915|apoptotic process;GO:0042531|positive regulation of tyrosine phosphorylation of STAT protein;GO:0043066|negative regulation of apoptotic process;GO:0045785|positive regulation of cell adhesion;	GO:0005576|extracellular region;GO:0005886|plasma membrane;GO:0009897|external side of plasma membrane;GO:0016020|membrane;	GO:0005031|tumor necrosis factor receptor activity;GO:0005515|protein binding;	K05154|tumor necrosis factor receptor superfamily member 18;	mmu04060;	Cytokine-cytokine receptor interaction;
Tnfrsf19	-0.688532	0.00473841	0.0247611	down	167	105	94	157	68	67	137	236	192	286	137	162	ENSMUSG00000060548	29820	14	61201324	61283939	-	GO:0001942|hair follicle development;GO:0043123|positive regulation of I-kappaB kinase/NF-kappaB signaling;GO:0046330|positive regulation of JNK cascade;	GO:0005576|extracellular region;GO:0005886|plasma membrane;GO:0016020|membrane;	GO:0005515|protein binding;GO:0038023|signaling receptor activity;	K05155|tumor necrosis factor receptor superfamily member 19;	mmu04060;	Cytokine-cytokine receptor interaction;
Ms4a4b	-4.32198	0.00341948	0.019234	down	0	1	0	0	0	0	1	1	3	0	1	20	ENSMUSG00000056290	60361	19	11420917	11444419	+	NA	GO:0005794|Golgi apparatus;GO:0005886|plasma membrane;	NA	NA	NA	NA
Csn1s2b	3.64878	0.00868482	0.0390501	up	0	4	0	6	3	4	0	0	1	0	0	0	ENSMUSG00000061388	12992	5	87955941	87972285	+	NA	GO:0005576|extracellular region;GO:0005615|extracellular space;	GO:0035375|zymogen binding;GO:0042803|protein homodimerization activity;	NA	NA	NA
Btbd1	-0.767706	6.94619e-07	2.32462e-05	down	3320	1982	2007	2596	2006	1338	5254	4402	4529	4661	4560	1983	ENSMUSG00000025103	83962	7	81441822	81479179	-	GO:0007517|muscle organ development;GO:0022008|neurogenesis;GO:0030154|cell differentiation;	GO:0000932|P-body;GO:0005654|nucleoplasm;GO:0005737|cytoplasm;GO:0005829|cytosol;GO:0032991|protein-containing complex;GO:0036464|cytoplasmic ribonucleoprotein granule;	GO:0042802|identical protein binding;GO:0097602|cullin family protein binding;	NA	NA	NA
Efhd2	0.614084	0.000229196	0.00246921	up	64	79	85	89	79	64	55	65	51	63	51	48	ENSMUSG00000040659	27984	4	141585453	141602231	-	NA	GO:0016020|membrane;	GO:0005509|calcium ion binding;GO:0005515|protein binding;GO:0046872|metal ion binding;	NA	NA	NA
Chst10	2.76166	0.00949132	0.0417117	up	3	9	0	2	10	4	1	1	0	3	0	0	ENSMUSG00000026080	98388	1	38902948	38937242	-	GO:0005975|carbohydrate metabolic process;GO:0006629|lipid metabolic process;GO:0007612|learning;GO:0007616|long-term memory;GO:0008202|steroid metabolic process;GO:0008209|androgen metabolic process;GO:0008210|estrogen metabolic process;GO:0016051|carbohydrate biosynthetic process;GO:0030166|proteoglycan biosynthetic process;	GO:0000139|Golgi membrane;GO:0005794|Golgi apparatus;GO:0016020|membrane;	GO:0008146|sulfotransferase activity;GO:0016232|HNK-1 sulfotransferase activity;GO:0016740|transferase activity;	K09674|carbohydrate 3-sulfotransferase 10 [EC:2.8.2.-];K09674|carbohydrate 3-sulfotransferase 10 [EC:2.8.2.-];	mmu00515;mmu01100;	Mannose type O-glycan biosynthesis;Metabolic pathways;
Chst11	-0.887983	0.00114526	0.00839628	down	14	26	25	38	26	22	38	47	44	83	47	47	ENSMUSG00000034612	58250	10	82821332	83031734	+	GO:0001701|in utero embryonic development;GO:0002063|chondrocyte development;GO:0005975|carbohydrate metabolic process;GO:0006915|apoptotic process;GO:0007179|transforming growth factor beta receptor signaling pathway;GO:0007585|respiratory gaseous exchange by respiratory system;GO:0009791|post-embryonic development;GO:0016051|carbohydrate biosynthetic process;GO:0030166|proteoglycan biosynthetic…	GO:0005794|Golgi apparatus;GO:0016020|membrane;	GO:0001537|N-acetylgalactosamine 4-O-sulfotransferase activity;GO:0008146|sulfotransferase activity;GO:0016740|transferase activity;GO:0047756|chondroitin 4-sulfotransferase activity;GO:0050659|N-acetylgalactosamine 4-sulfate 6-O-sulfotransferase activity;	K01017|chondroitin 4-sulfotransferase 11 [EC:2.8.2.5];	mmu00532;	Glycosaminoglycan biosynthesis - chondroitin sulfate / dermatan sulfate;
Ulk3	0.634601	0.00618104	0.0302616	up	49	31	44	59	49	55	37	46	25	51	31	19	ENSMUSG00000032308	71742	9	57496735	57503516	+	GO:0000045|autophagosome assembly;GO:0006468|protein phosphorylation;GO:0006914|autophagy;GO:0007224|smoothened signaling pathway;GO:0010506|regulation of autophagy;GO:0016310|phosphorylation;GO:0018105|peptidyl-serine phosphorylation;GO:0034727|piecemeal microautophagy of the nucleus;GO:0044805|late nucleophagy;GO:0045879|negative regulation of smoothened signaling pathway;GO:0045880|positive re…	GO:0000407|phagophore assembly site;GO:0005737|cytoplasm;GO:0005776|autophagosome;GO:0005829|cytosol;GO:0016020|membrane;	GO:0000166|nucleotide binding;GO:0004672|protein kinase activity;GO:0004674|protein serine/threonine kinase activity;GO:0005524|ATP binding;GO:0016301|kinase activity;GO:0016740|transferase activity;	NA	NA	NA
Tmsb10	0.791616	0.000652293	0.00541813	up	201	377	481	400	404	366	199	198	208	262	249	275	ENSMUSG00000079523	19240	6	72934330	72935731	-	GO:0030036|actin cytoskeleton organization;GO:0030334|regulation of cell migration;GO:0042989|sequestering of actin monomers;	GO:0005737|cytoplasm;	GO:0003785|actin monomer binding;	NA	NA	NA
Gm49783	3.59153	0.00145568	0.0101109	up	4	4	1	2	3	8	0	0	0	0	1	1	ENSMUSG00000111740	NA	10	92553370	92559550	-	NA	NA	NA	NA	NA	NA
Gm49797	0.847413	1.36111e-07	5.84366e-06	up	81	78	87	131	108	80	78	53	60	68	58	34	ENSMUSG00000116858	NA	17	3248385	3361395	+	NA	NA	NA	NA	NA	NA
Gm49759	1.41504	4.37192e-07	1.56936e-05	up	104	147	335	389	309	322	100	138	73	157	121	81	ENSMUSG00000111394	NA	9	59580097	59583983	+	NA	NA	NA	NA	NA	NA
Scn4b	-0.790464	0.000993892	0.00753234	down	4189	1880	2357	2959	2263	1292	6092	4355	6247	6517	4706	1374	ENSMUSG00000046480	399548	9	45049693	45065450	+	GO:0006811|monoatomic ion transport;GO:0006814|sodium ion transport;GO:0010765|positive regulation of sodium ion transport;GO:0034765|regulation of monoatomic ion transmembrane transport;GO:0035725|sodium ion transmembrane transport;GO:0051649|establishment of localization in cell;GO:0060048|cardiac muscle contraction;GO:0060307|regulation of ventricular cardiac muscle cell membrane repolarizatio…	GO:0001518|voltage-gated sodium channel complex;GO:0005886|plasma membrane;GO:0014704|intercalated disc;GO:0016020|membrane;	GO:0005244|voltage-gated monoatomic ion channel activity;GO:0005248|voltage-gated sodium channel activity;GO:0005272|sodium channel activity;GO:0017080|sodium channel regulator activity;GO:0044325|transmembrane transporter binding;GO:0086006|voltage-gated sodium channel activity involved in cardiac muscle cell action potential;	K04848|voltage-gated sodium channel type IV beta;	mmu04261;	Adrenergic signaling in cardiomyocytes;
Gm49396	1.71294	1.71029e-05	0.000310692	up	14	20	25	26	38	30	15	10	3	4	10	10	ENSMUSG00000109378	NA	7	30262769	30267385	+	NA	NA	NA	NA	NA	NA
2700054A10Rik	1.26546	0.00291962	0.0170602	up	19	17	15	7	19	8	11	3	7	9	6	4	ENSMUSG00000117042	72578	17	13702815	13889153	-	GO:0008150|biological_process;	GO:0005575|cellular_component;	GO:0003674|molecular_function;	NA	NA	NA
Coq8a	-0.958861	2.16735e-09	1.76054e-07	down	6020	5279	4557	8310	3750	3297	10648	12483	11482	10741	11911	8669	ENSMUSG00000026489	67426	1	179992803	180027167	-	GO:0006744|ubiquinone biosynthetic process;GO:0016310|phosphorylation;	GO:0005739|mitochondrion;GO:0016020|membrane;GO:0031314|extrinsic component of mitochondrial inner membrane;	GO:0000166|nucleotide binding;GO:0005524|ATP binding;GO:0016301|kinase activity;GO:0016740|transferase activity;GO:0043531|ADP binding;	NA	NA	NA
Cyld	-0.73802	4.69195e-08	2.46e-06	down	415	229	389	397	299	224	722	673	519	764	658	303	ENSMUSG00000036712	74256	8	89423656	89478573	+	GO:0002376|immune system process;GO:0006508|proteolysis;GO:0006511|ubiquitin-dependent protein catabolic process;GO:0007346|regulation of mitotic cell cycle;GO:0010803|regulation of tumor necrosis factor-mediated signaling pathway;GO:0016055|Wnt signaling pathway;GO:0016579|protein deubiquitination;GO:0032088|negative regulation of NF-kappaB transcription factor activity;GO:0043369|CD4-positive o…	GO:0005737|cytoplasm;GO:0005813|centrosome;GO:0005819|spindle;GO:0005829|cytosol;GO:0005856|cytoskeleton;GO:0005874|microtubule;GO:0005881|cytoplasmic microtubule;GO:0005886|plasma membrane;GO:0016020|membrane;GO:0030496|midbody;GO:0031234|extrinsic component of cytoplasmic side of plasma membrane;GO:0036064|ciliary basal body;GO:0042995|cell projection;GO:0097542|ciliary tip;	GO:0004843|cysteine-type deubiquitinase activity;GO:0005515|protein binding;GO:0008233|peptidase activity;GO:0008234|cysteine-type peptidase activity;GO:0008270|zinc ion binding;GO:0016787|hydrolase activity;GO:0019901|protein kinase binding;GO:0046872|metal ion binding;GO:0061578|K63-linked deubiquitinase activity;GO:0070064|proline-rich region binding;GO:1990380|K48-linked deubiquitinase activi…	K08601|ubiquitin carboxyl-terminal hydrolase CYLD [EC:3.4.19.12];K08601|ubiquitin carboxyl-terminal hydrolase CYLD [EC:3.4.19.12];K08601|ubiquitin carboxyl-terminal hydrolase CYLD [EC:3.4.19.12];K08601|ubiquitin carboxyl-terminal hydrolase CYLD [EC:3.4.19.12];K08601|ubiquitin carboxyl-terminal hydrolase CYLD [EC:3.4.19.12];K08601|ubiquitin carboxyl-terminal hydrolase CYLD [EC:3.4.19.12];	mmu04064;mmu04217;mmu04380;mmu04622;mmu04625;mmu04668;	NF-kappa B signaling pathway;Necroptosis;Osteoclast differentiation;RIG-I-like receptor signaling pathway;C-type lectin receptor signaling pathway;TNF signaling pathway;
Gm49376	1.56991	0.00681342	0.0325561	up	2	6	12	6	12	7	4	3	2	4	2	2	ENSMUSG00000112368	NA	12	55322166	55325499	+	NA	NA	NA	NA	NA	NA
BC048679	-1.03479	0.000443269	0.00401331	down	27	43	27	48	32	35	78	60	140	51	67	80	ENSMUSG00000061877	210321	7	81144023	81148029	-	GO:0008150|biological_process;	GO:0005575|cellular_component;	GO:0003674|molecular_function;	NA	NA	NA
Zfp40	1.90973	3.33229e-08	1.84202e-06	up	28	29	49	30	40	44	9	7	5	21	15	9	ENSMUSG00000002617	22700	17	23392843	23412226	-	NA	NA	GO:0000978|RNA polymerase II cis-regulatory region sequence-specific DNA binding;GO:0001228|DNA-binding transcription activator activity, RNA polymerase II-specific;	K09228|KRAB domain-containing zinc finger protein;	mmu05168;	Herpes simplex virus 1 infection;
Ndor1	0.835214	2.16937e-05	0.000376114	up	130	119	197	160	267	164	136	128	77	120	110	79	ENSMUSG00000115074	78797	2	25134875	25145398	-	GO:0008219|cell death;GO:0022900|electron transport chain;GO:0036245|cellular response to menadione;	GO:0005654|nucleoplasm;GO:0005737|cytoplasm;GO:0005829|cytosol;GO:0045111|intermediate filament cytoskeleton;	GO:0003958|NADPH-hemoprotein reductase activity;GO:0009055|electron transfer activity;GO:0010181|FMN binding;GO:0016491|oxidoreductase activity;GO:0016653|oxidoreductase activity, acting on NAD(P)H, heme protein as acceptor;GO:0016731|oxidoreductase activity, acting on iron-sulfur proteins as donors, NAD or NADP as acceptor;GO:0050660|flavin adenine dinucleotide binding;GO:0050661|NADP binding;GO…	NA	NA	NA
Zfp57	2.01066	0.00702031	0.0332327	up	5	8	2	10	18	12	0	2	7	6	1	0	ENSMUSG00000036036	22715	17	37312055	37321527	+	GO:0000122|negative regulation of transcription by RNA polymerase II;GO:0006349|regulation of gene expression by genomic imprinting;GO:0006355|regulation of DNA-templated transcription;GO:0007275|multicellular organism development;GO:0010216|negative regulation of gene expression via chromosomal DNA cytosine methylation;GO:0043045|DNA methylation involved in embryo development;GO:0071514|genomic …	GO:0000792|heterochromatin;GO:0005634|nucleus;	GO:0003677|DNA binding;GO:0003682|chromatin binding;GO:0005515|protein binding;GO:0010385|double-stranded methylated DNA binding;GO:0046872|metal ion binding;	K09228|KRAB domain-containing zinc finger protein;	mmu05168;	Herpes simplex virus 1 infection;
Lrch2	1.39123	0.000252152	0.00264568	up	16	18	13	29	46	18	16	12	8	7	12	5	ENSMUSG00000031290	210297	X	146253371	146337077	-	NA	NA	GO:0003674|molecular_function;	NA	NA	NA
Zfp52	-1.01477	5.82372e-08	2.93808e-06	down	45	50	64	94	92	60	178	209	122	164	154	89	ENSMUSG00000051341	22710	17	21755801	21782863	+	NA	NA	GO:0000978|RNA polymerase II cis-regulatory region sequence-specific DNA binding;GO:0001228|DNA-binding transcription activator activity, RNA polymerase II-specific;	K09228|KRAB domain-containing zinc finger protein;	mmu05168;	Herpes simplex virus 1 infection;
Lsm7	0.904782	0.00357597	0.0198815	up	33	22	30	41	36	29	18	39	12	12	14	17	ENSMUSG00000035215	66094	10	80688655	80691043	-	GO:0000398|mRNA splicing, via spliceosome;GO:0000956|nuclear-transcribed mRNA catabolic process;GO:0006397|mRNA processing;GO:0006402|mRNA catabolic process;GO:0008380|RNA splicing;	GO:0005634|nucleus;GO:0005681|spliceosomal complex;GO:0005688|U6 snRNP;GO:0005689|U12-type spliceosomal complex;GO:0005737|cytoplasm;GO:0046540|U4/U6 x U5 tri-snRNP complex;GO:0071004|U2-type prespliceosome;GO:0071005|U2-type precatalytic spliceosome;GO:0071013|catalytic step 2 spliceosome;GO:0097526|spliceosomal tri-snRNP complex;GO:0120115|Lsm2-8 complex;GO:1990726|Lsm1-7-Pat1 complex;	GO:0003723|RNA binding;GO:0005515|protein binding;GO:0046982|protein heterodimerization activity;	K12626|U6 snRNA-associated Sm-like protein LSm7;K12626|U6 snRNA-associated Sm-like protein LSm7;	mmu03018;mmu03040;	RNA degradation;Spliceosome;
Zfp85	0.627607	0.00549364	0.0276311	up	54	49	88	102	81	91	49	60	45	68	53	55	ENSMUSG00000058331	22746	13	67895919	67903347	-	NA	NA	GO:0000978|RNA polymerase II cis-regulatory region sequence-specific DNA binding;	K09228|KRAB domain-containing zinc finger protein;	mmu05168;	Herpes simplex virus 1 infection;
Lsp1	0.654404	6.08696e-06	0.000136159	up	546	489	781	578	721	595	512	486	402	366	477	367	ENSMUSG00000018819	16985	7	142014546	142048604	+	GO:0006915|apoptotic process;GO:0006935|chemotaxis;GO:0006952|defense response;GO:0007010|cytoskeleton organization;GO:0007165|signal transduction;GO:0098761|cellular response to interleukin-7;	GO:0005886|plasma membrane;GO:0016020|membrane;	GO:0003779|actin binding;	K14957|lymphocyte-specific protein 1;K14957|lymphocyte-specific protein 1;	mmu04625;mmu05152;	C-type lectin receptor signaling pathway;Tuberculosis;
Zfp90	0.790778	0.00685519	0.0327016	up	25	29	34	27	38	31	10	26	21	16	28	17	ENSMUSG00000031907	22751	8	107141959	107153230	+	GO:0000122|negative regulation of transcription by RNA polymerase II;GO:0006355|regulation of DNA-templated transcription;GO:0043392|negative regulation of DNA binding;GO:0045892|negative regulation of DNA-templated transcription;GO:0045893|positive regulation of DNA-templated transcription;	GO:0005634|nucleus;	GO:0001227|DNA-binding transcription repressor activity, RNA polymerase II-specific;GO:0003677|DNA binding;GO:0005515|protein binding;GO:0046872|metal ion binding;	K09228|KRAB domain-containing zinc finger protein;	mmu05168;	Herpes simplex virus 1 infection;
Foxo6os	1.26556	1.08346e-06	3.32966e-05	up	373	210	186	269	147	243	185	136	58	95	142	65	ENSMUSG00000084929	402730	4	120148538	120161095	+	GO:0008150|biological_process;	GO:0005575|cellular_component;	GO:0003674|molecular_function;	NA	NA	NA
Ptpdc1	0.643287	6.22649e-05	0.000891074	up	90	81	127	85	92	75	77	68	57	70	63	55	ENSMUSG00000038042	218232	13	48731348	48779140	-	GO:0006470|protein dephosphorylation;GO:0007224|smoothened signaling pathway;GO:0016311|dephosphorylation;GO:0030030|cell projection organization;GO:0060271|cilium assembly;	GO:0005654|nucleoplasm;	GO:0004721|phosphoprotein phosphatase activity;GO:0008138|protein tyrosine/serine/threonine phosphatase activity;GO:0016787|hydrolase activity;GO:0016791|phosphatase activity;	NA	NA	NA
Tlcd4	-0.644537	0.000426627	0.00389937	down	703	402	544	713	586	365	1311	844	1110	1331	930	345	ENSMUSG00000028132	99887	3	120995410	121076747	-	GO:0055088|lipid homeostasis;	GO:0005783|endoplasmic reticulum;GO:0016020|membrane;	GO:0003674|molecular_function;	NA	NA	NA
Tlcd2	0.939952	0.00224654	0.0139449	up	37	26	20	20	36	34	19	22	14	12	21	14	ENSMUSG00000038217	380712	11	75352541	75361725	+	GO:0007009|plasma membrane organization;GO:0055091|phospholipid homeostasis;GO:0071709|membrane assembly;GO:0097035|regulation of membrane lipid distribution;	GO:0005886|plasma membrane;GO:0016020|membrane;	GO:0003674|molecular_function;	NA	NA	NA
Micu2	-0.817717	1.02339e-12	2.10794e-10	down	570	428	498	750	461	410	1114	1202	929	1055	1220	597	ENSMUSG00000021973	68514	14	58153718	58236719	-	GO:0006851|mitochondrial calcium ion transmembrane transport;GO:0036444|calcium import into the mitochondrion;GO:0051560|mitochondrial calcium ion homeostasis;GO:0051561|positive regulation of mitochondrial calcium ion concentration;GO:0051562|negative regulation of mitochondrial calcium ion concentration;	GO:0005739|mitochondrion;GO:0005743|mitochondrial inner membrane;GO:0005758|mitochondrial intermembrane space;GO:0034704|calcium channel complex;GO:1990246|uniplex complex;	GO:0005509|calcium ion binding;GO:0005515|protein binding;GO:0046982|protein heterodimerization activity;	NA	NA	NA
2610005L07Rik	0.866441	0.00458789	0.0241423	up	16	21	31	30	26	23	19	13	8	24	20	7	ENSMUSG00000121345	381598	8	20016466	20055498	+	GO:0001553|luteinization;GO:0001701|in utero embryonic development;GO:0008210|estrogen metabolic process;GO:0008585|female gonad development;GO:0010761|fibroblast migration;GO:0048008|platelet-derived growth factor receptor signaling pathway;GO:0048701|embryonic cranial skeleton morphogenesis;GO:0048705|skeletal system morphogenesis;	NA	NA	NA	NA	NA
Pde7b	-0.842431	0.000396376	0.00368121	down	333	150	212	350	176	140	618	339	447	663	532	149	ENSMUSG00000019990	29863	10	20273750	20600824	-	GO:0007165|signal transduction;GO:0019933|cAMP-mediated signaling;	NA	GO:0004114|3',5'-cyclic-nucleotide phosphodiesterase activity;GO:0004115|3',5'-cyclic-AMP phosphodiesterase activity;GO:0008081|phosphoric diester hydrolase activity;GO:0016787|hydrolase activity;GO:0046872|metal ion binding;	K18436|high affinity cAMP-specific 3',5'-cyclic phosphodiesterase 7 [EC:3.1.4.53];K18436|high affinity cAMP-specific 3',5'-cyclic phosphodiesterase 7 [EC:3.1.4.53];K18436|high affinity cAMP-specific 3',5'-cyclic phosphodiesterase 7 [EC:3.1.4.53];	mmu00230;mmu01100;mmu05032;	Purine metabolism;Metabolic pathways;Morphine addiction;
Pde8a	-0.815892	2.87471e-08	1.64153e-06	down	156	190	176	309	179	165	398	417	366	388	473	255	ENSMUSG00000025584	18584	7	80863344	80984281	+	GO:0001934|positive regulation of protein phosphorylation;GO:0006355|regulation of DNA-templated transcription;GO:0007165|signal transduction;GO:0060548|negative regulation of cell death;GO:0070374|positive regulation of ERK1 and ERK2 cascade;GO:0071364|cellular response to epidermal growth factor stimulus;GO:1903206|negative regulation of hydrogen peroxide-induced cell death;	NA	GO:0004114|3',5'-cyclic-nucleotide phosphodiesterase activity;GO:0004115|3',5'-cyclic-AMP phosphodiesterase activity;GO:0008081|phosphoric diester hydrolase activity;GO:0016787|hydrolase activity;GO:0019900|kinase binding;GO:0046872|metal ion binding;GO:0047555|3',5'-cyclic-GMP phosphodiesterase activity;	K18437|high affinity cAMP-specific and IBMX-insensitive 3',5'-cyclic phosphodiesterase 8 [EC:3.1.4.53];K18437|high affinity cAMP-specific and IBMX-insensitive 3',5'-cyclic phosphodiesterase 8 [EC:3.1.4.53];K18437|high affinity cAMP-specific and IBMX-insensitive 3',5'-cyclic phosphodiesterase 8 [EC:3.1.4.53];K18437|high affinity cAMP-specific and IBMX-insensitive 3',5'-cyclic phosphodiesterase 8 […	mmu00230;mmu01100;mmu04927;mmu04934;mmu05032;	Purine metabolism;Metabolic pathways;Cortisol synthesis and secretion;Cushing syndrome;Morphine addiction;
Pik3cb	-0.636336	5.39804e-05	0.000796223	down	90	89	77	116	103	52	210	135	131	185	156	96	ENSMUSG00000032462	74769	9	98918707	99022674	-	GO:0001935|endothelial cell proliferation;GO:0001952|regulation of cell-matrix adhesion;GO:0002931|response to ischemia;GO:0003376|sphingosine-1-phosphate receptor signaling pathway;GO:0006629|lipid metabolic process;GO:0006874|intracellular calcium ion homeostasis;GO:0006897|endocytosis;GO:0006914|autophagy;GO:0007155|cell adhesion;GO:0007156|homophilic cell adhesion via plasma membrane adhesion…	GO:0005634|nucleus;GO:0005654|nucleoplasm;GO:0005730|nucleolus;GO:0005737|cytoplasm;GO:0005829|cytosol;GO:0005886|plasma membrane;GO:0005942|phosphatidylinositol 3-kinase complex;GO:0005943|phosphatidylinositol 3-kinase complex, class IA;GO:0030496|midbody;GO:0031526|brush border membrane;GO:0043231|intracellular membrane-bounded organelle;	GO:0000166|nucleotide binding;GO:0004674|protein serine/threonine kinase activity;GO:0005515|protein binding;GO:0005524|ATP binding;GO:0016301|kinase activity;GO:0016303|1-phosphatidylinositol-3-kinase activity;GO:0016740|transferase activity;GO:0035004|phosphatidylinositol 3-kinase activity;GO:0035005|1-phosphatidylinositol-4-phosphate 3-kinase activity;GO:0043560|insulin receptor substrate bind…	K00922|phosphatidylinositol-4,5-bisphosphate 3-kinase catalytic subunit alpha/beta/delta [EC:2.7.1.153];K00922|phosphatidylinositol-4,5-bisphosphate 3-kinase catalytic subunit alpha/beta/delta [EC:2.7.1.153];K00922|phosphatidylinositol-4,5-bisphosphate 3-kinase catalytic subunit alpha/beta/delta [EC:2.7.1.153];K00922|phosphatidylinositol-4,5-bisphosphate 3-kinase catalytic subunit alpha/beta/delt…	mmu00562;mmu01100;mmu01521;mmu01522;mmu01524;mmu04012;mmu04014;mmu04015;mmu04024;mmu04062;mmu04066;mmu04068;mmu04070;mmu04071;mmu04072;mmu04140;mmu04150;mmu04151;mmu04152;mmu04210;mmu04211;mmu04213;mmu04218;mmu04360;mmu04370;mmu04380;mmu04510;mmu04550;mmu04611;mmu04613;mmu04620;mmu04625;mmu04630;mmu04650;mmu04660;mmu04662;mmu04664;mmu04666;mmu04668;mmu04670;mmu04722;mmu04725;mmu04750;mmu04810;mmu…	Inositol phosphate metabolism;Metabolic pathways;EGFR tyrosine kinase inhibitor resistance;Endocrine resistance;Platinum drug resistance;ErbB signaling pathway;Ras signaling pathway;Rap1 signaling pathway;cAMP signaling pathway;Chemokine signaling pathway;HIF-1 signaling pathway;FoxO signaling pathway;Phosphatidylinositol signaling system;Sphingolipid signaling pathway;Phospholipase D signaling p…
Pik3cd	1.0496	1.44223e-05	0.000270059	up	261	177	274	280	477	378	282	176	141	190	181	72	ENSMUSG00000039936	18707	4	149733625	149787028	-	GO:0001782|B cell homeostasis;GO:0001938|positive regulation of endothelial cell proliferation;GO:0002250|adaptive immune response;GO:0002376|immune system process;GO:0006629|lipid metabolic process;GO:0006935|chemotaxis;GO:0006954|inflammatory response;GO:0007166|cell surface receptor signaling pathway;GO:0010595|positive regulation of endothelial cell migration;GO:0010628|positive regulation of…	GO:0005737|cytoplasm;GO:0005829|cytosol;GO:0005886|plasma membrane;GO:0005942|phosphatidylinositol 3-kinase complex;GO:0005943|phosphatidylinositol 3-kinase complex, class IA;	GO:0000166|nucleotide binding;GO:0005515|protein binding;GO:0005524|ATP binding;GO:0016301|kinase activity;GO:0016303|1-phosphatidylinositol-3-kinase activity;GO:0016740|transferase activity;GO:0035004|phosphatidylinositol 3-kinase activity;GO:0035005|1-phosphatidylinositol-4-phosphate 3-kinase activity;GO:0046934|phosphatidylinositol-4,5-bisphosphate 3-kinase activity;GO:0052812|phosphatidylinos…	K00922|phosphatidylinositol-4,5-bisphosphate 3-kinase catalytic subunit alpha/beta/delta [EC:2.7.1.153];K00922|phosphatidylinositol-4,5-bisphosphate 3-kinase catalytic subunit alpha/beta/delta [EC:2.7.1.153];K00922|phosphatidylinositol-4,5-bisphosphate 3-kinase catalytic subunit alpha/beta/delta [EC:2.7.1.153];K00922|phosphatidylinositol-4,5-bisphosphate 3-kinase catalytic subunit alpha/beta/delt…	mmu00562;mmu01100;mmu01521;mmu01522;mmu01524;mmu04012;mmu04014;mmu04015;mmu04024;mmu04062;mmu04066;mmu04068;mmu04070;mmu04071;mmu04072;mmu04140;mmu04150;mmu04151;mmu04152;mmu04210;mmu04211;mmu04213;mmu04218;mmu04360;mmu04370;mmu04380;mmu04510;mmu04550;mmu04611;mmu04613;mmu04620;mmu04625;mmu04630;mmu04650;mmu04660;mmu04662;mmu04664;mmu04666;mmu04668;mmu04670;mmu04722;mmu04725;mmu04750;mmu04810;mmu…	Inositol phosphate metabolism;Metabolic pathways;EGFR tyrosine kinase inhibitor resistance;Endocrine resistance;Platinum drug resistance;ErbB signaling pathway;Ras signaling pathway;Rap1 signaling pathway;cAMP signaling pathway;Chemokine signaling pathway;HIF-1 signaling pathway;FoxO signaling pathway;Phosphatidylinositol signaling system;Sphingolipid signaling pathway;Phospholipase D signaling p…
Upk1a	2.37673	0.00903658	0.0402344	up	3	3	2	4	2	16	0	3	1	1	1	1	ENSMUSG00000006313	109637	7	30302517	30312272	-	GO:0030855|epithelial cell differentiation;	GO:0005886|plasma membrane;GO:0009986|cell surface;GO:0016020|membrane;GO:0016324|apical plasma membrane;GO:0120001|apical plasma membrane urothelial plaque;	GO:0005515|protein binding;	NA	NA	NA
Gm49405	1.9115	0.00728466	0.0341015	up	9	11	13	4	16	6	4	3	0	0	1	8	ENSMUSG00000024869	NA	19	4050626	4055816	+	NA	NA	NA	NA	NA	NA
Pde4a	0.725759	0.000100678	0.00131868	up	715	547	654	797	575	681	689	291	429	655	466	229	ENSMUSG00000032177	18577	9	21077010	21124544	+	GO:0006198|cAMP catabolic process;GO:0007165|signal transduction;GO:0007608|sensory perception of smell;GO:0010738|regulation of protein kinase A signaling;GO:0050804|modulation of chemical synaptic transmission;GO:0071466|cellular response to xenobiotic stimulus;GO:0106070|regulation of adenylate cyclase-activating G protein-coupled receptor signaling pathway;	GO:0005634|nucleus;GO:0005654|nucleoplasm;GO:0005737|cytoplasm;GO:0005829|cytosol;GO:0005886|plasma membrane;GO:0016020|membrane;GO:0019898|extrinsic component of membrane;GO:0048471|perinuclear region of cytoplasm;GO:0098685|Schaffer collateral - CA1 synapse;	GO:0004114|3',5'-cyclic-nucleotide phosphodiesterase activity;GO:0004115|3',5'-cyclic-AMP phosphodiesterase activity;GO:0008081|phosphoric diester hydrolase activity;GO:0016787|hydrolase activity;GO:0030552|cAMP binding;GO:0046872|metal ion binding;	K13293|cAMP-specific phosphodiesterase 4 [EC:3.1.4.53];K13293|cAMP-specific phosphodiesterase 4 [EC:3.1.4.53];K13293|cAMP-specific phosphodiesterase 4 [EC:3.1.4.53];K13293|cAMP-specific phosphodiesterase 4 [EC:3.1.4.53];K13293|cAMP-specific phosphodiesterase 4 [EC:3.1.4.53];	mmu00230;mmu01100;mmu04024;mmu04928;mmu05032;	Purine metabolism;Metabolic pathways;cAMP signaling pathway;Parathyroid hormone synthesis, secretion and action;Morphine addiction;
Pde4c	1.56606	3.95088e-06	9.57396e-05	up	34	45	90	54	96	68	15	38	15	19	24	30	ENSMUSG00000031842	110385	8	71176369	71203835	+	GO:0007165|signal transduction;GO:0061179|negative regulation of insulin secretion involved in cellular response to glucose stimulus;	GO:0005634|nucleus;GO:0005829|cytosol;GO:0005929|cilium;GO:0042995|cell projection;GO:0048471|perinuclear region of cytoplasm;	GO:0004114|3',5'-cyclic-nucleotide phosphodiesterase activity;GO:0004115|3',5'-cyclic-AMP phosphodiesterase activity;GO:0008081|phosphoric diester hydrolase activity;GO:0016787|hydrolase activity;GO:0046872|metal ion binding;	K13293|cAMP-specific phosphodiesterase 4 [EC:3.1.4.53];K13293|cAMP-specific phosphodiesterase 4 [EC:3.1.4.53];K13293|cAMP-specific phosphodiesterase 4 [EC:3.1.4.53];K13293|cAMP-specific phosphodiesterase 4 [EC:3.1.4.53];K13293|cAMP-specific phosphodiesterase 4 [EC:3.1.4.53];	mmu00230;mmu01100;mmu04024;mmu04928;mmu05032;	Purine metabolism;Metabolic pathways;cAMP signaling pathway;Parathyroid hormone synthesis, secretion and action;Morphine addiction;
Pde4d	-1.00496	1.87634e-05	0.000332627	down	468	309	549	645	282	243	1093	1059	1029	1245	977	244	ENSMUSG00000021699	238871	13	108586482	110089995	+	GO:0001934|positive regulation of protein phosphorylation;GO:0002027|regulation of heart rate;GO:0006939|smooth muscle contraction;GO:0007165|signal transduction;GO:0007568|aging;GO:0007613|memory;GO:0008277|regulation of G protein-coupled receptor signaling pathway;GO:0010469|regulation of signaling receptor activity;GO:0010880|regulation of release of sequestered calcium ion into cytosol by sar…	GO:0005634|nucleus;GO:0005737|cytoplasm;GO:0005794|Golgi apparatus;GO:0005813|centrosome;GO:0005829|cytosol;GO:0005856|cytoskeleton;GO:0005886|plasma membrane;GO:0005891|voltage-gated calcium channel complex;GO:0016020|membrane;GO:0030016|myofibril;GO:0032991|protein-containing complex;GO:0034704|calcium channel complex;GO:0034705|potassium channel complex;GO:0048471|perinuclear region of cytopla…	GO:0004112|cyclic-nucleotide phosphodiesterase activity;GO:0004114|3',5'-cyclic-nucleotide phosphodiesterase activity;GO:0004115|3',5'-cyclic-AMP phosphodiesterase activity;GO:0005515|protein binding;GO:0008081|phosphoric diester hydrolase activity;GO:0016787|hydrolase activity;GO:0019899|enzyme binding;GO:0030552|cAMP binding;GO:0031698|beta-2 adrenergic receptor binding;GO:0044325|transmembrane…	K13293|cAMP-specific phosphodiesterase 4 [EC:3.1.4.53];K13293|cAMP-specific phosphodiesterase 4 [EC:3.1.4.53];K13293|cAMP-specific phosphodiesterase 4 [EC:3.1.4.53];K13293|cAMP-specific phosphodiesterase 4 [EC:3.1.4.53];K13293|cAMP-specific phosphodiesterase 4 [EC:3.1.4.53];	mmu00230;mmu01100;mmu04024;mmu04928;mmu05032;	Purine metabolism;Metabolic pathways;cAMP signaling pathway;Parathyroid hormone synthesis, secretion and action;Morphine addiction;
Slc26a10	1.22087	0.00363327	0.0201483	up	56	85	84	52	110	94	22	40	11	23	52	68	ENSMUSG00000040441	216441	10	127007262	127016514	-	GO:0008272|sulfate transport;GO:0055085|transmembrane transport;	GO:0005886|plasma membrane;GO:0016020|membrane;GO:0016323|basolateral plasma membrane;	GO:0008271|secondary active sulfate transmembrane transporter activity;GO:0015106|bicarbonate transmembrane transporter activity;GO:0015108|chloride transmembrane transporter activity;GO:0015116|sulfate transmembrane transporter activity;GO:0015297|antiporter activity;GO:0019531|oxalate transmembrane transporter activity;	NA	NA	NA
Slc26a11	0.653003	0.00620046	0.0303481	up	59	42	86	49	71	55	74	33	39	51	29	32	ENSMUSG00000039908	268512	11	119246383	119271905	+	GO:0006811|monoatomic ion transport;GO:0008272|sulfate transport;GO:0055085|transmembrane transport;	GO:0005654|nucleoplasm;GO:0005764|lysosome;GO:0005765|lysosomal membrane;GO:0005783|endoplasmic reticulum;GO:0005794|Golgi apparatus;GO:0005886|plasma membrane;GO:0016020|membrane;GO:0043231|intracellular membrane-bounded organelle;	GO:0008271|secondary active sulfate transmembrane transporter activity;GO:0008509|monoatomic anion transmembrane transporter activity;GO:0015116|sulfate transmembrane transporter activity;	NA	NA	NA
Gm50462	1.19246	0.011697	0.0489081	up	10	14	4	14	12	7	5	3	4	7	8	3	ENSMUSG00000117775	NA	18	65767864	65770541	+	NA	NA	NA	NA	NA	NA
Gm49477	0.68883	0.000423934	0.0038809	up	352	241	374	311	388	195	299	177	271	305	175	82	ENSMUSG00000116066	NA	15	103044184	103049101	+	NA	NA	NA	NA	NA	NA
Dnase1l2	1.4767	0.00180072	0.0118016	up	36	22	29	23	46	45	8	17	13	3	7	27	ENSMUSG00000024136	66705	17	24659055	24662079	-	GO:0000737|DNA catabolic process, endonucleolytic;GO:0001942|hair follicle development;GO:0003335|corneocyte development;GO:0006308|DNA catabolic process;	GO:0005576|extracellular region;GO:0005634|nucleus;GO:0005737|cytoplasm;	GO:0003677|DNA binding;GO:0003824|catalytic activity;GO:0004518|nuclease activity;GO:0004519|endonuclease activity;GO:0004536|deoxyribonuclease activity;GO:0016787|hydrolase activity;GO:0046872|metal ion binding;	NA	NA	NA
Megf11	0.9073	0.00123774	0.00891564	up	29	28	39	33	21	22	23	19	23	10	21	7	ENSMUSG00000036466	214058	9	64292908	64616487	+	GO:0010842|retina layer formation;GO:0034109|homotypic cell-cell adhesion;	GO:0005575|cellular_component;GO:0005886|plasma membrane;GO:0016020|membrane;	GO:0003674|molecular_function;	NA	NA	NA
Syne4	1.73042	0.000319637	0.00315832	up	18	26	26	10	26	23	7	9	4	2	20	3	ENSMUSG00000019737	233066	7	30014232	30018471	+	GO:0045198|establishment of epithelial cell apical/basal polarity;	GO:0005634|nucleus;GO:0005635|nuclear envelope;GO:0005640|nuclear outer membrane;GO:0016020|membrane;GO:0034993|meiotic nuclear membrane microtubule tethering complex;	GO:0005515|protein binding;	NA	NA	NA
Unkl	1.09979	0.00468383	0.0245351	up	21	17	36	38	29	44	9	24	5	18	18	20	ENSMUSG00000015127	74154	17	25407371	25453417	+	GO:0008150|biological_process;	GO:0005634|nucleus;GO:0005737|cytoplasm;GO:0005829|cytosol;	GO:0003674|molecular_function;GO:0016740|transferase activity;GO:0046872|metal ion binding;	NA	NA	NA
N4bp2	0.82779	0.00015574	0.00181701	up	55	48	59	78	53	59	44	48	43	50	29	12	ENSMUSG00000037795	333789	5	65920864	65987451	+	NA	GO:0005829|cytosol;	GO:0004519|endonuclease activity;GO:0004520|DNA endonuclease activity;GO:0005515|protein binding;GO:0005524|ATP binding;GO:0046404|polydeoxyribonucleotide 5'-hydroxyl-kinase activity;	NA	NA	NA
Synpo	-0.653523	1.63282e-12	3.285e-10	down	1732	1247	1605	1920	1402	1005	2897	2549	3007	2683	2864	1534	ENSMUSG00000043079	104027	18	60727045	60793214	-	GO:0008542|visual learning;GO:0030865|cortical cytoskeleton organization;GO:0032233|positive regulation of actin filament bundle assembly;GO:0048169|regulation of long-term neuronal synaptic plasticity;GO:0051492|regulation of stress fiber assembly;GO:0098886|modification of dendritic spine;GO:0099170|postsynaptic modulation of chemical synaptic transmission;GO:0099566|regulation of postsynaptic …	GO:0001725|stress fiber;GO:0005634|nucleus;GO:0005737|cytoplasm;GO:0005829|cytosol;GO:0005856|cytoskeleton;GO:0005886|plasma membrane;GO:0005923|bicellular tight junction;GO:0015629|actin cytoskeleton;GO:0030018|Z disc;GO:0030054|cell junction;GO:0030425|dendrite;GO:0042995|cell projection;GO:0043197|dendritic spine;GO:0045202|synapse;GO:0071944|cell periphery;GO:0097444|spine apparatus;GO:009868…	GO:0003779|actin binding;	K21112|synaptopodin;	mmu04530;	Tight junction;
Zfp26	0.643434	0.00273669	0.0161881	up	109	112	173	182	236	186	118	158	85	144	143	74	ENSMUSG00000063108	22688	9	20339745	20371458	-	GO:0006355|regulation of DNA-templated transcription;	GO:0005634|nucleus;	GO:0000978|RNA polymerase II cis-regulatory region sequence-specific DNA binding;GO:0001228|DNA-binding transcription activator activity, RNA polymerase II-specific;GO:0003677|DNA binding;GO:0046872|metal ion binding;	K09228|KRAB domain-containing zinc finger protein;	mmu05168;	Herpes simplex virus 1 infection;
Zfp14	0.838466	2.27815e-05	0.000391425	up	82	83	134	125	94	110	65	70	53	59	69	68	ENSMUSG00000053985	243906	7	29735784	29750805	-	GO:0001835|blastocyst hatching;GO:0006355|regulation of DNA-templated transcription;	GO:0005634|nucleus;	GO:0000978|RNA polymerase II cis-regulatory region sequence-specific DNA binding;GO:0003677|DNA binding;GO:0046872|metal ion binding;	K09228|KRAB domain-containing zinc finger protein;	mmu05168;	Herpes simplex virus 1 infection;
Col20a1	0.909815	0.00132487	0.00939463	up	38	40	62	33	64	39	17	31	31	23	25	32	ENSMUSG00000016356	73368	2	180628328	180660156	+	NA	GO:0005576|extracellular region;GO:0005581|collagen trimer;	NA	K24357|collagen type XX alpha;	mmu04974;	Protein digestion and absorption;
Il17rd	0.695677	0.00305819	0.017667	up	36	41	48	60	51	38	39	22	23	51	38	17	ENSMUSG00000040717	171463	14	26760898	26829243	+	GO:0010719|negative regulation of epithelial to mesenchymal transition;GO:0030512|negative regulation of transforming growth factor beta receptor signaling pathway;	GO:0005654|nucleoplasm;GO:0005794|Golgi apparatus;GO:0005886|plasma membrane;GO:0016020|membrane;	GO:0030368|interleukin-17 receptor activity;	NA	NA	NA
Il17re	-1.40219	0.000359811	0.00343568	down	5	11	13	8	3	5	40	23	15	26	22	10	ENSMUSG00000043088	57890	6	113435445	113447719	+	GO:0006954|inflammatory response;	GO:0005576|extracellular region;GO:0005737|cytoplasm;GO:0005886|plasma membrane;GO:0016020|membrane;	GO:0005515|protein binding;GO:0030368|interleukin-17 receptor activity;	K05168|interleukin 17 receptor E;K05168|interleukin 17 receptor E;	mmu04060;mmu04657;	Cytokine-cytokine receptor interaction;IL-17 signaling pathway;
Lurap1l	0.966967	0.00141528	0.00988983	up	24	18	30	48	31	32	15	14	19	26	10	18	ENSMUSG00000048706	52829	4	80828883	80873865	+	GO:0009966|regulation of signal transduction;GO:0043123|positive regulation of I-kappaB kinase/NF-kappaB signaling;	GO:0005575|cellular_component;	GO:0003674|molecular_function;	NA	NA	NA
Hexdc	0.664625	2.03022e-06	5.58456e-05	up	116	109	165	150	149	126	108	106	109	105	77	68	ENSMUSG00000039307	238023	11	121095259	121113481	+	GO:0005975|carbohydrate metabolic process;GO:0008152|metabolic process;	GO:0005634|nucleus;GO:0005737|cytoplasm;GO:1903561|extracellular vesicle;	GO:0004553|hydrolase activity, hydrolyzing O-glycosyl compounds;GO:0004563|beta-N-acetylhexosaminidase activity;GO:0015929|hexosaminidase activity;GO:0016787|hydrolase activity;GO:0016798|hydrolase activity, acting on glycosyl bonds;GO:0102148|N-acetyl-beta-D-galactosaminidase activity;	K14459|hexosaminidase [EC:3.2.1.52];K14459|hexosaminidase [EC:3.2.1.52];K14459|hexosaminidase [EC:3.2.1.52];	mmu00511;mmu00513;mmu01100;	Other glycan degradation;Various types of N-glycan biosynthesis;Metabolic pathways;
Capn15	1.23795	5.39091e-05	0.00079585	up	56	64	79	80	72	103	35	39	39	26	19	51	ENSMUSG00000037326	50817	17	26177338	26204770	-	GO:0006508|proteolysis;	GO:0005737|cytoplasm;	GO:0004198|calcium-dependent cysteine-type endopeptidase activity;GO:0008233|peptidase activity;GO:0008234|cysteine-type peptidase activity;GO:0016787|hydrolase activity;GO:0046872|metal ion binding;	NA	NA	NA
Zbed6	0.667671	0.00858259	0.0386407	up	157	147	158	200	182	156	204	79	67	216	107	55	ENSMUSG00000094410	667118	1	133547678	133589056	-	GO:0000122|negative regulation of transcription by RNA polymerase II;GO:0001835|blastocyst hatching;GO:0003309|type B pancreatic cell differentiation;GO:0006357|regulation of transcription by RNA polymerase II;GO:0045787|positive regulation of cell cycle;GO:0045892|negative regulation of DNA-templated transcription;GO:0051148|negative regulation of muscle cell differentiation;GO:0060548|negative …	GO:0005634|nucleus;GO:0005654|nucleoplasm;GO:0005730|nucleolus;GO:0005737|cytoplasm;GO:0034451|centriolar satellite;	GO:0000976|transcription cis-regulatory region binding;GO:0001227|DNA-binding transcription repressor activity, RNA polymerase II-specific;GO:0003677|DNA binding;GO:0046872|metal ion binding;GO:0046983|protein dimerization activity;	NA	NA	NA
Hip1	0.627062	1.21973e-05	0.000234779	up	338	295	423	325	418	303	337	209	231	352	252	156	ENSMUSG00000039959	215114	5	135435385	135573974	-	GO:0006897|endocytosis;GO:0006915|apoptotic process;GO:0006919|activation of cysteine-type endopeptidase activity involved in apoptotic process;GO:0007015|actin filament organization;GO:0030154|cell differentiation;GO:0042981|regulation of apoptotic process;GO:0045742|positive regulation of epidermal growth factor receptor signaling pathway;GO:0048260|positive regulation of receptor-mediated endo…	GO:0005634|nucleus;GO:0005737|cytoplasm;GO:0005794|Golgi apparatus;GO:0016020|membrane;GO:0030136|clathrin-coated vesicle;GO:0031234|extrinsic component of cytoplasmic side of plasma membrane;GO:0031410|cytoplasmic vesicle;GO:0043231|intracellular membrane-bounded organelle;GO:0045211|postsynaptic membrane;GO:0098685|Schaffer collateral - CA1 synapse;GO:0098793|presynapse;GO:0098794|postsynapse;G…	GO:0003779|actin binding;GO:0005515|protein binding;GO:0005543|phospholipid binding;GO:0030276|clathrin binding;GO:0032051|clathrin light chain binding;GO:0032266|phosphatidylinositol-3-phosphate binding;GO:0035091|phosphatidylinositol binding;GO:0035612|AP-2 adaptor complex binding;GO:0035615|clathrin adaptor activity;GO:0042803|protein homodimerization activity;GO:0043325|phosphatidylinositol-3…	K04559|huntingtin interacting protein 1;K04559|huntingtin interacting protein 1;	mmu05016;mmu05022;	Huntington disease;Pathways of neurodegeneration - multiple diseases;
Esrrb	-1.27993	1.54839e-05	0.000284132	down	65	62	19	62	27	26	124	96	117	113	185	75	ENSMUSG00000021255	26380	12	86407891	86568402	+	GO:0001701|in utero embryonic development;GO:0001831|trophectodermal cellular morphogenesis;GO:0001834|trophectodermal cell proliferation;GO:0001892|embryonic placenta development;GO:0006355|regulation of DNA-templated transcription;GO:0008283|cell population proliferation;GO:0017145|stem cell division;GO:0019827|stem cell population maintenance;GO:0035019|somatic stem cell population maintenance…	GO:0000793|condensed chromosome;GO:0005634|nucleus;GO:0005654|nucleoplasm;GO:0005694|chromosome;GO:0005737|cytoplasm;GO:0005829|cytosol;GO:0032039|integrator complex;	GO:0000978|RNA polymerase II cis-regulatory region sequence-specific DNA binding;GO:0000981|DNA-binding transcription factor activity, RNA polymerase II-specific;GO:0000987|cis-regulatory region sequence-specific DNA binding;GO:0000993|RNA polymerase II complex binding;GO:0001228|DNA-binding transcription activator activity, RNA polymerase II-specific;GO:0003676|nucleic acid binding;GO:0003677|DN…	K08553|estrogen-related receptor beta;	mmu04550;	Signaling pathways regulating pluripotency of stem cells;
Esrrg	-0.862298	7.44365e-06	0.000160988	down	239	180	121	272	138	127	371	430	332	405	472	187	ENSMUSG00000026610	26381	1	187340988	187947082	+	GO:0006355|regulation of DNA-templated transcription;GO:0045893|positive regulation of DNA-templated transcription;GO:0045944|positive regulation of transcription by RNA polymerase II;GO:0048384|retinoic acid receptor signaling pathway;GO:0120162|positive regulation of cold-induced thermogenesis;	GO:0005634|nucleus;	GO:0000977|RNA polymerase II transcription regulatory region sequence-specific DNA binding;GO:0001228|DNA-binding transcription activator activity, RNA polymerase II-specific;GO:0003677|DNA binding;GO:0003700|DNA-binding transcription factor activity;GO:0003707|nuclear steroid receptor activity;GO:0004879|nuclear receptor activity;GO:0005496|steroid binding;GO:0005515|protein binding;GO:0005516|c…	NA	NA	NA
Ier5l	0.982295	0.002535	0.0152824	up	23	26	29	24	29	29	18	9	14	8	21	19	ENSMUSG00000089762	72500	2	30361549	30364231	-	GO:0008150|biological_process;	GO:0005575|cellular_component;	GO:0003674|molecular_function;	NA	NA	NA
D830036C21Rik	1.13453	0.00977171	0.0425995	up	19	13	12	21	18	11	5	4	2	13	17	6	ENSMUSG00000108854	NA	7	19054042	19076440	-	NA	NA	NA	NA	NA	NA
Gm11523	1.22054	0.00309345	0.0178113	up	7	12	13	27	12	16	8	11	7	8	5	3	ENSMUSG00000087117	NA	11	96753823	96764780	-	NA	NA	NA	NA	NA	NA
Zfpm2	-1.7961	0.000140248	0.00168261	down	1	7	6	7	3	2	17	11	17	18	30	8	ENSMUSG00000022306	22762	15	40518431	40967988	+	GO:0000122|negative regulation of transcription by RNA polymerase II;GO:0001570|vasculogenesis;GO:0001701|in utero embryonic development;GO:0003148|outflow tract septum morphogenesis;GO:0003151|outflow tract morphogenesis;GO:0003181|atrioventricular valve morphogenesis;GO:0003192|mitral valve formation;GO:0003195|tricuspid valve formation;GO:0003221|right ventricular cardiac muscle tissue morphog…	GO:0001673|male germ cell nucleus;GO:0005634|nucleus;GO:0005654|nucleoplasm;GO:0005737|cytoplasm;	GO:0003677|DNA binding;GO:0003713|transcription coactivator activity;GO:0003714|transcription corepressor activity;GO:0005515|protein binding;GO:0046872|metal ion binding;GO:0061629|RNA polymerase II-specific DNA-binding transcription factor binding;	K17442|zinc finger protein ZFPM2;	mmu05206;	MicroRNAs in cancer;
Gm35576	1.04525	0.00134205	0.00948537	up	35	36	31	37	46	56	41	17	22	35	18	6	ENSMUSG00000116851	NA	17	15482976	15505620	-	NA	NA	NA	NA	NA	NA
Gm35546	-0.706319	0.00539312	0.0272603	down	33	36	31	63	25	30	76	67	39	107	69	40	ENSMUSG00000119954	102639175	1	186319522	186393410	+	NA	NA	NA	NA	NA	NA
Epb41l4a	0.691802	0.00765915	0.0354612	up	43	56	67	54	67	65	35	36	33	33	71	35	ENSMUSG00000024376	13824	18	33929380	34140019	-	GO:0031032|actomyosin structure organization;	GO:0005737|cytoplasm;GO:0005856|cytoskeleton;	GO:0008092|cytoskeletal protein binding;	NA	NA	NA
1110046J04Rik	-0.740036	0.0117659	0.0491247	down	21	10	17	23	27	16	20	38	45	31	37	34	ENSMUSG00000085457	68808	13	34119550	34144174	+	GO:0008150|biological_process;	GO:0005575|cellular_component;	GO:0003674|molecular_function;	NA	NA	NA
Pdgfc	-1.28186	0.000526059	0.00459187	down	8	10	9	10	6	3	34	13	22	22	26	9	ENSMUSG00000028019	54635	3	80943723	81121347	+	GO:0007171|activation of transmembrane receptor protein tyrosine kinase activity;GO:0007275|multicellular organism development;GO:0008284|positive regulation of cell population proliferation;GO:0009887|animal organ morphogenesis;GO:0014068|positive regulation of phosphatidylinositol 3-kinase signaling;GO:0030335|positive regulation of cell migration;GO:0031954|positive regulation of protein autop…	GO:0005576|extracellular region;GO:0005615|extracellular space;GO:0005634|nucleus;GO:0005737|cytoplasm;GO:0005829|cytosol;GO:0005886|plasma membrane;GO:0009986|cell surface;GO:0016020|membrane;	GO:0005161|platelet-derived growth factor receptor binding;GO:0008083|growth factor activity;GO:0042803|protein homodimerization activity;	K05450|platelet derived growth factor C/D;K05450|platelet derived growth factor C/D;K05450|platelet derived growth factor C/D;K05450|platelet derived growth factor C/D;K05450|platelet derived growth factor C/D;K05450|platelet derived growth factor C/D;K05450|platelet derived growth factor C/D;K05450|platelet derived growth factor C/D;K05450|platelet derived growth factor C/D;K05450|platelet deriv…	mmu01521;mmu04010;mmu04014;mmu04015;mmu04020;mmu04072;mmu04151;mmu04510;mmu04540;mmu04810;mmu05215;mmu05218;mmu05231;	EGFR tyrosine kinase inhibitor resistance;MAPK signaling pathway;Ras signaling pathway;Rap1 signaling pathway;Calcium signaling pathway;Phospholipase D signaling pathway;PI3K-Akt signaling pathway;Focal adhesion;Gap junction;Regulation of actin cytoskeleton;Prostate cancer;Melanoma;Choline metabolism in cancer;
Pdgfa	0.64575	7.55805e-06	0.000163054	up	383	392	460	621	499	515	447	357	323	326	323	273	ENSMUSG00000025856	18590	5	138961769	138983125	-	GO:0001525|angiogenesis;GO:0001942|hair follicle development;GO:0002053|positive regulation of mesenchymal cell proliferation;GO:0007275|multicellular organism development;GO:0008283|cell population proliferation;GO:0008284|positive regulation of cell population proliferation;GO:0009611|response to wounding;GO:0009887|animal organ morphogenesis;GO:0010512|negative regulation of phosphatidylinosit…	GO:0005576|extracellular region;GO:0005615|extracellular space;GO:0005902|microvillus;GO:0009986|cell surface;GO:0016020|membrane;GO:1990265|platelet-derived growth factor complex;	GO:0005161|platelet-derived growth factor receptor binding;GO:0005518|collagen binding;GO:0008083|growth factor activity;GO:0042802|identical protein binding;GO:0042803|protein homodimerization activity;GO:0046982|protein heterodimerization activity;GO:0048407|platelet-derived growth factor binding;	K04359|platelet-derived growth factor subunit A;K04359|platelet-derived growth factor subunit A;K04359|platelet-derived growth factor subunit A;K04359|platelet-derived growth factor subunit A;K04359|platelet-derived growth factor subunit A;K04359|platelet-derived growth factor subunit A;K04359|platelet-derived growth factor subunit A;K04359|platelet-derived growth factor subunit A;K04359|platelet…	mmu01521;mmu04010;mmu04014;mmu04015;mmu04020;mmu04072;mmu04151;mmu04510;mmu04540;mmu04630;mmu04810;mmu05200;mmu05202;mmu05206;mmu05214;mmu05215;mmu05218;mmu05231;mmu05418;	EGFR tyrosine kinase inhibitor resistance;MAPK signaling pathway;Ras signaling pathway;Rap1 signaling pathway;Calcium signaling pathway;Phospholipase D signaling pathway;PI3K-Akt signaling pathway;Focal adhesion;Gap junction;JAK-STAT signaling pathway;Regulation of actin cytoskeleton;Pathways in cancer;Transcriptional misregulation in cancer;MicroRNAs in cancer;Glioma;Prostate cancer;Melanoma;Cho…
Pabpc1	0.654021	1.12846e-15	4.7621e-13	up	2124	1540	2233	2134	2105	1758	1745	1416	1319	1433	1506	1001	ENSMUSG00000022283	18458	15	36595905	36609912	-	GO:0000184|nuclear-transcribed mRNA catabolic process, nonsense-mediated decay;GO:0006397|mRNA processing;GO:0008380|RNA splicing;GO:0031047|RNA-mediated gene silencing;GO:0060213|positive regulation of nuclear-transcribed mRNA poly(A) tail shortening;GO:1900153|positive regulation of nuclear-transcribed mRNA catabolic process, deadenylation-dependent decay;	GO:0005634|nucleus;GO:0005681|spliceosomal complex;GO:0005737|cytoplasm;GO:0005829|cytosol;GO:0010494|cytoplasmic stress granule;GO:0030425|dendrite;GO:0031252|cell leading edge;GO:0036464|cytoplasmic ribonucleoprotein granule;GO:0042995|cell projection;GO:0045202|synapse;GO:0071013|catalytic step 2 spliceosome;GO:0106002|mCRD-mediated mRNA stability complex;GO:1990124|messenger ribonucleoprotein…	GO:0003676|nucleic acid binding;GO:0003723|RNA binding;GO:0003729|mRNA binding;GO:0003730|mRNA 3'-UTR binding;GO:0005515|protein binding;GO:0008143|poly(A) binding;GO:0008266|poly(U) RNA binding;	K13126|polyadenylate-binding protein;K13126|polyadenylate-binding protein;	mmu03015;mmu03018;	mRNA surveillance pathway;RNA degradation;
Slmap	-0.585523	0.000517778	0.004536	down	946	652	665	1005	542	440	1648	1044	1090	1426	1388	570	ENSMUSG00000021870	83997	14	26134323	26256086	-	GO:0006936|muscle contraction;GO:0072659|protein localization to plasma membrane;GO:1900825|regulation of membrane depolarization during cardiac muscle cell action potential;GO:1902305|regulation of sodium ion transmembrane transport;GO:1905150|regulation of voltage-gated sodium channel activity;	GO:0005615|extracellular space;GO:0005737|cytoplasm;GO:0005856|cytoskeleton;GO:0005886|plasma membrane;GO:0016020|membrane;	GO:0005515|protein binding;	NA	NA	NA
Lims2	0.885646	0.000348758	0.00335793	up	181	272	535	305	404	269	191	221	140	171	181	229	ENSMUSG00000024395	225341	18	32055343	32091672	+	GO:0007229|integrin-mediated signaling pathway;GO:0043066|negative regulation of apoptotic process;GO:0045216|cell-cell junction organization;GO:0061351|neural precursor cell proliferation;GO:0098609|cell-cell adhesion;GO:1900026|positive regulation of substrate adhesion-dependent cell spreading;GO:1904055|negative regulation of cholangiocyte proliferation;GO:1990705|cholangiocyte proliferation;G…	GO:0005737|cytoplasm;GO:0005886|plasma membrane;GO:0005911|cell-cell junction;GO:0005925|focal adhesion;GO:0016020|membrane;GO:0030054|cell junction;	GO:0003674|molecular_function;GO:0046872|metal ion binding;	NA	NA	NA
Rab11fip5	-0.717701	2.21223e-05	0.000381615	down	355	248	318	464	209	219	596	571	466	523	803	331	ENSMUSG00000051343	52055	6	85311944	85351616	-	GO:0015031|protein transport;GO:0035773|insulin secretion involved in cellular response to glucose stimulus;GO:0045055|regulated exocytosis;GO:0070164|negative regulation of adiponectin secretion;GO:0071346|cellular response to type II interferon;GO:0071468|cellular response to acidic pH;GO:2000008|regulation of protein localization to cell surface;	GO:0005737|cytoplasm;GO:0005739|mitochondrion;GO:0005741|mitochondrial outer membrane;GO:0005768|endosome;GO:0005769|early endosome;GO:0005794|Golgi apparatus;GO:0016020|membrane;GO:0030141|secretory granule;GO:0031410|cytoplasmic vesicle;GO:0034451|centriolar satellite;GO:0043231|intracellular membrane-bounded organelle;GO:0045335|phagocytic vesicle;GO:0055037|recycling endosome;	GO:0031267|small GTPase binding;GO:0043015|gamma-tubulin binding;	K12484|Rab11 family-interacting protein 1/2/5;	mmu04144;	Endocytosis;
Slc12a9	1.32857	2.44368e-08	1.42359e-06	up	105	102	154	149	203	125	59	91	34	54	62	63	ENSMUSG00000037344	83704	5	137312820	137331859	-	GO:0006811|monoatomic ion transport;GO:0006884|cell volume homeostasis;GO:0055064|chloride ion homeostasis;GO:0055075|potassium ion homeostasis;GO:0055085|transmembrane transport;GO:1902476|chloride transmembrane transport;GO:1990573|potassium ion import across plasma membrane;	GO:0005886|plasma membrane;GO:0016020|membrane;	GO:0015377|chloride:monoatomic cation symporter activity;GO:0015379|potassium:chloride symporter activity;GO:0022857|transmembrane transporter activity;	NA	NA	NA
Pabpn1	1.18092	6.10629e-12	1.0062e-09	up	97	77	102	97	105	96	51	57	34	57	47	37	ENSMUSG00000022194	54196	14	55129957	55135626	+	GO:0000165|MAPK cascade;GO:0006378|mRNA polyadenylation;GO:0006397|mRNA processing;GO:0016973|poly(A)+ mRNA export from nucleus;GO:0071222|cellular response to lipopolysaccharide;GO:1904247|positive regulation of polynucleotide adenylyltransferase activity;	GO:0005634|nucleus;GO:0005737|cytoplasm;GO:0042405|nuclear inclusion body;GO:1990904|ribonucleoprotein complex;	GO:0003676|nucleic acid binding;GO:0003723|RNA binding;GO:0005515|protein binding;GO:0008143|poly(A) binding;GO:0043621|protein self-association;GO:0070063|RNA polymerase binding;	K14396|polyadenylate-binding protein 2;K14396|polyadenylate-binding protein 2;	mmu03015;mmu05164;	mRNA surveillance pathway;Influenza A;
Phtf1	0.628712	4.87654e-05	0.000734324	up	82	60	105	98	80	77	76	69	51	67	60	39	ENSMUSG00000058388	18685	3	103875426	103931914	+	GO:0008150|biological_process;	GO:0005783|endoplasmic reticulum;GO:0005794|Golgi apparatus;GO:0005801|cis-Golgi network;GO:0016020|membrane;	GO:0003674|molecular_function;	NA	NA	NA
Atmin	-0.624931	0.000319468	0.00315832	down	418	240	293	420	327	220	720	509	667	681	565	206	ENSMUSG00000047388	234776	8	117670132	117687184	+	GO:0006357|regulation of transcription by RNA polymerase II;GO:0006974|cellular response to DNA damage stimulus;GO:0010628|positive regulation of gene expression;GO:0044458|motile cilium assembly;GO:0045893|positive regulation of DNA-templated transcription;GO:0045944|positive regulation of transcription by RNA polymerase II;GO:1902857|positive regulation of non-motile cilium assembly;	GO:0005634|nucleus;GO:0016604|nuclear body;	GO:0000976|transcription cis-regulatory region binding;GO:0000981|DNA-binding transcription factor activity, RNA polymerase II-specific;GO:0001228|DNA-binding transcription activator activity, RNA polymerase II-specific;GO:0046872|metal ion binding;GO:0070840|dynein complex binding;	NA	NA	NA
Eif2s3x	-0.688965	0.000351611	0.00337976	down	188	100	114	164	108	61	290	204	249	268	211	100	ENSMUSG00000035150	26905	X	93232313	93256468	-	GO:0001731|formation of translation preinitiation complex;GO:0006412|translation;GO:0006413|translational initiation;	GO:0005737|cytoplasm;GO:0005850|eukaryotic translation initiation factor 2 complex;GO:0045202|synapse;	GO:0000049|tRNA binding;GO:0000166|nucleotide binding;GO:0003743|translation initiation factor activity;GO:0003924|GTPase activity;GO:0005525|GTP binding;GO:0008135|translation factor activity, RNA binding;GO:0016787|hydrolase activity;	NA	NA	NA
Pdha1	-0.900442	0.00124795	0.0089668	down	4055	1791	1863	3203	1413	1014	5861	4304	5645	6276	4804	1224	ENSMUSG00000031299	18597	X	158905205	158921409	-	GO:0005975|carbohydrate metabolic process;GO:0006006|glucose metabolic process;GO:0006086|acetyl-CoA biosynthetic process from pyruvate;GO:0006099|tricarboxylic acid cycle;	GO:0005730|nucleolus;GO:0005739|mitochondrion;GO:0005967|mitochondrial pyruvate dehydrogenase complex;GO:0043209|myelin sheath;GO:0043231|intracellular membrane-bounded organelle;GO:0045254|pyruvate dehydrogenase complex;GO:1902494|catalytic complex;	GO:0004738|pyruvate dehydrogenase activity;GO:0004739|pyruvate dehydrogenase (acetyl-transferring) activity;GO:0005515|protein binding;GO:0016491|oxidoreductase activity;GO:0016624|oxidoreductase activity, acting on the aldehyde or oxo group of donors, disulfide as acceptor;GO:0034604|pyruvate dehydrogenase (NAD+) activity;	K00161|pyruvate dehydrogenase E1 component subunit alpha [EC:1.2.4.1];K00161|pyruvate dehydrogenase E1 component subunit alpha [EC:1.2.4.1];K00161|pyruvate dehydrogenase E1 component subunit alpha [EC:1.2.4.1];K00161|pyruvate dehydrogenase E1 component subunit alpha [EC:1.2.4.1];K00161|pyruvate dehydrogenase E1 component subunit alpha [EC:1.2.4.1];K00161|pyruvate dehydrogenase E1 component subuni…	mmu00010;mmu00020;mmu00620;mmu00785;mmu01100;mmu01200;mmu04066;mmu04922;mmu05230;mmu05415;	Glycolysis / Gluconeogenesis;Citrate cycle (TCA cycle);Pyruvate metabolism;Lipoic acid metabolism;Metabolic pathways;Carbon metabolism;HIF-1 signaling pathway;Glucagon signaling pathway;Central carbon metabolism in cancer;Diabetic cardiomyopathy;
Gm11274	2.67422	0.00549212	0.0276311	up	4	3	3	9	4	1	1	1	1	0	0	1	ENSMUSG00000085331	NA	13	21953295	21954646	+	NA	NA	NA	NA	NA	NA
Gm49883	1.18124	3.70489e-07	1.35236e-05	up	40	40	46	61	56	36	27	25	12	27	32	14	ENSMUSG00000117113	NA	17	74493763	74497494	-	NA	NA	NA	NA	NA	NA
Urb2	-0.896277	2.7483e-05	0.000453805	down	57	31	49	41	40	21	110	94	91	90	86	30	ENSMUSG00000031976	382038	8	124748247	124775244	+	GO:0042254|ribosome biogenesis;	GO:0005730|nucleolus;GO:0016235|aggresome;GO:0030496|midbody;	GO:0003674|molecular_function;	NA	NA	NA
Gm11266	0.93268	0.00989859	0.0430315	up	141	69	95	113	335	273	90	162	65	103	125	74	ENSMUSG00000087413	102635783	4	82426167	82465538	+	GO:0008150|biological_process;	GO:0005575|cellular_component;	GO:0003674|molecular_function;	NA	NA	NA
Gm49893	-0.73513	0.00853592	0.0385308	down	48	41	31	47	32	14	82	119	54	48	59	34	ENSMUSG00000117104	NA	17	48724308	48728662	+	NA	NA	NA	NA	NA	NA
Gm49891	2.22627	0.00350443	0.0196099	up	9	6	4	5	7	2	3	0	1	3	1	0	ENSMUSG00000117251	NA	4	88913355	88957429	-	NA	NA	NA	NA	NA	NA
Hlcs	-0.677267	0.00051671	0.00452893	down	159	63	111	138	91	83	261	156	208	256	192	86	ENSMUSG00000040820	110948	16	93929741	94114430	-	GO:0008152|metabolic process;GO:0036211|protein modification process;GO:0043687|post-translational protein modification;GO:0070781|response to biotin;	GO:0000785|chromatin;GO:0005652|nuclear lamina;GO:0005737|cytoplasm;GO:0005739|mitochondrion;GO:0005829|cytosol;GO:0016363|nuclear matrix;	GO:0000166|nucleotide binding;GO:0003824|catalytic activity;GO:0004077|biotin-[acetyl-CoA-carboxylase] ligase activity;GO:0004078|biotin-[methylcrotonoyl-CoA-carboxylase] ligase activity;GO:0004079|biotin-[methylmalonyl-CoA-carboxytransferase] ligase activity;GO:0004080|biotin-[propionyl-CoA-carboxylase (ATP-hydrolyzing)] ligase activity;GO:0005524|ATP binding;GO:0009374|biotin binding;GO:0016874…	K01942|biotin---protein ligase [EC:6.3.4.9 6.3.4.10 6.3.4.11 6.3.4.15];K01942|biotin---protein ligase [EC:6.3.4.9 6.3.4.10 6.3.4.11 6.3.4.15];	mmu00780;mmu01100;	Biotin metabolism;Metabolic pathways;
Sncaip	0.791157	0.000556696	0.00477302	up	40	50	67	70	83	68	46	44	41	34	35	41	ENSMUSG00000024534	67847	18	52900781	53049007	+	GO:0008219|cell death;GO:0042417|dopamine metabolic process;GO:0046928|regulation of neurotransmitter secretion;GO:0090083|regulation of inclusion body assembly;	GO:0005654|nucleoplasm;GO:0005737|cytoplasm;GO:0036464|cytoplasmic ribonucleoprotein granule;	GO:0031625|ubiquitin protein ligase binding;GO:0042802|identical protein binding;	K04558|synphilin-1;K04558|synphilin-1;	mmu05012;mmu05022;	Parkinson disease;Pathways of neurodegeneration - multiple diseases;
AI987944	-0.645965	1.26288e-05	0.000240227	down	169	108	131	137	108	87	259	221	247	265	211	102	ENSMUSG00000056383	233168	7	41022347	41042803	-	GO:0000122|negative regulation of transcription by RNA polymerase II;	NA	GO:0001227|DNA-binding transcription repressor activity, RNA polymerase II-specific;	K09228|KRAB domain-containing zinc finger protein;	mmu05168;	Herpes simplex virus 1 infection;
9830004L10Rik	-0.596076	0.00144656	0.0100742	down	63	46	53	71	49	26	110	96	84	102	93	36	ENSMUSG00000099552	NA	1	80162436	80169790	+	NA	NA	NA	NA	NA	NA
Atp9a	-0.938538	1.53449e-11	2.34954e-09	down	228	202	204	350	227	193	474	603	430	496	613	352	ENSMUSG00000027546	11981	2	168476358	168584329	-	GO:0006890|retrograde vesicle-mediated transport, Golgi to endoplasmic reticulum;GO:0006897|endocytosis;GO:0015914|phospholipid transport;GO:0045332|phospholipid translocation;GO:1903542|negative regulation of exosomal secretion;GO:1905279|regulation of retrograde transport, endosome to Golgi;GO:2001135|regulation of endocytic recycling;	GO:0005768|endosome;GO:0005769|early endosome;GO:0005794|Golgi apparatus;GO:0005802|trans-Golgi network;GO:0005886|plasma membrane;GO:0016020|membrane;GO:0031901|early endosome membrane;GO:0032588|trans-Golgi network membrane;GO:0048471|perinuclear region of cytoplasm;GO:0055037|recycling endosome;GO:0055038|recycling endosome membrane;	GO:0000166|nucleotide binding;GO:0000287|magnesium ion binding;GO:0002020|protease binding;GO:0005215|transporter activity;GO:0005524|ATP binding;GO:0016887|ATP hydrolysis activity;GO:0046872|metal ion binding;GO:0140326|ATPase-coupled intramembrane lipid transporter activity;	NA	NA	NA
Lrfn4	0.995191	0.00178689	0.0117362	up	17	18	49	37	35	29	10	16	15	20	25	15	ENSMUSG00000045045	225875	19	4661813	4665695	-	GO:0099151|regulation of postsynaptic density assembly;GO:0099560|synaptic membrane adhesion;GO:1905606|regulation of presynapse assembly;	GO:0009986|cell surface;GO:0016020|membrane;GO:0098839|postsynaptic density membrane;GO:0098978|glutamatergic synapse;GO:0098982|GABA-ergic synapse;	GO:0005515|protein binding;	NA	NA	NA
Syt12	1.30645	0.00567751	0.0282764	up	8	15	11	30	9	10	6	9	9	8	1	4	ENSMUSG00000049303	171180	19	4495936	4527475	-	GO:0014059|regulation of dopamine secretion;GO:0017156|calcium-ion regulated exocytosis;GO:0017158|regulation of calcium ion-dependent exocytosis;GO:0046928|regulation of neurotransmitter secretion;GO:0048792|spontaneous exocytosis of neurotransmitter;GO:0060291|long-term synaptic potentiation;GO:0071277|cellular response to calcium ion;GO:0099171|presynaptic modulation of chemical synaptic trans…	GO:0008021|synaptic vesicle;GO:0016020|membrane;GO:0030672|synaptic vesicle membrane;GO:0031410|cytoplasmic vesicle;GO:0045202|synapse;GO:0098686|hippocampal mossy fiber to CA3 synapse;GO:0098793|presynapse;	GO:0000149|SNARE binding;GO:0001786|phosphatidylserine binding;GO:0005509|calcium ion binding;GO:0005544|calcium-dependent phospholipid binding;GO:0030276|clathrin binding;	NA	NA	NA
Syt15	0.961724	0.0056013	0.0279893	up	14	22	30	26	21	23	20	12	13	20	15	1	ENSMUSG00000041479	319508	14	33941552	33952377	+	GO:0014059|regulation of dopamine secretion;GO:0017156|calcium-ion regulated exocytosis;GO:0017158|regulation of calcium ion-dependent exocytosis;GO:0071277|cellular response to calcium ion;	GO:0016020|membrane;	GO:0001786|phosphatidylserine binding;GO:0005509|calcium ion binding;GO:0005544|calcium-dependent phospholipid binding;GO:0019905|syntaxin binding;GO:0030276|clathrin binding;	NA	NA	NA
3110056K07Rik	0.693659	0.0100615	0.0436044	up	37	38	59	39	30	41	38	26	18	21	32	31	ENSMUSG00000085622	NA	12	71038389	71062606	-	NA	NA	NA	NA	NA	NA
Dop1b	0.706395	2.19066e-06	5.96427e-05	up	639	378	638	671	640	568	592	378	433	495	375	193	ENSMUSG00000022946	70028	16	93508792	93607478	+	GO:0006895|Golgi to endosome transport;GO:0009880|embryonic pattern specification;GO:0015031|protein transport;GO:0050890|cognition;	GO:0005768|endosome;GO:0005794|Golgi apparatus;GO:0005802|trans-Golgi network;GO:0016020|membrane;GO:0031901|early endosome membrane;	GO:0003674|molecular_function;	NA	NA	NA
Scrn1	0.9419	0.00473246	0.0247375	up	23	39	74	53	39	35	37	12	13	25	33	28	ENSMUSG00000019124	69938	6	54478158	54543474	-	GO:0006508|proteolysis;GO:0006887|exocytosis;GO:0098693|regulation of synaptic vesicle cycle;	GO:0005634|nucleus;GO:0005737|cytoplasm;GO:0031965|nuclear membrane;GO:0098793|presynapse;	GO:0003674|molecular_function;GO:0016805|dipeptidase activity;GO:0070004|cysteine-type exopeptidase activity;	NA	NA	NA
Scrn3	-0.642728	0.000127258	0.00156601	down	917	499	609	822	657	405	1402	1209	1310	1421	1090	449	ENSMUSG00000008226	74616	2	73142945	73168162	+	GO:0006508|proteolysis;	NA	GO:0003674|molecular_function;GO:0016805|dipeptidase activity;GO:0070004|cysteine-type exopeptidase activity;	NA	NA	NA
Cd247	1.2754	0.00675495	0.032411	up	30	28	67	42	90	44	8	26	11	50	45	3	ENSMUSG00000005763	12503	1	165616250	165704846	+	GO:0002250|adaptive immune response;GO:0002376|immune system process;GO:0007166|cell surface receptor signaling pathway;GO:0032623|interleukin-2 production;GO:0038094|Fc-gamma receptor signaling pathway;GO:0050852|T cell receptor signaling pathway;GO:0065003|protein-containing complex assembly;GO:2000010|positive regulation of protein localization to cell surface;	GO:0005737|cytoplasm;GO:0005794|Golgi apparatus;GO:0005886|plasma membrane;GO:0016020|membrane;GO:0033001|Fc-gamma receptor III complex;GO:0042101|T cell receptor complex;GO:0042105|alpha-beta T cell receptor complex;	GO:0004888|transmembrane signaling receptor activity;GO:0005515|protein binding;GO:0042802|identical protein binding;GO:0042803|protein homodimerization activity;GO:0046982|protein heterodimerization activity;GO:1990782|protein tyrosine kinase binding;	K06453|CD3Z antigen, zeta polypeptide;K06453|CD3Z antigen, zeta polypeptide;K06453|CD3Z antigen, zeta polypeptide;K06453|CD3Z antigen, zeta polypeptide;K06453|CD3Z antigen, zeta polypeptide;K06453|CD3Z antigen, zeta polypeptide;K06453|CD3Z antigen, zeta polypeptide;K06453|CD3Z antigen, zeta polypeptide;	mmu04650;mmu04658;mmu04659;mmu04660;mmu05142;mmu05169;mmu05170;mmu05235;	Natural killer cell mediated cytotoxicity;Th1 and Th2 cell differentiation;Th17 cell differentiation;T cell receptor signaling pathway;Chagas disease;Epstein-Barr virus infection;Human immunodeficiency virus 1 infection;PD-L1 expression and PD-1 checkpoint pathway in cancer;
Cd24a	-0.674597	1.07199e-06	3.30616e-05	down	3412	2494	2966	5100	2658	2085	6773	6355	6304	5843	4870	2966	ENSMUSG00000047139	12484	10	43454280	43460261	+	GO:0001666|response to hypoxia;GO:0001775|cell activation;GO:0001777|T cell homeostatic proliferation;GO:0001783|B cell apoptotic process;GO:0001959|regulation of cytokine-mediated signaling pathway;GO:0002237|response to molecule of bacterial origin;GO:0002329|pre-B cell differentiation;GO:0002376|immune system process;GO:0002523|leukocyte migration involved in inflammatory response;GO:0002842|p…	GO:0005886|plasma membrane;GO:0009897|external side of plasma membrane;GO:0009986|cell surface;GO:0016020|membrane;GO:0031514|motile cilium;GO:0031528|microvillus membrane;GO:0043231|intracellular membrane-bounded organelle;GO:0045121|membrane raft;GO:0060170|ciliary membrane;	GO:0005515|protein binding;GO:0019901|protein kinase binding;GO:0030246|carbohydrate binding;GO:0030296|protein tyrosine kinase activator activity;GO:0030544|Hsp70 protein binding;GO:0051879|Hsp90 protein binding;	K06469|CD24 antigen;	mmu04640;	Hematopoietic cell lineage;
Gm35330	-1.26356	3.99971e-07	1.45079e-05	down	15	14	20	18	14	13	36	53	53	48	35	26	ENSMUSG00000114053	NA	13	5589278	5774509	-	NA	NA	NA	NA	NA	NA
Gm35339	1.36457	0.0020727	0.0131507	up	30	31	32	32	35	40	17	5	20	22	1	20	ENSMUSG00000109179	102638882	15	76238632	76249401	+	NA	NA	NA	NA	NA	NA
Gm49958	3.18181	0.00471926	0.0246864	up	2	3	5	5	1	2	1	0	0	1	0	0	ENSMUSG00000117061	NA	17	13014633	13019682	-	NA	NA	NA	NA	NA	NA
Ugt8a	2.17454	0.000174535	0.00199196	up	33	75	147	9	22	13	13	16	5	6	14	16	ENSMUSG00000032854	22239	3	125658920	125732268	-	GO:0002175|protein localization to paranode region of axon;GO:0006629|lipid metabolic process;GO:0006665|sphingolipid metabolic process;GO:0006682|galactosylceramide biosynthetic process;GO:0007010|cytoskeleton organization;GO:0009247|glycolipid biosynthetic process;GO:0030913|paranodal junction assembly;GO:0042552|myelination;GO:0048812|neuron projection morphogenesis;	GO:0005783|endoplasmic reticulum;GO:0016020|membrane;	GO:0003851|2-hydroxyacylsphingosine 1-beta-galactosyltransferase activity;GO:0008120|ceramide glucosyltransferase activity;GO:0008194|UDP-glycosyltransferase activity;GO:0008489|UDP-galactose:glucosylceramide beta-1,4-galactosyltransferase activity;GO:0016740|transferase activity;GO:0016757|glycosyltransferase activity;GO:0047263|N-acylsphingosine galactosyltransferase activity;	K04628|ceramide galactosyltransferase [EC:2.4.1.47];K04628|ceramide galactosyltransferase [EC:2.4.1.47];K04628|ceramide galactosyltransferase [EC:2.4.1.47];	mmu00565;mmu00600;mmu01100;	Ether lipid metabolism;Sphingolipid metabolism;Metabolic pathways;
Apbb3	1.05161	1.81442e-14	5.70783e-12	up	207	150	267	263	272	210	152	145	118	115	135	73	ENSMUSG00000117679	225372	18	36804207	36812419	-	GO:0000122|negative regulation of transcription by RNA polymerase II;GO:0006355|regulation of DNA-templated transcription;GO:0043066|negative regulation of apoptotic process;GO:0050714|positive regulation of protein secretion;GO:1901988|negative regulation of cell cycle phase transition;	GO:0005634|nucleus;GO:0005737|cytoplasm;GO:0005829|cytosol;GO:0015629|actin cytoskeleton;GO:0016020|membrane;	GO:0001540|amyloid-beta binding;GO:0008134|transcription factor binding;GO:0050750|low-density lipoprotein particle receptor binding;	NA	NA	NA
Vgll2	-0.700128	0.00431011	0.0229952	down	624	642	354	683	309	335	890	966	930	536	925	922	ENSMUSG00000049641	215031	10	51898598	51904567	+	GO:0006355|regulation of DNA-templated transcription;GO:0006357|regulation of transcription by RNA polymerase II;GO:0007519|skeletal muscle tissue development;GO:0045944|positive regulation of transcription by RNA polymerase II;	GO:0005634|nucleus;GO:0005737|cytoplasm;	GO:0003713|transcription coactivator activity;GO:0005515|protein binding;	NA	NA	NA
Cdkn1a	-1.77072	1.02015e-05	0.000204764	down	160	206	150	132	86	56	358	694	305	270	567	639	ENSMUSG00000023067	12575	17	29309950	29319701	+	GO:0000079|regulation of cyclin-dependent protein serine/threonine kinase activity;GO:0006606|protein import into nucleus;GO:0006974|cellular response to DNA damage stimulus;GO:0006977|DNA damage response, signal transduction by p53 class mediator resulting in cell cycle arrest;GO:0006978|DNA damage response, signal transduction by p53 class mediator resulting in transcription of p21 class mediat…	GO:0000307|cyclin-dependent protein kinase holoenzyme complex;GO:0005634|nucleus;GO:0005654|nucleoplasm;GO:0005730|nucleolus;GO:0005737|cytoplasm;GO:0005829|cytosol;GO:0016604|nuclear body;GO:0032991|protein-containing complex;GO:0048471|perinuclear region of cytoplasm;GO:0070557|PCNA-p21 complex;	GO:0004860|protein kinase inhibitor activity;GO:0004861|cyclin-dependent protein serine/threonine kinase inhibitor activity;GO:0005515|protein binding;GO:0019901|protein kinase binding;GO:0019912|cyclin-dependent protein kinase activating kinase activity;GO:0030332|cyclin binding;GO:0031625|ubiquitin protein ligase binding;GO:0044877|protein-containing complex binding;GO:0046872|metal ion binding…	K06625|cyclin-dependent kinase inhibitor 1A;K06625|cyclin-dependent kinase inhibitor 1A;K06625|cyclin-dependent kinase inhibitor 1A;K06625|cyclin-dependent kinase inhibitor 1A;K06625|cyclin-dependent kinase inhibitor 1A;K06625|cyclin-dependent kinase inhibitor 1A;K06625|cyclin-dependent kinase inhibitor 1A;K06625|cyclin-dependent kinase inhibitor 1A;K06625|cyclin-dependent kinase inhibitor 1A;K06…	mmu01522;mmu01524;mmu04012;mmu04066;mmu04068;mmu04110;mmu04115;mmu04151;mmu04218;mmu04630;mmu04921;mmu04928;mmu04934;mmu05160;mmu05161;mmu05163;mmu05165;mmu05166;mmu05167;mmu05169;mmu05200;mmu05202;mmu05203;mmu05205;mmu05206;mmu05210;mmu05211;mmu05212;mmu05213;mmu05214;mmu05215;mmu05216;mmu05217;mmu05218;mmu05219;mmu05220;mmu05222;mmu05223;mmu05224;mmu05225;mmu05226;	Endocrine resistance;Platinum drug resistance;ErbB signaling pathway;HIF-1 signaling pathway;FoxO signaling pathway;Cell cycle;p53 signaling pathway;PI3K-Akt signaling pathway;Cellular senescence;JAK-STAT signaling pathway;Oxytocin signaling pathway;Parathyroid hormone synthesis, secretion and action;Cushing syndrome;Hepatitis C;Hepatitis B;Human cytomegalovirus infection;Human papillomavirus inf…
Hmgb1-ps8	1.56642	1.99595e-28	6.90679e-25	up	255	246	246	276	313	223	125	111	71	101	102	78	ENSMUSG00000097295	NA	10	22138641	22139266	-	NA	NA	NA	NA	NA	NA
Cdkn1c	0.782837	7.91856e-06	0.000167901	up	295	249	429	519	478	332	237	232	300	220	216	234	ENSMUSG00000037664	12577	7	143012076	143014787	-	GO:0000122|negative regulation of transcription by RNA polymerase II;GO:0001501|skeletal system development;GO:0001822|kidney development;GO:0001890|placenta development;GO:0007049|cell cycle;GO:0007096|regulation of exit from mitosis;GO:0007346|regulation of mitotic cell cycle;GO:0007568|aging;GO:0030099|myeloid cell differentiation;GO:0030325|adrenal gland development;GO:0030511|positive regula…	GO:0005634|nucleus;GO:0005737|cytoplasm;	GO:0004860|protein kinase inhibitor activity;GO:0004861|cyclin-dependent protein serine/threonine kinase inhibitor activity;GO:0005515|protein binding;GO:0044877|protein-containing complex binding;GO:0140678|molecular function inhibitor activity;	K09993|cyclin-dependent kinase inhibitor 1C;	mmu04110;	Cell cycle;
Cdkn2c	-0.672643	3.20896e-07	1.20699e-05	down	142	137	194	154	160	92	336	274	306	251	254	145	ENSMUSG00000028551	12580	4	109518073	109524386	-	GO:0000079|regulation of cyclin-dependent protein serine/threonine kinase activity;GO:0007049|cell cycle;GO:0008283|cell population proliferation;GO:0008285|negative regulation of cell population proliferation;GO:0030308|negative regulation of cell growth;GO:0042326|negative regulation of phosphorylation;GO:0045736|negative regulation of cyclin-dependent protein serine/threonine kinase activity;G…	GO:0005634|nucleus;GO:0005737|cytoplasm;	GO:0004861|cyclin-dependent protein serine/threonine kinase inhibitor activity;GO:0019901|protein kinase binding;	K06622|cyclin-dependent kinase inhibitor 2C;K06622|cyclin-dependent kinase inhibitor 2C;K06622|cyclin-dependent kinase inhibitor 2C;K06622|cyclin-dependent kinase inhibitor 2C;K06622|cyclin-dependent kinase inhibitor 2C;	mmu01522;mmu04110;mmu04934;mmu05166;mmu05202;	Endocrine resistance;Cell cycle;Cushing syndrome;Human T-cell leukemia virus 1 infection;Transcriptional misregulation in cancer;
Cd2ap	0.876644	5.01935e-07	1.74738e-05	up	400	384	555	543	628	495	329	402	196	360	278	252	ENSMUSG00000061665	12488	17	43103842	43187556	-	GO:0007015|actin filament organization;GO:0007049|cell cycle;GO:0016050|vesicle organization;GO:0016477|cell migration;GO:0032905|transforming growth factor beta1 production;GO:0032911|negative regulation of transforming growth factor beta1 production;GO:0043161|proteasome-mediated ubiquitin-dependent protein catabolic process;GO:0048259|regulation of receptor-mediated endocytosis;GO:0050714|posi…	GO:0001650|fibrillar center;GO:0001726|ruffle;GO:0005737|cytoplasm;GO:0005829|cytosol;GO:0005856|cytoskeleton;GO:0005886|plasma membrane;GO:0005911|cell-cell junction;GO:0005938|cell cortex;GO:0030054|cell junction;GO:0030139|endocytic vesicle;GO:0030424|axon;GO:0030425|dendrite;GO:0031252|cell leading edge;GO:0031594|neuromuscular junction;GO:0031941|filamentous actin;GO:0031982|vesicle;GO:00329…	GO:0005172|vascular endothelial growth factor receptor binding;GO:0005515|protein binding;GO:0008013|beta-catenin binding;GO:0017124|SH3 domain binding;GO:0042802|identical protein binding;GO:0044877|protein-containing complex binding;GO:0045296|cadherin binding;	K13738|CD2-associated protein;	mmu05100;	Bacterial invasion of epithelial cells;
Gm39325	2.25192	0.000111437	0.00141875	up	15	8	14	34	8	11	0	6	1	2	8	3	ENSMUSG00000111415	NA	9	43978063	43982765	-	NA	NA	NA	NA	NA	NA
Gm15347	2.19796	0.00112919	0.00830312	up	11	2	11	6	9	6	3	2	0	2	4	0	ENSMUSG00000085465	NA	8	12910358	12927344	-	NA	NA	NA	NA	NA	NA
Map3k15	0.795637	0.00684354	0.032664	up	21	19	35	43	31	17	11	27	17	17	15	16	ENSMUSG00000031303	270672	X	158771429	158906347	+	GO:0006468|protein phosphorylation;GO:0016310|phosphorylation;GO:0033554|cellular response to stress;	NA	GO:0000166|nucleotide binding;GO:0004672|protein kinase activity;GO:0004674|protein serine/threonine kinase activity;GO:0004709|MAP kinase kinase kinase activity;GO:0005524|ATP binding;GO:0016301|kinase activity;GO:0016740|transferase activity;GO:0046872|metal ion binding;	NA	NA	NA
Map3k12	0.828018	0.00502696	0.0259476	up	21	35	44	28	41	28	23	12	17	20	32	19	ENSMUSG00000023050	26404	15	102406081	102425499	-	GO:0006468|protein phosphorylation;GO:0007254|JNK cascade;GO:0016310|phosphorylation;GO:0018105|peptidyl-serine phosphorylation;GO:0018107|peptidyl-threonine phosphorylation;GO:0043507|positive regulation of JUN kinase activity;GO:0043687|post-translational protein modification;GO:0045860|positive regulation of protein kinase activity;GO:0045893|positive regulation of DNA-templated transcription;…	GO:0005737|cytoplasm;GO:0005829|cytosol;GO:0005886|plasma membrane;GO:0016020|membrane;GO:0030424|axon;GO:0030426|growth cone;	GO:0000166|nucleotide binding;GO:0004672|protein kinase activity;GO:0004674|protein serine/threonine kinase activity;GO:0004706|JUN kinase kinase kinase activity;GO:0004709|MAP kinase kinase kinase activity;GO:0005524|ATP binding;GO:0016301|kinase activity;GO:0016740|transferase activity;GO:0019901|protein kinase binding;GO:0042803|protein homodimerization activity;GO:0043539|protein serine/threo…	K04423|mitogen-activated protein kinase kinase kinase 12 [EC:2.7.11.25];	mmu04010;	MAPK signaling pathway;
Lyz2	-1.03236	2.84726e-05	0.000466951	down	82	176	125	158	100	96	193	245	429	277	264	250	ENSMUSG00000069516	17105	10	117113236	117118226	-	GO:0008152|metabolic process;GO:0019835|cytolysis;GO:0031640|killing of cells of another organism;GO:0042742|defense response to bacterium;GO:0050829|defense response to Gram-negative bacterium;GO:0050830|defense response to Gram-positive bacterium;	GO:0000137|Golgi cis cisterna;GO:0005576|extracellular region;GO:0005615|extracellular space;GO:0005737|cytoplasm;GO:0005788|endoplasmic reticulum lumen;GO:0005795|Golgi stack;GO:0005902|microvillus;GO:0030140|trans-Golgi network transport vesicle;GO:0030141|secretory granule;GO:0048237|rough endoplasmic reticulum lumen;	GO:0003796|lysozyme activity;GO:0003824|catalytic activity;GO:0016787|hydrolase activity;GO:0016798|hydrolase activity, acting on glycosyl bonds;GO:0042802|identical protein binding;	K13915|lysozyme C [EC:3.2.1.17];	mmu04970;	Salivary secretion;
Luc7l2	0.682024	7.46566e-06	0.000161262	up	3452	2748	4038	4148	4924	3428	2674	3215	1834	3019	2550	2261	ENSMUSG00000029823	192196	6	38528269	38586405	+	GO:0006376|mRNA splice site selection;	GO:0005634|nucleus;GO:0005685|U1 snRNP;GO:0016607|nuclear speck;GO:0071004|U2-type prespliceosome;	GO:0003729|mRNA binding;GO:0019899|enzyme binding;	NA	NA	NA
Mettl21e	1.07903	0.00116419	0.00851343	up	102	62	122	153	50	73	44	118	24	42	37	28	ENSMUSG00000046828	403183	1	44243230	44258121	-	GO:0018022|peptidyl-lysine methylation;GO:0032259|methylation;	GO:0005737|cytoplasm;GO:0005829|cytosol;	GO:0008168|methyltransferase activity;GO:0016279|protein-lysine N-methyltransferase activity;GO:0016740|transferase activity;	NA	NA	NA
Mettl21c	1.57504	2.00183e-12	3.93587e-10	up	2735	3048	2229	5464	3320	3021	1917	770	1207	1535	1623	561	ENSMUSG00000047343	433294	1	44048568	44059194	-	GO:0006479|protein methylation;GO:0007519|skeletal muscle tissue development;GO:0008628|hormone-mediated apoptotic signaling pathway;GO:0010880|regulation of release of sequestered calcium ion into cytosol by sarcoplasmic reticulum;GO:0018022|peptidyl-lysine methylation;GO:0032259|methylation;GO:0071549|cellular response to dexamethasone stimulus;	GO:0005634|nucleus;GO:0005737|cytoplasm;GO:0005829|cytosol;GO:0032991|protein-containing complex;	GO:0008168|methyltransferase activity;GO:0016279|protein-lysine N-methyltransferase activity;GO:0016740|transferase activity;GO:0031072|heat shock protein binding;	NA	NA	NA
6720427I07Rik	0.804687	0.00318581	0.0182339	up	34	28	66	39	50	53	19	39	24	35	32	23	ENSMUSG00000097375	NA	13	48686381	48699976	-	NA	NA	NA	NA	NA	NA
Map3k20	-0.612808	1.13482e-05	0.000222867	down	4410	2627	3122	3504	2848	1943	6743	5343	4623	6317	5971	2690	ENSMUSG00000004085	65964	2	72115981	72272954	+	GO:0000077|DNA damage checkpoint signaling;GO:0006468|protein phosphorylation;GO:0007010|cytoskeleton organization;GO:0007049|cell cycle;GO:0007254|JNK cascade;GO:0016310|phosphorylation;GO:0031098|stress-activated protein kinase signaling cascade;GO:0035556|intracellular signal transduction;GO:0038066|p38MAPK cascade;GO:0042733|embryonic digit morphogenesis;GO:0043065|positive regulation of apop…	GO:0005634|nucleus;GO:0005737|cytoplasm;GO:0005829|cytosol;	GO:0000166|nucleotide binding;GO:0000287|magnesium ion binding;GO:0003723|RNA binding;GO:0004672|protein kinase activity;GO:0004674|protein serine/threonine kinase activity;GO:0004706|JUN kinase kinase kinase activity;GO:0004709|MAP kinase kinase kinase activity;GO:0005524|ATP binding;GO:0016301|kinase activity;GO:0016740|transferase activity;GO:0019843|rRNA binding;GO:0030295|protein kinase acti…	K04424|sterile alpha motif and leucine zipper containing kinase AZK [EC:2.7.11.25];	mmu04010;	MAPK signaling pathway;
Map3k21	-4.18508	0.000131528	0.00160374	down	0	0	0	0	2	0	3	1	12	9	9	8	ENSMUSG00000031853	234878	8	126637189	126674179	+	GO:0006468|protein phosphorylation;GO:0016310|phosphorylation;	NA	GO:0000166|nucleotide binding;GO:0004672|protein kinase activity;GO:0004674|protein serine/threonine kinase activity;GO:0004706|JUN kinase kinase kinase activity;GO:0004709|MAP kinase kinase kinase activity;GO:0005524|ATP binding;GO:0016301|kinase activity;GO:0016740|transferase activity;	K17534|mitogen-activated protein kinase kinase kinase MLK4 [EC:2.7.11.25];	mmu04010;	MAPK signaling pathway;
Stambp-ps1	1.99514	0.00173269	0.011473	up	15	4	14	15	4	6	0	5	2	5	4	0	ENSMUSG00000107505	100416267	6	128424047	128425361	-	NA	NA	NA	NA	NA	NA
Hsdl2	-0.670584	1.09621e-05	0.000216956	down	756	518	444	734	460	383	1062	969	1152	1152	1057	499	ENSMUSG00000028383	72479	4	59581563	59618689	+	GO:0008150|biological_process;	GO:0005739|mitochondrion;GO:0005777|peroxisome;	GO:0003674|molecular_function;GO:0016491|oxidoreductase activity;	NA	NA	NA
Sytl2	1.79097	4.20356e-15	1.53046e-12	up	148	104	94	137	93	91	50	42	27	55	37	10	ENSMUSG00000030616	83671	7	89951460	90059927	+	GO:0006886|intracellular protein transport;GO:0006887|exocytosis;GO:0006904|vesicle docking involved in exocytosis;GO:0070257|positive regulation of mucus secretion;GO:0072659|protein localization to plasma membrane;	GO:0005737|cytoplasm;GO:0005886|plasma membrane;GO:0016020|membrane;GO:0019897|extrinsic component of plasma membrane;GO:0042470|melanosome;GO:0070382|exocytic vesicle;	GO:0001786|phosphatidylserine binding;GO:0005515|protein binding;GO:0005546|phosphatidylinositol-4,5-bisphosphate binding;GO:0019902|phosphatase binding;GO:0031267|small GTPase binding;GO:0042043|neurexin family protein binding;	NA	NA	NA
Marchf6	-0.772715	0.000117396	0.00147401	down	2627	1247	1587	1871	1512	910	4101	3098	3742	3640	3160	1097	ENSMUSG00000039100	223455	15	31456037	31531199	-	GO:0010498|proteasomal protein catabolic process;GO:0016567|protein ubiquitination;GO:0030433|ubiquitin-dependent ERAD pathway;GO:0043161|proteasome-mediated ubiquitin-dependent protein catabolic process;GO:0070936|protein K48-linked ubiquitination;	GO:0005783|endoplasmic reticulum;GO:0005789|endoplasmic reticulum membrane;GO:0016020|membrane;	GO:0004842|ubiquitin-protein transferase activity;GO:0008270|zinc ion binding;GO:0016740|transferase activity;GO:0019899|enzyme binding;GO:0031624|ubiquitin conjugating enzyme binding;GO:0046872|metal ion binding;GO:0061630|ubiquitin protein ligase activity;GO:1990381|ubiquitin-specific protease binding;	K10661|E3 ubiquitin-protein ligase MARCH6 [EC:2.3.2.27];	mmu04141;	Protein processing in endoplasmic reticulum;
Tubb6	-0.617206	0.00705018	0.0333194	down	227	189	295	318	212	142	247	396	266	346	566	404	ENSMUSG00000001473	67951	18	67523787	67535819	+	GO:0000226|microtubule cytoskeleton organization;GO:0000278|mitotic cell cycle;GO:0007017|microtubule-based process;	GO:0005737|cytoplasm;GO:0005856|cytoskeleton;GO:0005874|microtubule;GO:0015630|microtubule cytoskeleton;GO:0045171|intercellular bridge;GO:0072686|mitotic spindle;	GO:0000166|nucleotide binding;GO:0005200|structural constituent of cytoskeleton;GO:0005525|GTP binding;GO:0046872|metal ion binding;	K07375|tubulin beta;K07375|tubulin beta;K07375|tubulin beta;K07375|tubulin beta;K07375|tubulin beta;K07375|tubulin beta;K07375|tubulin beta;K07375|tubulin beta;K07375|tubulin beta;K07375|tubulin beta;	mmu04145;mmu04540;mmu04814;mmu05010;mmu05012;mmu05014;mmu05016;mmu05020;mmu05022;mmu05132;	Phagosome;Gap junction;Motor proteins;Alzheimer disease;Parkinson disease;Amyotrophic lateral sclerosis;Huntington disease;Prion disease;Pathways of neurodegeneration - multiple diseases;Salmonella infection;
Tpd52l1	-0.933705	2.35687e-22	2.71858e-19	down	308	226	311	372	283	175	620	661	654	641	563	383	ENSMUSG00000000296	21987	10	31208372	31321954	-	GO:0000086|G2/M transition of mitotic cell cycle;GO:0043406|positive regulation of MAP kinase activity;GO:0046330|positive regulation of JNK cascade;GO:2001235|positive regulation of apoptotic signaling pathway;	GO:0005737|cytoplasm;GO:0005769|early endosome;GO:0048471|perinuclear region of cytoplasm;	GO:0042802|identical protein binding;GO:0042803|protein homodimerization activity;	NA	NA	NA
Slc16a13	1.65635	0.00123366	0.00889739	up	7	18	14	5	17	14	8	4	3	3	3	6	ENSMUSG00000044367	69309	11	70107615	70111890	-	GO:0015718|monocarboxylic acid transport;GO:0055085|transmembrane transport;	GO:0005794|Golgi apparatus;GO:0005829|cytosol;GO:0005886|plasma membrane;GO:0016020|membrane;	GO:0008028|monocarboxylic acid transmembrane transporter activity;GO:0015293|symporter activity;GO:0022857|transmembrane transporter activity;	NA	NA	NA
Gm3739	1.84377	0.00933067	0.0412572	up	9	3	5	2	7	11	2	3	0	2	4	1	ENSMUSG00000091472	100042235	14	15154724	15176125	+	NA	NA	NA	NA	NA	NA
Runx1	-1.84932	2.19434e-06	5.96427e-05	down	21	26	10	26	15	14	25	51	59	84	139	77	ENSMUSG00000022952	12394	16	92398354	92623037	-	GO:0000122|negative regulation of transcription by RNA polymerase II;GO:0001501|skeletal system development;GO:0001701|in utero embryonic development;GO:0001889|liver development;GO:0002318|myeloid progenitor cell differentiation;GO:0002573|myeloid leukocyte differentiation;GO:0002667|regulation of T cell anergy;GO:0006355|regulation of DNA-templated transcription;GO:0006357|regulation of transcr…	GO:0000785|chromatin;GO:0005604|basement membrane;GO:0005634|nucleus;GO:0005654|nucleoplasm;GO:0016513|core-binding factor complex;GO:0032991|protein-containing complex;GO:0043231|intracellular membrane-bounded organelle;	GO:0000976|transcription cis-regulatory region binding;GO:0000977|RNA polymerase II transcription regulatory region sequence-specific DNA binding;GO:0000978|RNA polymerase II cis-regulatory region sequence-specific DNA binding;GO:0000981|DNA-binding transcription factor activity, RNA polymerase II-specific;GO:0001222|transcription corepressor binding;GO:0001223|transcription coactivator binding;G…	K08367|runt-related transcription factor 1;K08367|runt-related transcription factor 1;K08367|runt-related transcription factor 1;K08367|runt-related transcription factor 1;K08367|runt-related transcription factor 1;K08367|runt-related transcription factor 1;	mmu04530;mmu04659;mmu05200;mmu05202;mmu05220;mmu05221;	Tight junction;Th17 cell differentiation;Pathways in cancer;Transcriptional misregulation in cancer;Chronic myeloid leukemia;Acute myeloid leukemia;
Uchl1	-1.25787	0.00367007	0.0202809	down	24	56	40	45	20	24	43	86	38	54	122	163	ENSMUSG00000029223	22223	5	66833434	66844577	+	GO:0002176|male germ cell proliferation;GO:0002931|response to ischemia;GO:0006508|proteolysis;GO:0006511|ubiquitin-dependent protein catabolic process;GO:0007409|axonogenesis;GO:0007412|axon target recognition;GO:0007628|adult walking behavior;GO:0016579|protein deubiquitination;GO:0019233|sensory perception of pain;GO:0019896|axonal transport of mitochondrion;GO:0042755|eating behavior;GO:00434…	GO:0005654|nucleoplasm;GO:0005737|cytoplasm;GO:0005783|endoplasmic reticulum;GO:0005829|cytosol;GO:0005886|plasma membrane;GO:0016020|membrane;GO:0030424|axon;GO:0043025|neuronal cell body;GO:0043209|myelin sheath;GO:0044306|neuron projection terminus;	GO:0004197|cysteine-type endopeptidase activity;GO:0004843|cysteine-type deubiquitinase activity;GO:0008233|peptidase activity;GO:0008234|cysteine-type peptidase activity;GO:0008242|omega peptidase activity;GO:0016787|hydrolase activity;GO:0016874|ligase activity;GO:0031625|ubiquitin protein ligase binding;GO:0031694|alpha-2A adrenergic receptor binding;GO:0043130|ubiquitin binding;	K05611|ubiquitin carboxyl-terminal hydrolase L1 [EC:3.4.19.12];K05611|ubiquitin carboxyl-terminal hydrolase L1 [EC:3.4.19.12];	mmu05012;mmu05022;	Parkinson disease;Pathways of neurodegeneration - multiple diseases;
Gm15545	1.25897	0.000126009	0.00155617	up	27	17	34	23	36	25	9	23	11	7	16	9	ENSMUSG00000087138	100502630	7	44636312	44644021	+	GO:0008150|biological_process;	GO:0005575|cellular_component;	GO:0003674|molecular_function;	NA	NA	NA
Gm15519	-1.20268	0.000426862	0.00389945	down	9	9	6	13	11	5	29	27	28	28	19	7	ENSMUSG00000083443	NA	6	112540603	112542168	+	NA	NA	NA	NA	NA	NA
Gsk3a	-0.756119	0.0001147	0.00145175	down	343	184	239	284	185	134	588	389	512	516	446	160	ENSMUSG00000057177	606496	7	24927683	24937276	-	GO:0003073|regulation of systemic arterial blood pressure;GO:0003214|cardiac left ventricle morphogenesis;GO:0005975|carbohydrate metabolic process;GO:0005977|glycogen metabolic process;GO:0006349|regulation of gene expression by genomic imprinting;GO:0006468|protein phosphorylation;GO:0007399|nervous system development;GO:0007568|aging;GO:0008286|insulin receptor signaling pathway;GO:0009968|neg…	GO:0005634|nucleus;GO:0005737|cytoplasm;GO:0005829|cytosol;GO:0005874|microtubule;GO:0030424|axon;GO:0030877|beta-catenin destruction complex;	GO:0000166|nucleotide binding;GO:0004672|protein kinase activity;GO:0004674|protein serine/threonine kinase activity;GO:0005102|signaling receptor binding;GO:0005515|protein binding;GO:0005524|ATP binding;GO:0016301|kinase activity;GO:0016740|transferase activity;GO:0019901|protein kinase binding;GO:0034236|protein kinase A catalytic subunit binding;GO:0050321|tau-protein kinase activity;GO:01202…	K08822|glycogen synthase kinase 3 alpha [EC:2.7.11.26];K08822|glycogen synthase kinase 3 alpha [EC:2.7.11.26];K08822|glycogen synthase kinase 3 alpha [EC:2.7.11.26];	mmu04062;mmu04728;mmu04932;	Chemokine signaling pathway;Dopaminergic synapse;Non-alcoholic fatty liver disease;
Gm40123	1.87309	0.00013131	0.0016022	up	20	14	8	16	18	13	4	2	5	12	5	0	ENSMUSG00000105961	NA	3	108134103	108147563	+	NA	NA	NA	NA	NA	NA
Gm15163	-1.58966	2.95666e-08	1.68228e-06	down	34	16	17	17	17	8	76	70	71	69	67	19	ENSMUSG00000085711	NA	X	155799225	155800526	-	NA	NA	NA	NA	NA	NA
Rbm12b1	0.819865	0.000865217	0.00676762	up	50	42	47	41	60	44	43	39	27	17	25	28	ENSMUSG00000046667	72397	4	12140264	12146731	+	GO:0043484|regulation of RNA splicing;	GO:0005654|nucleoplasm;GO:1990904|ribonucleoprotein complex;	GO:0003676|nucleic acid binding;GO:0003723|RNA binding;	NA	NA	NA
Gm15122	2.22851	4.10058e-05	0.000636231	up	9	13	19	16	15	12	1	7	1	2	1	7	ENSMUSG00000087672	NA	10	80118278	80118840	-	NA	NA	NA	NA	NA	NA
Mfsd4b1	0.757689	0.00819645	0.03742	up	39	52	67	131	132	94	63	38	57	58	75	45	ENSMUSG00000038522	215929	10	39877571	39901264	-	GO:0006811|monoatomic ion transport;GO:0006814|sodium ion transport;GO:0008643|carbohydrate transport;GO:0055085|transmembrane transport;	GO:0005575|cellular_component;GO:0005886|plasma membrane;GO:0016020|membrane;	GO:0005355|glucose transmembrane transporter activity;GO:0015293|symporter activity;GO:0022857|transmembrane transporter activity;	NA	NA	NA
Apex2	0.887006	1.8794e-07	7.74223e-06	up	85	61	89	94	62	55	61	49	46	43	36	32	ENSMUSG00000025269	77622	X	149302515	149372864	-	GO:0006281|DNA repair;GO:0006284|base-excision repair;GO:0006310|DNA recombination;GO:0006974|cellular response to DNA damage stimulus;GO:0007049|cell cycle;	GO:0001650|fibrillar center;GO:0005634|nucleus;GO:0005654|nucleoplasm;GO:0005737|cytoplasm;GO:0005739|mitochondrion;GO:0005743|mitochondrial inner membrane;GO:0043231|intracellular membrane-bounded organelle;	GO:0003677|DNA binding;GO:0003824|catalytic activity;GO:0003906|DNA-(apurinic or apyrimidinic site) endonuclease activity;GO:0004518|nuclease activity;GO:0004519|endonuclease activity;GO:0004527|exonuclease activity;GO:0008081|phosphoric diester hydrolase activity;GO:0008270|zinc ion binding;GO:0008311|double-stranded DNA 3'-5' DNA exonuclease activity;GO:0016787|hydrolase activity;GO:0046872|met…	NA	NA	NA
Rprd1a	-0.701055	0.00188924	0.012261	down	208	135	184	206	151	95	453	299	307	401	283	78	ENSMUSG00000040446	225283	18	24618017	24663261	-	GO:0031124|mRNA 3'-end processing;GO:0070940|dephosphorylation of RNA polymerase II C-terminal domain;	GO:0005634|nucleus;GO:0016591|RNA polymerase II, holoenzyme;	GO:0000993|RNA polymerase II complex binding;GO:0042802|identical protein binding;	NA	NA	NA
A930033H14Rik	0.847048	0.00383566	0.0209352	up	43	30	62	58	65	32	57	21	24	14	39	22	ENSMUSG00000090622	320700	10	69045592	69048928	-	GO:0008150|biological_process;	GO:0005575|cellular_component;	GO:0003674|molecular_function;	NA	NA	NA
Hopx	1.17793	0.000861965	0.00674829	up	19	14	18	16	23	14	8	10	6	7	7	12	ENSMUSG00000059325	74318	5	77234835	77262968	-	GO:0000122|negative regulation of transcription by RNA polymerase II;GO:0001829|trophectodermal cell differentiation;GO:0006357|regulation of transcription by RNA polymerase II;GO:0007275|multicellular organism development;GO:0007507|heart development;GO:0008016|regulation of heart contraction;GO:0016575|histone deacetylation;GO:0030154|cell differentiation;GO:0043393|regulation of protein bindin…	GO:0005634|nucleus;GO:0005737|cytoplasm;	GO:0003677|DNA binding;GO:0005515|protein binding;	NA	NA	NA
Col28a1	1.34697	0.00386243	0.0210548	up	13	20	40	9	13	13	8	12	2	6	12	7	ENSMUSG00000068794	213945	6	7997808	8192617	-	GO:0007155|cell adhesion;GO:0010466|negative regulation of peptidase activity;GO:0030198|extracellular matrix organization;	GO:0005576|extracellular region;GO:0005581|collagen trimer;GO:0005588|collagen type V trimer;GO:0005604|basement membrane;GO:0005615|extracellular space;GO:0031012|extracellular matrix;GO:0062023|collagen-containing extracellular matrix;	GO:0004867|serine-type endopeptidase inhibitor activity;GO:0005201|extracellular matrix structural constituent;GO:0030020|extracellular matrix structural constituent conferring tensile strength;GO:0030414|peptidase inhibitor activity;	K23619|collagen type XXVIII alpha;	mmu04974;	Protein digestion and absorption;
Nmrk2	1.08626	1.61201e-07	6.78614e-06	up	1864	1415	2562	4863	2765	2485	1987	1453	950	1583	1489	855	ENSMUSG00000004939	69564	10	81034004	81037885	-	GO:0016310|phosphorylation;GO:0019363|pyridine nucleotide biosynthetic process;GO:0045662|negative regulation of myoblast differentiation;	GO:0005622|intracellular anatomical structure;GO:0005654|nucleoplasm;GO:0005737|cytoplasm;GO:0005886|plasma membrane;GO:0043231|intracellular membrane-bounded organelle;	GO:0000166|nucleotide binding;GO:0005515|protein binding;GO:0005524|ATP binding;GO:0016301|kinase activity;GO:0016740|transferase activity;GO:0046872|metal ion binding;GO:0050262|ribosylnicotinamide kinase activity;GO:0061769|ribosylnicotinate kinase activity;	K10524|nicotinamide/nicotinate riboside kinase [EC:2.7.1.22 2.7.1.173];K10524|nicotinamide/nicotinate riboside kinase [EC:2.7.1.22 2.7.1.173];	mmu00760;mmu01100;	Nicotinate and nicotinamide metabolism;Metabolic pathways;
Ncapd2	0.708361	0.000417575	0.0038369	up	111	109	218	148	189	166	98	141	99	130	127	57	ENSMUSG00000038252	68298	6	125144970	125168664	-	GO:0000278|mitotic cell cycle;GO:0007049|cell cycle;GO:0007076|mitotic chromosome condensation;GO:0010032|meiotic chromosome condensation;GO:0030261|chromosome condensation;GO:0051301|cell division;GO:0051984|positive regulation of chromosome segregation;GO:1905820|positive regulation of chromosome separation;GO:1905821|positive regulation of chromosome condensation;	GO:0000228|nuclear chromosome;GO:0000779|condensed chromosome, centromeric region;GO:0000793|condensed chromosome;GO:0000794|condensed nuclear chromosome;GO:0000796|condensin complex;GO:0005634|nucleus;GO:0005654|nucleoplasm;GO:0005694|chromosome;GO:0005737|cytoplasm;GO:0005829|cytosol;GO:0045120|pronucleus;	GO:0042393|histone binding;	NA	NA	NA
Ncapd3	0.874215	4.15355e-08	2.1977e-06	up	200	134	251	240	260	214	151	156	121	171	101	91	ENSMUSG00000035024	78658	9	26941471	27006611	+	GO:0007049|cell cycle;GO:0007076|mitotic chromosome condensation;GO:0010032|meiotic chromosome condensation;GO:0030261|chromosome condensation;GO:0051301|cell division;GO:0051307|meiotic chromosome separation;GO:0051984|positive regulation of chromosome segregation;GO:1905820|positive regulation of chromosome separation;	GO:0000776|kinetochore;GO:0000779|condensed chromosome, centromeric region;GO:0000793|condensed chromosome;GO:0000794|condensed nuclear chromosome;GO:0000796|condensin complex;GO:0005634|nucleus;GO:0005654|nucleoplasm;GO:0005721|pericentric heterochromatin;GO:0042585|germinal vesicle;	GO:0035064|methylated histone binding;GO:0042393|histone binding;	NA	NA	NA
Krt18	-4.77229	1.40318e-09	1.19009e-07	down	6	3	0	3	5	1	10	80	44	61	229	92	ENSMUSG00000023043	16668	15	101936615	101940462	+	GO:0033209|tumor necrosis factor-mediated signaling pathway;GO:0043001|Golgi to plasma membrane protein transport;GO:0043066|negative regulation of apoptotic process;GO:0045104|intermediate filament cytoskeleton organization;GO:0097191|extrinsic apoptotic signaling pathway;GO:0097284|hepatocyte apoptotic process;	GO:0005615|extracellular space;GO:0005634|nucleus;GO:0005737|cytoplasm;GO:0005815|microtubule organizing center;GO:0005829|cytosol;GO:0005882|intermediate filament;GO:0005886|plasma membrane;GO:0009897|external side of plasma membrane;GO:0032991|protein-containing complex;GO:0034451|centriolar satellite;GO:0045095|keratin filament;GO:0071944|cell periphery;	GO:0005198|structural molecule activity;GO:0005515|protein binding;GO:0097110|scaffold protein binding;	K07604|type I keratin, acidic;K07604|type I keratin, acidic;	mmu04915;mmu05150;	Estrogen signaling pathway;Staphylococcus aureus infection;
Pkmyt1	2.05361	0.000622405	0.00522	up	10	5	12	10	12	7	8	1	0	1	3	2	ENSMUSG00000023908	268930	17	23945310	23955709	+	GO:0006468|protein phosphorylation;GO:0007049|cell cycle;GO:0016310|phosphorylation;	GO:0005634|nucleus;GO:0005654|nucleoplasm;GO:0005730|nucleolus;GO:0005737|cytoplasm;GO:0005783|endoplasmic reticulum;GO:0005794|Golgi apparatus;GO:0016020|membrane;	GO:0000166|nucleotide binding;GO:0004672|protein kinase activity;GO:0004674|protein serine/threonine kinase activity;GO:0005524|ATP binding;GO:0016301|kinase activity;GO:0016740|transferase activity;GO:0046872|metal ion binding;	K06633|membrane-associated tyrosine- and threonine-specific cdc2-inhibitory kinase [EC:2.7.11.1];K06633|membrane-associated tyrosine- and threonine-specific cdc2-inhibitory kinase [EC:2.7.11.1];K06633|membrane-associated tyrosine- and threonine-specific cdc2-inhibitory kinase [EC:2.7.11.1];	mmu04110;mmu04114;mmu04914;	Cell cycle;Oocyte meiosis;Progesterone-mediated oocyte maturation;
Krt80	-1.18124	0.0012346	0.00890043	down	13	11	13	13	9	3	19	21	24	18	35	31	ENSMUSG00000037185	74127	15	101245325	101268043	-	GO:0031424|keratinization;GO:0045109|intermediate filament organization;	GO:0005737|cytoplasm;GO:0005882|intermediate filament;GO:0045095|keratin filament;GO:0045111|intermediate filament cytoskeleton;	GO:0030280|structural constituent of skin epidermis;	NA	NA	NA
Hpgd	-1.92861	4.33026e-05	0.000667161	down	5	18	23	20	16	28	12	92	45	117	128	73	ENSMUSG00000031613	15446	8	56747620	56774078	+	GO:0006629|lipid metabolic process;GO:0006631|fatty acid metabolic process;GO:0006693|prostaglandin metabolic process;GO:0007179|transforming growth factor beta receptor signaling pathway;GO:0007565|female pregnancy;GO:0007567|parturition;GO:0043065|positive regulation of apoptotic process;GO:0045471|response to ethanol;GO:0045786|negative regulation of cell cycle;GO:0097070|ductus arteriosus clo…	GO:0005615|extracellular space;GO:0005654|nucleoplasm;GO:0005737|cytoplasm;GO:0005829|cytosol;GO:0016323|basolateral plasma membrane;	GO:0004957|prostaglandin E receptor activity;GO:0016404|15-hydroxyprostaglandin dehydrogenase (NAD+) activity;GO:0016491|oxidoreductase activity;GO:0016616|oxidoreductase activity, acting on the CH-OH group of donors, NAD or NADP as acceptor;GO:0042802|identical protein binding;GO:0047034|15-hydroxyicosatetraenoate dehydrogenase activity;GO:0051287|NAD binding;GO:0070403|NAD+ binding;	K00069|15-hydroxyprostaglandin dehydrogenase (NAD) [EC:1.1.1.141];K00069|15-hydroxyprostaglandin dehydrogenase (NAD) [EC:1.1.1.141];	mmu00590;mmu05202;	Arachidonic acid metabolism;Transcriptional misregulation in cancer;
Ddb1	-0.601285	8.50544e-05	0.00115059	down	1731	1167	1402	1737	1242	882	2887	2020	2821	2848	2408	980	ENSMUSG00000024740	13194	19	10582691	10607183	+	GO:0006281|DNA repair;GO:0006511|ubiquitin-dependent protein catabolic process;GO:0006915|apoptotic process;GO:0006974|cellular response to DNA damage stimulus;GO:0010498|proteasomal protein catabolic process;GO:0016055|Wnt signaling pathway;GO:0016567|protein ubiquitination;GO:0019076|viral release from host cell;GO:0034644|cellular response to UV;GO:0035234|ectopic germ cell programmed cell dea…	GO:0005634|nucleus;GO:0005654|nucleoplasm;GO:0005737|cytoplasm;GO:0031464|Cul4A-RING E3 ubiquitin ligase complex;GO:0031465|Cul4B-RING E3 ubiquitin ligase complex;GO:0032991|protein-containing complex;GO:0035861|site of double-strand break;GO:0080008|Cul4-RING E3 ubiquitin ligase complex;	GO:0003676|nucleic acid binding;GO:0003677|DNA binding;GO:0003684|damaged DNA binding;GO:0005515|protein binding;GO:0030674|protein-macromolecule adaptor activity;GO:0044877|protein-containing complex binding;GO:0071987|WD40-repeat domain binding;GO:0097602|cullin family protein binding;	K10610|DNA damage-binding protein 1;K10610|DNA damage-binding protein 1;K10610|DNA damage-binding protein 1;K10610|DNA damage-binding protein 1;K10610|DNA damage-binding protein 1;	mmu03420;mmu04120;mmu05161;mmu05170;mmu05203;	Nucleotide excision repair;Ubiquitin mediated proteolysis;Hepatitis B;Human immunodeficiency virus 1 infection;Viral carcinogenesis;
Gm15246	2.32375	0.011477	0.0482214	up	6	3	1	6	5	2	1	2	0	0	1	1	ENSMUSG00000087159	101055907	X	168103618	168151186	+	GO:0008150|biological_process;	GO:0005575|cellular_component;	GO:0003674|molecular_function;	NA	NA	NA
Hpse	-1.47701	0.0081161	0.0371298	down	0	2	8	3	3	3	7	11	16	8	9	7	ENSMUSG00000035273	15442	5	100827350	100867582	-	GO:0001954|positive regulation of cell-matrix adhesion;GO:0002542|Factor XII activation;GO:0006898|receptor-mediated endocytosis;GO:0006954|inflammatory response;GO:0007155|cell adhesion;GO:0007160|cell-matrix adhesion;GO:0008284|positive regulation of cell population proliferation;GO:0010033|response to organic substance;GO:0010508|positive regulation of autophagy;GO:0010575|positive regulation …	GO:0005576|extracellular region;GO:0005615|extracellular space;GO:0005634|nucleus;GO:0005654|nucleoplasm;GO:0005764|lysosome;GO:0005768|endosome;GO:0005776|autophagosome;GO:0005886|plasma membrane;GO:0016020|membrane;GO:0031012|extracellular matrix;GO:0043202|lysosomal lumen;GO:0043231|intracellular membrane-bounded organelle;GO:0045121|membrane raft;GO:1904974|heparanase complex;	GO:0016787|hydrolase activity;GO:0016798|hydrolase activity, acting on glycosyl bonds;GO:0030305|heparanase activity;GO:0045545|syndecan binding;GO:0140355|cargo receptor ligand activity;	K07964|heparanase [EC:3.2.1.166];K07964|heparanase [EC:3.2.1.166];K07964|heparanase [EC:3.2.1.166];	mmu00531;mmu01100;mmu05205;	Glycosaminoglycan degradation;Metabolic pathways;Proteoglycans in cancer;
Aph1c	-0.945789	0.00474399	0.0247733	down	18	8	6	23	26	10	38	25	42	28	26	30	ENSMUSG00000053040	68318	9	66722276	66742008	-	GO:0001656|metanephros development;GO:0001963|synaptic transmission, dopaminergic;GO:0006509|membrane protein ectodomain proteolysis;GO:0007219|Notch signaling pathway;GO:0007220|Notch receptor processing;GO:0007614|short-term memory;GO:0007626|locomotory behavior;GO:0010950|positive regulation of endopeptidase activity;GO:0016485|protein processing;GO:0034205|amyloid-beta formation;GO:0035249|sy…	GO:0005783|endoplasmic reticulum;GO:0005886|plasma membrane;GO:0016020|membrane;GO:0030133|transport vesicle;GO:0070765|gamma-secretase complex;	GO:0030674|protein-macromolecule adaptor activity;GO:0061133|endopeptidase activator activity;	K06172|gamma-secretase subunit APH-1;K06172|gamma-secretase subunit APH-1;	mmu04330;mmu05010;	Notch signaling pathway;Alzheimer disease;
Srrm4os	-1.85449	1.4692e-09	1.24e-07	down	15	9	14	17	11	7	32	73	36	42	57	44	ENSMUSG00000086219	76798	5	116576771	116603546	+	GO:0008150|biological_process;	GO:0005575|cellular_component;	GO:0003674|molecular_function;	NA	NA	NA
Dot1l	0.837357	0.000256077	0.00267712	up	619	518	589	621	779	782	342	492	260	436	381	474	ENSMUSG00000061589	208266	10	80591040	80631295	+	GO:0000077|DNA damage checkpoint signaling;GO:0006281|DNA repair;GO:0006479|protein methylation;GO:0008284|positive regulation of cell population proliferation;GO:0010467|gene expression;GO:0016570|histone modification;GO:0034729|histone H3-K79 methylation;GO:0045944|positive regulation of transcription by RNA polymerase II;GO:0046425|regulation of receptor signaling pathway via JAK-STAT;GO:20006…	GO:0005634|nucleus;GO:0005654|nucleoplasm;GO:0005737|cytoplasm;GO:0032991|protein-containing complex;GO:0043231|intracellular membrane-bounded organelle;	GO:0003676|nucleic acid binding;GO:0003713|transcription coactivator activity;GO:0018024|histone lysine N-methyltransferase activity;GO:0031151|histone H3K79 methyltransferase activity;GO:0042054|histone methyltransferase activity;GO:0061629|RNA polymerase II-specific DNA-binding transcription factor binding;GO:0140956|histone H3K79 trimethyltransferase activity;	K11427|[histone H3]-lysine79 N-trimethyltransferase [EC:2.1.1.360];K11427|[histone H3]-lysine79 N-trimethyltransferase [EC:2.1.1.360];K11427|[histone H3]-lysine79 N-trimethyltransferase [EC:2.1.1.360];	mmu00310;mmu01100;mmu05202;	Lysine degradation;Metabolic pathways;Transcriptional misregulation in cancer;
Psma5-ps	-0.802141	0.00328623	0.0186788	down	33	20	40	21	11	21	47	51	65	39	47	33	ENSMUSG00000050490	666974	10	85149352	85150303	+	NA	NA	NA	NA	NA	NA
Gm15337	1.50528	0.00470651	0.0246316	up	17	6	25	8	11	5	9	4	1	4	8	2	ENSMUSG00000085289	NA	18	39500091	39522478	-	NA	NA	NA	NA	NA	NA
Hectd2os	-1.04875	0.000238399	0.00253677	down	89	90	69	188	48	52	188	280	116	164	270	169	ENSMUSG00000087579	668215	19	36544889	36683041	-	GO:0008150|biological_process;	GO:0005575|cellular_component;	GO:0003674|molecular_function;	NA	NA	NA
Trim11	0.651731	0.000264046	0.0027291	up	145	137	201	179	198	207	127	135	125	112	137	117	ENSMUSG00000020455	94091	11	58868919	58882284	+	GO:0010468|regulation of gene expression;GO:0016567|protein ubiquitination;GO:0032897|negative regulation of viral transcription;GO:0044790|suppression of viral release by host;GO:0045087|innate immune response;GO:0045892|negative regulation of DNA-templated transcription;GO:0046597|negative regulation of viral entry into host cell;GO:0046598|positive regulation of viral entry into host cell;GO:0…	GO:0005634|nucleus;GO:0005654|nucleoplasm;GO:0005737|cytoplasm;GO:0005829|cytosol;	GO:0004842|ubiquitin-protein transferase activity;GO:0005515|protein binding;GO:0008134|transcription factor binding;GO:0008270|zinc ion binding;GO:0016740|transferase activity;GO:0019904|protein domain specific binding;GO:0046872|metal ion binding;GO:0061630|ubiquitin protein ligase activity;	NA	NA	NA
Ip6k1	0.612919	0.000486142	0.00431345	up	355	281	550	509	610	411	289	372	284	339	332	306	ENSMUSG00000032594	27399	9	107879700	107925981	+	GO:0006020|inositol metabolic process;GO:0016310|phosphorylation;GO:0032958|inositol phosphate biosynthetic process;GO:0046854|phosphatidylinositol phosphate biosynthetic process;GO:0120163|negative regulation of cold-induced thermogenesis;	GO:0001650|fibrillar center;GO:0005634|nucleus;GO:0005654|nucleoplasm;GO:0005737|cytoplasm;GO:0005829|cytosol;	GO:0000166|nucleotide binding;GO:0000827|inositol-1,3,4,5,6-pentakisphosphate kinase activity;GO:0000828|inositol hexakisphosphate kinase activity;GO:0000832|inositol hexakisphosphate 5-kinase activity;GO:0005524|ATP binding;GO:0016301|kinase activity;GO:0016740|transferase activity;GO:0052723|inositol hexakisphosphate 1-kinase activity;GO:0052724|inositol hexakisphosphate 3-kinase activity;	K07756|inositol-hexakisphosphate 5-kinase [EC:2.7.4.21];	mmu04070;	Phosphatidylinositol signaling system;
Acat1	-0.692093	3.47346e-08	1.89583e-06	down	3164	2142	2468	3109	2077	1484	4500	4965	5140	4471	4339	2454	ENSMUSG00000032047	110446	9	53491822	53521682	-	GO:0006085|acetyl-CoA biosynthetic process;GO:0006550|isoleucine catabolic process;GO:0006629|lipid metabolic process;GO:0006631|fatty acid metabolic process;GO:0006635|fatty acid beta-oxidation;GO:0015936|coenzyme A metabolic process;GO:0015937|coenzyme A biosynthetic process;GO:0046356|acetyl-CoA catabolic process;GO:0046952|ketone body catabolic process;GO:1902860|propionyl-CoA biosynthetic pr…	GO:0005739|mitochondrion;GO:0005743|mitochondrial inner membrane;GO:0005759|mitochondrial matrix;	GO:0003985|acetyl-CoA C-acetyltransferase activity;GO:0016453|C-acetyltransferase activity;GO:0016740|transferase activity;GO:0016746|acyltransferase activity;GO:0016747|acyltransferase activity, transferring groups other than amino-acyl groups;GO:0019899|enzyme binding;GO:0030955|potassium ion binding;GO:0042802|identical protein binding;GO:0046872|metal ion binding;GO:0120225|coenzyme A binding;	K00626|acetyl-CoA C-acetyltransferase [EC:2.3.1.9];K00626|acetyl-CoA C-acetyltransferase [EC:2.3.1.9];K00626|acetyl-CoA C-acetyltransferase [EC:2.3.1.9];K00626|acetyl-CoA C-acetyltransferase [EC:2.3.1.9];K00626|acetyl-CoA C-acetyltransferase [EC:2.3.1.9];K00626|acetyl-CoA C-acetyltransferase [EC:2.3.1.9];K00626|acetyl-CoA C-acetyltransferase [EC:2.3.1.9];K00626|acetyl-CoA C-acetyltransferase [EC:…	mmu00071;mmu00280;mmu00310;mmu00380;mmu00620;mmu00630;mmu00650;mmu00900;mmu01100;mmu01200;mmu01212;mmu04975;	Fatty acid degradation;Valine, leucine and isoleucine degradation;Lysine degradation;Tryptophan metabolism;Pyruvate metabolism;Glyoxylate and dicarboxylate metabolism;Butanoate metabolism;Terpenoid backbone biosynthesis;Metabolic pathways;Carbon metabolism;Fatty acid metabolism;Fat digestion and absorption;
Col26a1	2.07294	2.32045e-05	0.000396332	up	12	13	22	14	9	6	3	3	4	3	6	1	ENSMUSG00000004415	140709	5	136770613	136912063	-	GO:0010811|positive regulation of cell-substrate adhesion;	GO:0005576|extracellular region;GO:0005581|collagen trimer;GO:0005783|endoplasmic reticulum;GO:0005794|Golgi apparatus;GO:0031012|extracellular matrix;	GO:0005515|protein binding;	K24358|collagen type XXVI alpha (EMI domain-containing protein 2);	mmu04974;	Protein digestion and absorption;
Pvalb	0.666574	2.63039e-22	2.84444e-19	up	169397	129115	192613	181039	186712	138849	138772	114881	125566	126287	120166	75662	ENSMUSG00000005716	19293	15	78075314	78090600	-	GO:0010467|gene expression;GO:0098976|excitatory chemical synaptic transmission;GO:0098977|inhibitory chemical synaptic transmission;	GO:0005634|nucleus;GO:0005737|cytoplasm;GO:0005829|cytosol;GO:0030424|axon;GO:0032420|stereocilium;GO:0032437|cuticular plate;GO:0032991|protein-containing complex;GO:0043025|neuronal cell body;	GO:0005509|calcium ion binding;GO:0042802|identical protein binding;GO:0044877|protein-containing complex binding;GO:0046872|metal ion binding;	NA	NA	NA
Ovgp1	1.39016	4.69746e-06	0.000111032	up	67	72	115	82	144	63	33	57	20	38	23	49	ENSMUSG00000074340	12659	3	105881027	105894739	+	GO:0005975|carbohydrate metabolic process;GO:0006032|chitin catabolic process;GO:0007338|single fertilization;GO:2000360|negative regulation of binding of sperm to zona pellucida;	GO:0005576|extracellular region;GO:0015630|microtubule cytoskeleton;GO:0031410|cytoplasmic vesicle;GO:0035805|egg coat;GO:0043231|intracellular membrane-bounded organelle;GO:0098595|perivitelline space;	GO:0004568|chitinase activity;GO:0008061|chitin binding;	NA	NA	NA
Acap2	0.931379	9.98014e-06	0.00020102	up	258	190	363	340	384	253	145	179	116	178	174	201	ENSMUSG00000049076	78618	16	30911230	31020063	-	GO:0030029|actin filament-based process;GO:0032456|endocytic recycling;GO:1990090|cellular response to nerve growth factor stimulus;	GO:0001726|ruffle;GO:0005768|endosome;GO:0010008|endosome membrane;GO:0016020|membrane;	GO:0005096|GTPase activator activity;GO:0005515|protein binding;GO:0031267|small GTPase binding;GO:0046872|metal ion binding;GO:0080025|phosphatidylinositol-3,5-bisphosphate binding;	K12489|Arf-GAP with coiled-coil, ANK repeat and PH domain-containing protein;	mmu04144;	Endocytosis;
Gm3468	2.86314	5.71355e-05	0.00083212	up	3	6	6	15	20	13	3	3	0	3	1	0	ENSMUSG00000094634	NA	14	16361108	16382478	+	NA	NA	NA	NA	NA	NA
Ppp4r1l-ps	1.18927	4.24588e-15	1.53046e-12	up	251	213	327	315	309	297	148	168	118	139	132	125	ENSMUSG00000121504	100043911	2	173421113	173501448	-	NA	NA	NA	NA	NA	NA
Gm15833	2.00402	4.6638e-10	4.61103e-08	up	40	40	112	109	46	66	22	24	15	21	9	20	ENSMUSG00000089703	NA	1	44251322	44252278	+	NA	NA	NA	NA	NA	NA
Ube2ql1	-1.21481	0.000580562	0.00494334	down	16	9	9	6	6	5	21	29	18	31	18	15	ENSMUSG00000052981	76980	13	69850951	69888008	-	GO:0000209|protein polyubiquitination;	GO:0005634|nucleus;GO:0005654|nucleoplasm;GO:0005886|plasma membrane;	GO:0000166|nucleotide binding;GO:0005524|ATP binding;GO:0016740|transferase activity;GO:0061631|ubiquitin conjugating enzyme activity;	K10582|ubiquitin-conjugating enzyme E2 Q [EC:2.3.2.23];	mmu04120;	Ubiquitin mediated proteolysis;
Ints7	0.749507	2.19007e-05	0.000378547	up	117	110	111	170	145	115	100	116	56	81	83	70	ENSMUSG00000037461	77065	1	191307748	191355800	+	GO:0000077|DNA damage checkpoint signaling;GO:0006974|cellular response to DNA damage stimulus;GO:0016180|snRNA processing;GO:0034472|snRNA 3'-end processing;GO:0071479|cellular response to ionizing radiation;	GO:0005634|nucleus;GO:0005694|chromosome;GO:0005737|cytoplasm;GO:0016604|nuclear body;GO:0032039|integrator complex;	GO:0003674|molecular_function;	NA	NA	NA
Gm15856	1.87524	2.55785e-07	1.00126e-05	up	21	15	21	37	36	19	5	4	6	11	10	8	ENSMUSG00000086527	NA	6	121200651	121203112	-	NA	NA	NA	NA	NA	NA
Gm15816	1.55627	4.58627e-09	3.34817e-07	up	68	88	77	47	78	71	34	34	29	28	14	26	ENSMUSG00000086741	101056408	8	23628810	23639601	-	GO:0008150|biological_process;	GO:0005575|cellular_component;	GO:0003674|molecular_function;	NA	NA	NA
Acadl	-0.723888	4.26346e-06	0.000102215	down	2765	2483	2359	3785	1861	1671	4232	4325	6316	4746	4413	3051	ENSMUSG00000026003	11363	1	66869998	66902436	-	GO:0001659|temperature homeostasis;GO:0006629|lipid metabolic process;GO:0006631|fatty acid metabolic process;GO:0009062|fatty acid catabolic process;GO:0009409|response to cold;GO:0019254|carnitine metabolic process, CoA-linked;GO:0033539|fatty acid beta-oxidation using acyl-CoA dehydrogenase;GO:0042413|carnitine catabolic process;GO:0042758|long-chain fatty acid catabolic process;GO:0044242|cel…	GO:0005737|cytoplasm;GO:0005739|mitochondrion;GO:0005759|mitochondrial matrix;GO:0031966|mitochondrial membrane;	GO:0000062|fatty-acyl-CoA binding;GO:0003995|acyl-CoA dehydrogenase activity;GO:0004466|long-chain-acyl-CoA dehydrogenase activity;GO:0016401|palmitoyl-CoA oxidase activity;GO:0016491|oxidoreductase activity;GO:0016627|oxidoreductase activity, acting on the CH-CH group of donors;GO:0042802|identical protein binding;GO:0050660|flavin adenine dinucleotide binding;	K00255|long-chain-acyl-CoA dehydrogenase [EC:1.3.8.8];K00255|long-chain-acyl-CoA dehydrogenase [EC:1.3.8.8];K00255|long-chain-acyl-CoA dehydrogenase [EC:1.3.8.8];K00255|long-chain-acyl-CoA dehydrogenase [EC:1.3.8.8];	mmu00071;mmu01100;mmu01212;mmu03320;	Fatty acid degradation;Metabolic pathways;Fatty acid metabolism;PPAR signaling pathway;
Acadm	-0.732646	2.49965e-05	0.00042071	down	3614	2330	2446	3302	2114	1498	5251	5122	6317	5179	4717	1994	ENSMUSG00000062908	11364	3	153627994	153650269	-	GO:0001889|liver development;GO:0005978|glycogen biosynthetic process;GO:0006082|organic acid metabolic process;GO:0006111|regulation of gluconeogenesis;GO:0006629|lipid metabolic process;GO:0006631|fatty acid metabolic process;GO:0006635|fatty acid beta-oxidation;GO:0007507|heart development;GO:0009409|response to cold;GO:0009437|carnitine metabolic process;GO:0009791|post-embryonic development;…	GO:0005737|cytoplasm;GO:0005739|mitochondrion;GO:0005759|mitochondrial matrix;GO:0030424|axon;GO:0031966|mitochondrial membrane;	GO:0000062|fatty-acyl-CoA binding;GO:0003995|acyl-CoA dehydrogenase activity;GO:0016491|oxidoreductase activity;GO:0016627|oxidoreductase activity, acting on the CH-CH group of donors;GO:0016853|isomerase activity;GO:0042802|identical protein binding;GO:0050660|flavin adenine dinucleotide binding;GO:0070991|medium-chain-acyl-CoA dehydrogenase activity;	K00249|acyl-CoA dehydrogenase [EC:1.3.8.7];K00249|acyl-CoA dehydrogenase [EC:1.3.8.7];K00249|acyl-CoA dehydrogenase [EC:1.3.8.7];K00249|acyl-CoA dehydrogenase [EC:1.3.8.7];K00249|acyl-CoA dehydrogenase [EC:1.3.8.7];K00249|acyl-CoA dehydrogenase [EC:1.3.8.7];	mmu00071;mmu00280;mmu01100;mmu01212;mmu03320;mmu04936;	Fatty acid degradation;Valine, leucine and isoleucine degradation;Metabolic pathways;Fatty acid metabolism;PPAR signaling pathway;Alcoholic liver disease;
Acads	-0.666719	3.3942e-05	0.000541757	down	528	469	448	750	370	287	893	818	1096	989	758	465	ENSMUSG00000029545	11409	5	115248358	115257405	-	GO:0006629|lipid metabolic process;GO:0006631|fatty acid metabolic process;GO:0033539|fatty acid beta-oxidation using acyl-CoA dehydrogenase;GO:0046359|butyrate catabolic process;	GO:0005654|nucleoplasm;GO:0005739|mitochondrion;GO:0005759|mitochondrial matrix;GO:0005813|centrosome;GO:0031966|mitochondrial membrane;	GO:0000062|fatty-acyl-CoA binding;GO:0003995|acyl-CoA dehydrogenase activity;GO:0004085|butyryl-CoA dehydrogenase activity;GO:0016491|oxidoreductase activity;GO:0016627|oxidoreductase activity, acting on the CH-CH group of donors;GO:0042802|identical protein binding;GO:0050660|flavin adenine dinucleotide binding;	K00248|butyryl-CoA dehydrogenase [EC:1.3.8.1];K00248|butyryl-CoA dehydrogenase [EC:1.3.8.1];K00248|butyryl-CoA dehydrogenase [EC:1.3.8.1];K00248|butyryl-CoA dehydrogenase [EC:1.3.8.1];K00248|butyryl-CoA dehydrogenase [EC:1.3.8.1];K00248|butyryl-CoA dehydrogenase [EC:1.3.8.1];K00248|butyryl-CoA dehydrogenase [EC:1.3.8.1];K00248|butyryl-CoA dehydrogenase [EC:1.3.8.1];	mmu00071;mmu00280;mmu00410;mmu00640;mmu00650;mmu01100;mmu01200;mmu01212;	Fatty acid degradation;Valine, leucine and isoleucine degradation;beta-Alanine metabolism;Propanoate metabolism;Butanoate metabolism;Metabolic pathways;Carbon metabolism;Fatty acid metabolism;
Gm49204	1.39223	0.000472114	0.00421534	up	13	13	28	17	17	15	3	14	5	8	6	7	ENSMUSG00000115624	NA	14	49261387	49266026	-	NA	NA	NA	NA	NA	NA
Hadhb-ps	-0.981381	5.00771e-06	0.000117086	down	681	487	438	717	320	252	1183	1067	1458	1252	1032	424	ENSMUSG00000063684	NA	2	108779151	108780578	+	NA	NA	NA	NA	NA	NA
Dennd6b	0.893387	1.0701e-08	6.9344e-07	up	263	259	318	314	398	274	195	249	158	167	164	155	ENSMUSG00000015377	69440	15	89066416	89080699	-	NA	GO:0005737|cytoplasm;GO:0005768|endosome;GO:0055037|recycling endosome;	GO:0005085|guanyl-nucleotide exchange factor activity;	NA	NA	NA
Hectd4	0.616475	0.000334191	0.00325023	up	249	196	345	300	375	257	311	185	166	241	261	108	ENSMUSG00000042744	269700	5	121358282	121506640	+	GO:0006006|glucose metabolic process;GO:0042593|glucose homeostasis;	NA	NA	NA	NA	NA
Hectd2	-0.814473	0.00600981	0.029616	down	36	12	39	35	31	12	79	42	44	84	55	19	ENSMUSG00000041180	226098	19	36532039	36598535	+	NA	NA	GO:0004842|ubiquitin-protein transferase activity;GO:0016740|transferase activity;GO:0061630|ubiquitin protein ligase activity;	NA	NA	NA
Dennd4a	0.818233	8.34302e-05	0.00113216	up	52	48	60	62	61	51	46	23	29	36	50	27	ENSMUSG00000053641	102442	9	64718622	64826949	+	GO:0032483|regulation of Rab protein signal transduction;	GO:0031410|cytoplasmic vesicle;	GO:0005085|guanyl-nucleotide exchange factor activity;	NA	NA	NA
Trim63	-0.660222	5.83391e-07	2.00672e-05	down	2679	2101	2548	2600	2099	1353	4717	3794	4533	4373	4521	1837	ENSMUSG00000028834	433766	4	134042431	134056940	+	GO:0006513|protein monoubiquitination;GO:0006936|muscle contraction;GO:0010468|regulation of gene expression;GO:0010614|negative regulation of cardiac muscle hypertrophy;GO:0014878|response to electrical stimulus involved in regulation of muscle adaptation;GO:0014894|response to denervation involved in regulation of muscle adaptation;GO:0016567|protein ubiquitination;GO:0043161|proteasome-mediate…	GO:0005634|nucleus;GO:0005737|cytoplasm;GO:0005829|cytosol;GO:0043292|contractile fiber;	GO:0004842|ubiquitin-protein transferase activity;GO:0005515|protein binding;GO:0008270|zinc ion binding;GO:0016740|transferase activity;GO:0031432|titin binding;GO:0046872|metal ion binding;GO:0061630|ubiquitin protein ligase activity;	NA	NA	NA
Klk1b26	-3.5851	9.62208e-06	0.000195171	down	2	0	0	3	2	1	6	61	12	13	6	8	ENSMUSG00000053719	16618	7	43661592	43666392	+	GO:0002035|brain renin-angiotensin system;GO:0003073|regulation of systemic arterial blood pressure;GO:0006508|proteolysis;GO:0031638|zymogen activation;	GO:0001669|acrosomal vesicle;GO:0005615|extracellular space;GO:0005634|nucleus;GO:0032991|protein-containing complex;GO:0045177|apical part of cell;	GO:0004175|endopeptidase activity;GO:0004252|serine-type endopeptidase activity;GO:0008233|peptidase activity;GO:0008236|serine-type peptidase activity;GO:0016787|hydrolase activity;GO:0016811|hydrolase activity, acting on carbon-nitrogen (but not peptide) bonds, in linear amides;	K01325|tissue kallikrein [EC:3.4.21.35];K01325|tissue kallikrein [EC:3.4.21.35];	mmu04614;mmu04961;	Renin-angiotensin system;Endocrine and other factor-regulated calcium reabsorption;
Trim38	4.29547	0.00153146	0.0105023	up	4	6	1	0	2	5	0	0	0	0	0	0	ENSMUSG00000064140	214158	13	23953896	23975511	+	GO:0000209|protein polyubiquitination;GO:0002376|immune system process;GO:0010508|positive regulation of autophagy;GO:0032648|regulation of interferon-beta production;GO:0032880|regulation of protein localization;GO:0043123|positive regulation of I-kappaB kinase/NF-kappaB signaling;GO:0043161|proteasome-mediated ubiquitin-dependent protein catabolic process;GO:0045070|positive regulation of viral…	GO:0005654|nucleoplasm;GO:0005737|cytoplasm;GO:0005829|cytosol;	GO:0003713|transcription coactivator activity;GO:0005515|protein binding;GO:0008270|zinc ion binding;GO:0016740|transferase activity;GO:0019901|protein kinase binding;GO:0042803|protein homodimerization activity;GO:0046872|metal ion binding;GO:0061630|ubiquitin protein ligase activity;	NA	NA	NA
Gm49284	1.02064	1.07762e-10	1.21863e-08	up	82	94	107	110	87	80	65	61	55	54	45	30	ENSMUSG00000114995	NA	15	31622118	31624181	+	NA	NA	NA	NA	NA	NA
Zyg11b	-0.693388	0.000327558	0.00320444	down	763	408	574	816	588	395	1526	944	970	1349	1330	370	ENSMUSG00000034636	414872	4	108086921	108158293	-	GO:0006515|protein quality control for misfolded or incompletely synthesized proteins;GO:0032436|positive regulation of proteasomal ubiquitin-dependent protein catabolic process;	GO:0031462|Cul2-RING ubiquitin ligase complex;	NA	NA	NA	NA
Gm3365	1.46984	0.00463862	0.0243425	up	8	5	8	10	11	8	2	1	6	4	5	2	ENSMUSG00000111594	NA	8	70007454	70037814	-	NA	NA	NA	NA	NA	NA
Gm50230	1.43787	0.00814532	0.0372339	up	12	15	2	11	9	10	6	7	2	2	5	3	ENSMUSG00000117905	NA	19	4218741	4241046	-	NA	NA	NA	NA	NA	NA
Dffa	-0.722589	2.02253e-07	8.19529e-06	down	695	539	559	811	429	341	1175	1158	971	1076	1194	599	ENSMUSG00000028974	13347	4	149188603	149205104	+	GO:0006309|apoptotic DNA fragmentation;GO:0006915|apoptotic process;GO:0032076|negative regulation of deoxyribonuclease activity;GO:0042981|regulation of apoptotic process;GO:0043065|positive regulation of apoptotic process;GO:0061077|chaperone-mediated protein folding;GO:0070242|thymocyte apoptotic process;GO:1900118|negative regulation of execution phase of apoptosis;GO:1902511|negative regulat…	GO:0000785|chromatin;GO:0005634|nucleus;GO:0005737|cytoplasm;GO:0005829|cytosol;GO:0005886|plasma membrane;GO:0032991|protein-containing complex;	GO:0005515|protein binding;GO:0019904|protein domain specific binding;GO:0044183|protein folding chaperone;GO:0060090|molecular adaptor activity;GO:0060703|deoxyribonuclease inhibitor activity;	K02310|DNA fragmentation factor, 45 kD, alpha subunit;	mmu04210;	Apoptosis;
Dffb	1.71645	1.81554e-07	7.53295e-06	up	48	47	92	63	114	86	19	34	10	29	26	31	ENSMUSG00000029027	13368	4	154048906	154059583	-	GO:0006308|DNA catabolic process;GO:0006309|apoptotic DNA fragmentation;GO:0006915|apoptotic process;GO:0030263|apoptotic chromosome condensation;GO:1902511|negative regulation of apoptotic DNA fragmentation;	GO:0000785|chromatin;GO:0005634|nucleus;GO:0005654|nucleoplasm;GO:0005730|nucleolus;GO:0005737|cytoplasm;GO:0005829|cytosol;GO:0032991|protein-containing complex;	GO:0003677|DNA binding;GO:0004518|nuclease activity;GO:0004520|DNA endonuclease activity;GO:0004536|deoxyribonuclease activity;GO:0005515|protein binding;GO:0016787|hydrolase activity;GO:0019899|enzyme binding;GO:0019904|protein domain specific binding;GO:0042802|identical protein binding;GO:0097718|disordered domain specific binding;	K02311|DNA fragmentation factor, 40 kD, beta subunit [EC:3.-.-.-];	mmu04210;	Apoptosis;
Insl3	3.58895	0.00107559	0.00800083	up	3	7	10	5	9	0	0	0	0	0	2	1	ENSMUSG00000079019	16336	8	72141858	72143219	+	GO:0001556|oocyte maturation;GO:0001701|in utero embryonic development;GO:0007193|adenylate cyclase-inhibiting G protein-coupled receptor signaling pathway;GO:0008284|positive regulation of cell population proliferation;GO:0008285|negative regulation of cell population proliferation;GO:0008584|male gonad development;GO:0010634|positive regulation of epithelial cell migration;GO:0043066|negative r…	GO:0005576|extracellular region;GO:0005615|extracellular space;GO:0048471|perinuclear region of cytoplasm;	GO:0001664|G protein-coupled receptor binding;GO:0002020|protease binding;GO:0005179|hormone activity;	K21999|insulin-like 3;K21999|insulin-like 3;	mmu04080;mmu04926;	Neuroactive ligand-receptor interaction;Relaxin signaling pathway;
Col27a1	1.35978	0.000829788	0.00656169	up	21	16	54	24	27	13	11	7	4	14	11	16	ENSMUSG00000045672	373864	4	63132241	63253228	+	GO:0001501|skeletal system development;GO:0003431|growth plate cartilage chondrocyte development;GO:0030198|extracellular matrix organization;GO:0030199|collagen fibril organization;GO:0030903|notochord development;	GO:0005576|extracellular region;GO:0005581|collagen trimer;GO:0005583|fibrillar collagen trimer;GO:0005615|extracellular space;GO:0031012|extracellular matrix;GO:0062023|collagen-containing extracellular matrix;	GO:0005201|extracellular matrix structural constituent;GO:0030020|extracellular matrix structural constituent conferring tensile strength;GO:0046872|metal ion binding;	K19721|collagen type V/XI/XXIV/XXVII, alpha;	mmu04974;	Protein digestion and absorption;
B4galt3	0.765003	0.00162546	0.0109644	up	72	27	84	73	73	73	43	47	65	49	35	25	ENSMUSG00000052423	57370	1	171097898	171104469	+	GO:0005975|carbohydrate metabolic process;GO:0006629|lipid metabolic process;GO:0006682|galactosylceramide biosynthetic process;	GO:0005794|Golgi apparatus;GO:0005829|cytosol;GO:0016020|membrane;	GO:0003831|beta-N-acetylglucosaminylglycopeptide beta-1,4-galactosyltransferase activity;GO:0003945|N-acetyllactosamine synthase activity;GO:0008378|galactosyltransferase activity;GO:0016740|transferase activity;GO:0016757|glycosyltransferase activity;GO:0046872|metal ion binding;	K07968|beta-1,4-galactosyltransferase 3 [EC:2.4.1.90 2.4.1.38 2.4.1.-];K07968|beta-1,4-galactosyltransferase 3 [EC:2.4.1.90 2.4.1.38 2.4.1.-];K07968|beta-1,4-galactosyltransferase 3 [EC:2.4.1.90 2.4.1.38 2.4.1.-];K07968|beta-1,4-galactosyltransferase 3 [EC:2.4.1.90 2.4.1.38 2.4.1.-];K07968|beta-1,4-galactosyltransferase 3 [EC:2.4.1.90 2.4.1.38 2.4.1.-];K07968|beta-1,4-galactosyltransferase 3 [EC:…	mmu00510;mmu00513;mmu00514;mmu00515;mmu00533;mmu00601;mmu01100;	N-Glycan biosynthesis;Various types of N-glycan biosynthesis;Other types of O-glycan biosynthesis;Mannose type O-glycan biosynthesis;Glycosaminoglycan biosynthesis - keratan sulfate;Glycosphingolipid biosynthesis - lacto and neolacto series;Metabolic pathways;
Zfta	1.23888	2.15475e-11	3.15854e-09	up	102	86	117	118	119	110	51	50	46	63	40	54	ENSMUSG00000053080	108899	19	7394990	7403269	+	GO:0045892|negative regulation of DNA-templated transcription;	GO:0005634|nucleus;	GO:0003674|molecular_function;	NA	NA	NA
Gm15932	2.74994	3.76284e-05	0.000594021	up	7	3	11	11	12	16	2	4	1	1	0	2	ENSMUSG00000086341	NA	14	55803616	55813448	-	NA	NA	NA	NA	NA	NA
Gm15935	1.29292	6.54701e-08	3.25507e-06	up	95	84	113	86	105	85	37	48	24	52	36	54	ENSMUSG00000084940	NA	14	21791611	21796700	+	NA	NA	NA	NA	NA	NA
Cc2d2a	0.94336	7.56475e-08	3.6531e-06	up	138	154	141	130	175	128	114	86	61	111	93	49	ENSMUSG00000039765	231214	5	43819688	43898314	+	GO:0001822|kidney development;GO:0001843|neural tube closure;GO:0007224|smoothened signaling pathway;GO:0007368|determination of left/right symmetry;GO:0007507|heart development;GO:0030030|cell projection organization;GO:0035082|axoneme assembly;GO:0043010|camera-type eye development;GO:0044458|motile cilium assembly;GO:0060271|cilium assembly;GO:1904491|protein localization to ciliary transition…	GO:0005737|cytoplasm;GO:0005856|cytoskeleton;GO:0005929|cilium;GO:0035869|ciliary transition zone;GO:0036038|MKS complex;GO:0042995|cell projection;	GO:0005515|protein binding;	NA	NA	NA
Kifc5b	1.532	0.0110173	0.046721	up	7	6	17	4	10	5	2	2	3	9	2	1	ENSMUSG00000024301	16580	17	27136065	27151557	+	GO:0007018|microtubule-based movement;GO:0007080|mitotic metaphase plate congression;GO:0090307|mitotic spindle assembly;	GO:0005634|nucleus;GO:0005815|microtubule organizing center;GO:0005871|kinesin complex;GO:0005874|microtubule;GO:0072686|mitotic spindle;	GO:0003777|microtubule motor activity;GO:0008017|microtubule binding;GO:0016887|ATP hydrolysis activity;	K10405|kinesin family member C1;	mmu04814;	Motor proteins;
Mrgbp	0.625895	0.00226117	0.0140075	up	89	108	117	101	106	72	61	59	77	64	73	81	ENSMUSG00000027569	73247	2	180223097	180228097	+	GO:0006325|chromatin organization;GO:0006355|regulation of DNA-templated transcription;GO:0006357|regulation of transcription by RNA polymerase II;GO:0016573|histone acetylation;GO:0040008|regulation of growth;GO:0042981|regulation of apoptotic process;GO:0043967|histone H4 acetylation;GO:0043968|histone H2A acetylation;GO:0045893|positive regulation of DNA-templated transcription;GO:0051726|regu…	GO:0000786|nucleosome;GO:0005634|nucleus;GO:0005654|nucleoplasm;GO:0035267|NuA4 histone acetyltransferase complex;GO:0043189|H4/H2A histone acetyltransferase complex;	GO:0003674|molecular_function;	K11343|MRG-binding protein;	mmu03082;	ATP-dependent chromatin remodeling;
Tada2b	-0.905134	0.000681021	0.00559763	down	203	69	103	108	130	62	369	196	236	315	254	70	ENSMUSG00000029196	231151	5	36631014	36641629	-	GO:0006282|regulation of DNA repair;GO:0006338|chromatin remodeling;GO:0006357|regulation of transcription by RNA polymerase II;GO:0035066|positive regulation of histone acetylation;GO:0035521|monoubiquitinated histone deubiquitination;GO:0035522|monoubiquitinated histone H2A deubiquitination;GO:0043484|regulation of RNA splicing;GO:0043966|histone H3 acetylation;GO:0045893|positive regulation of…	GO:0000124|SAGA complex;GO:0005634|nucleus;GO:0070461|SAGA-type complex;	GO:0003682|chromatin binding;GO:0003713|transcription coactivator activity;GO:0005515|protein binding;	NA	NA	NA
Gm15994	2.5109	0.00857217	0.0386339	up	5	7	1	4	3	4	3	0	1	1	0	0	ENSMUSG00000082183	NA	7	112923465	112923866	+	NA	NA	NA	NA	NA	NA
Kifap3	-0.686574	5.34712e-05	0.000790059	down	500	217	310	360	313	190	669	567	685	604	602	265	ENSMUSG00000026585	16579	1	163607152	163744678	+	GO:0006915|apoptotic process;GO:0007017|microtubule-based process;GO:0007018|microtubule-based movement;GO:0007405|neuroblast proliferation;GO:0007406|negative regulation of neuroblast proliferation;GO:0008104|protein localization;GO:0008283|cell population proliferation;GO:0010659|cardiac muscle cell apoptotic process;GO:0010667|negative regulation of cardiac muscle cell apoptotic process;GO:004…	GO:0000794|condensed nuclear chromosome;GO:0001750|photoreceptor outer segment;GO:0001917|photoreceptor inner segment;GO:0005783|endoplasmic reticulum;GO:0005794|Golgi apparatus;GO:0005813|centrosome;GO:0005829|cytosol;GO:0005871|kinesin complex;GO:0005876|spindle microtubule;GO:0005930|axoneme;GO:0015630|microtubule cytoskeleton;GO:0016939|kinesin II complex;GO:0032391|photoreceptor connecting c…	GO:0005515|protein binding;GO:0019894|kinesin binding;GO:0019903|protein phosphatase binding;GO:0120170|intraciliary transport particle B binding;	K25388|kinesin-associated protein 3;	mmu04814;	Motor proteins;
Gm3252	2.24487	0.00161752	0.0109283	up	11	5	7	2	6	13	1	4	3	2	1	0	ENSMUSG00000094628	100041283	14	17722280	17742998	-	NA	NA	NA	NA	NA	NA
Stxbp6	0.659297	0.00255208	0.0153586	up	56	60	84	59	82	63	75	40	34	49	43	44	ENSMUSG00000046314	217517	12	44899267	45121492	-	GO:0035493|SNARE complex assembly;GO:0035542|regulation of SNARE complex assembly;	GO:0005737|cytoplasm;GO:0016020|membrane;	NA	NA	NA	NA
Stxbp1	0.745308	0.00387329	0.0210808	up	39	44	62	39	57	62	35	28	24	43	38	34	ENSMUSG00000026797	20910	2	32677614	32737257	-	GO:0002576|platelet degranulation;GO:0003006|developmental process involved in reproduction;GO:0006886|intracellular protein transport;GO:0006887|exocytosis;GO:0006904|vesicle docking involved in exocytosis;GO:0007269|neurotransmitter secretion;GO:0007274|neuromuscular synaptic transmission;GO:0007412|axon target recognition;GO:0010807|regulation of synaptic vesicle priming;GO:0015031|protein tra…	GO:0005634|nucleus;GO:0005654|nucleoplasm;GO:0005737|cytoplasm;GO:0005739|mitochondrion;GO:0005829|cytosol;GO:0005856|cytoskeleton;GO:0005886|plasma membrane;GO:0016020|membrane;GO:0030141|secretory granule;GO:0030424|axon;GO:0031091|platelet alpha granule;GO:0032991|protein-containing complex;GO:0043209|myelin sheath;GO:0045335|phagocytic vesicle;GO:0048471|perinuclear region of cytoplasm;GO:004…	GO:0000149|SNARE binding;GO:0005515|protein binding;GO:0017075|syntaxin-1 binding;GO:0019901|protein kinase binding;GO:0019904|protein domain specific binding;GO:0019905|syntaxin binding;GO:0042802|identical protein binding;GO:0043274|phospholipase binding;GO:0060090|molecular adaptor activity;	K15292|syntaxin-binding protein 1;	mmu04721;	Synaptic vesicle cycle;
Gm3248	2.19209	0.0082583	0.0376509	up	7	1	5	8	9	4	0	0	4	3	0	1	ENSMUSG00000091275	NA	14	16508028	16530548	+	NA	NA	NA	NA	NA	NA
Col24a1	1.74636	3.65429e-12	6.26004e-10	up	123	96	194	91	207	138	66	58	34	49	33	42	ENSMUSG00000028197	71355	3	144998233	145257766	+	GO:0002244|hematopoietic progenitor cell differentiation;GO:0030198|extracellular matrix organization;	GO:0005576|extracellular region;GO:0005581|collagen trimer;GO:0005615|extracellular space;GO:0031012|extracellular matrix;GO:0062023|collagen-containing extracellular matrix;	GO:0005201|extracellular matrix structural constituent;GO:0030020|extracellular matrix structural constituent conferring tensile strength;	K19721|collagen type V/XI/XXIV/XXVII, alpha;	mmu04974;	Protein digestion and absorption;
Gm3278	3.26541	0.00816146	0.037288	up	2	1	2	1	3	4	0	0	0	1	0	0	ENSMUSG00000091185	NA	14	17567342	17577357	-	NA	NA	NA	NA	NA	NA
Dgke	0.706783	0.010382	0.0446505	up	102	106	214	150	236	200	120	129	58	162	176	62	ENSMUSG00000000276	56077	11	88926005	88957676	-	GO:0006629|lipid metabolic process;GO:0006654|phosphatidic acid biosynthetic process;GO:0006661|phosphatidylinositol biosynthetic process;GO:0007165|signal transduction;GO:0007205|protein kinase C-activating G protein-coupled receptor signaling pathway;GO:0016310|phosphorylation;GO:0046339|diacylglycerol metabolic process;GO:0046834|lipid phosphorylation;GO:0050804|modulation of chemical synaptic…	GO:0005654|nucleoplasm;GO:0005737|cytoplasm;GO:0005829|cytosol;GO:0016020|membrane;GO:0098978|glutamatergic synapse;	GO:0000166|nucleotide binding;GO:0003951|NAD+ kinase activity;GO:0004143|diacylglycerol kinase activity;GO:0005524|ATP binding;GO:0016301|kinase activity;GO:0016740|transferase activity;GO:0046872|metal ion binding;	K00901|diacylglycerol kinase (ATP) [EC:2.7.1.107];K00901|diacylglycerol kinase (ATP) [EC:2.7.1.107];K00901|diacylglycerol kinase (ATP) [EC:2.7.1.107];K00901|diacylglycerol kinase (ATP) [EC:2.7.1.107];K00901|diacylglycerol kinase (ATP) [EC:2.7.1.107];K00901|diacylglycerol kinase (ATP) [EC:2.7.1.107];	mmu00561;mmu00564;mmu01100;mmu04070;mmu04072;mmu05231;	Glycerolipid metabolism;Glycerophospholipid metabolism;Metabolic pathways;Phosphatidylinositol signaling system;Phospholipase D signaling pathway;Choline metabolism in cancer;
Mafk	-0.794741	7.75678e-06	0.000165484	down	294	164	181	193	186	95	463	384	300	317	437	232	ENSMUSG00000018143	17135	5	139777268	139788408	+	GO:0000122|negative regulation of transcription by RNA polymerase II;GO:0006351|DNA-templated transcription;GO:0006355|regulation of DNA-templated transcription;GO:0006357|regulation of transcription by RNA polymerase II;GO:0007399|nervous system development;	GO:0005634|nucleus;GO:0005654|nucleoplasm;	GO:0000976|transcription cis-regulatory region binding;GO:0000978|RNA polymerase II cis-regulatory region sequence-specific DNA binding;GO:0000981|DNA-binding transcription factor activity, RNA polymerase II-specific;GO:0001227|DNA-binding transcription repressor activity, RNA polymerase II-specific;GO:0003677|DNA binding;GO:0003700|DNA-binding transcription factor activity;GO:0005515|protein bin…	NA	NA	NA
Dgkh	0.661368	0.00103656	0.00777737	up	90	50	108	101	106	74	68	48	43	69	80	56	ENSMUSG00000034731	380921	14	78796190	78970216	-	GO:0006629|lipid metabolic process;GO:0006654|phosphatidic acid biosynthetic process;GO:0007165|signal transduction;GO:0007205|protein kinase C-activating G protein-coupled receptor signaling pathway;GO:0016310|phosphorylation;GO:0035556|intracellular signal transduction;GO:0043086|negative regulation of catalytic activity;GO:0046339|diacylglycerol metabolic process;GO:0046473|phosphatidic acid m…	GO:0005737|cytoplasm;GO:0005768|endosome;GO:0005856|cytoskeleton;GO:0005886|plasma membrane;GO:0015629|actin cytoskeleton;GO:0016020|membrane;GO:0032991|protein-containing complex;GO:0043231|intracellular membrane-bounded organelle;	GO:0000166|nucleotide binding;GO:0003951|NAD+ kinase activity;GO:0004143|diacylglycerol kinase activity;GO:0005524|ATP binding;GO:0016301|kinase activity;GO:0016740|transferase activity;GO:0019900|kinase binding;GO:0032093|SAM domain binding;GO:0042802|identical protein binding;GO:0042803|protein homodimerization activity;GO:0046872|metal ion binding;	K00901|diacylglycerol kinase (ATP) [EC:2.7.1.107];K00901|diacylglycerol kinase (ATP) [EC:2.7.1.107];K00901|diacylglycerol kinase (ATP) [EC:2.7.1.107];K00901|diacylglycerol kinase (ATP) [EC:2.7.1.107];K00901|diacylglycerol kinase (ATP) [EC:2.7.1.107];K00901|diacylglycerol kinase (ATP) [EC:2.7.1.107];	mmu00561;mmu00564;mmu01100;mmu04070;mmu04072;mmu05231;	Glycerolipid metabolism;Glycerophospholipid metabolism;Metabolic pathways;Phosphatidylinositol signaling system;Phospholipase D signaling pathway;Choline metabolism in cancer;
Dgkq	1.6177	4.04004e-05	0.000628933	up	30	37	50	73	64	88	17	37	11	28	7	24	ENSMUSG00000004815	110524	5	108794559	108817538	-	GO:0006111|regulation of gluconeogenesis;GO:0006357|regulation of transcription by RNA polymerase II;GO:0006629|lipid metabolic process;GO:0006654|phosphatidic acid biosynthetic process;GO:0007165|signal transduction;GO:0007186|G protein-coupled receptor signaling pathway;GO:0007205|protein kinase C-activating G protein-coupled receptor signaling pathway;GO:0008277|regulation of G protein-coupled…	GO:0005634|nucleus;GO:0005737|cytoplasm;GO:0005768|endosome;GO:0005829|cytosol;GO:0005856|cytoskeleton;GO:0005886|plasma membrane;GO:0012506|vesicle membrane;GO:0016020|membrane;GO:0016363|nuclear matrix;GO:0016607|nuclear speck;GO:0045202|synapse;GO:0098793|presynapse;GO:0098794|postsynapse;GO:0098978|glutamatergic synapse;	GO:0000166|nucleotide binding;GO:0003951|NAD+ kinase activity;GO:0004143|diacylglycerol kinase activity;GO:0005524|ATP binding;GO:0016301|kinase activity;GO:0016740|transferase activity;GO:0019900|kinase binding;GO:0030297|transmembrane receptor protein tyrosine kinase activator activity;GO:0043274|phospholipase binding;GO:0046872|metal ion binding;GO:0140297|DNA-binding transcription factor bind…	K00901|diacylglycerol kinase (ATP) [EC:2.7.1.107];K00901|diacylglycerol kinase (ATP) [EC:2.7.1.107];K00901|diacylglycerol kinase (ATP) [EC:2.7.1.107];K00901|diacylglycerol kinase (ATP) [EC:2.7.1.107];K00901|diacylglycerol kinase (ATP) [EC:2.7.1.107];K00901|diacylglycerol kinase (ATP) [EC:2.7.1.107];	mmu00561;mmu00564;mmu01100;mmu04070;mmu04072;mmu05231;	Glycerolipid metabolism;Glycerophospholipid metabolism;Metabolic pathways;Phosphatidylinositol signaling system;Phospholipase D signaling pathway;Choline metabolism in cancer;
Dgkz	1.00573	1.17836e-05	0.000229572	up	1179	1041	1824	1437	2132	1638	843	1048	462	860	879	912	ENSMUSG00000040479	104418	2	91763169	91806209	-	GO:0006629|lipid metabolic process;GO:0006654|phosphatidic acid biosynthetic process;GO:0007165|signal transduction;GO:0007205|protein kinase C-activating G protein-coupled receptor signaling pathway;GO:0007265|Ras protein signal transduction;GO:0016310|phosphorylation;GO:0031571|mitotic G1 DNA damage checkpoint signaling;GO:0035556|intracellular signal transduction;GO:0045930|negative regulation…	GO:0005634|nucleus;GO:0005737|cytoplasm;GO:0005829|cytosol;GO:0005886|plasma membrane;GO:0014069|postsynaptic density;GO:0016020|membrane;GO:0016607|nuclear speck;GO:0030027|lamellipodium;GO:0042995|cell projection;GO:0098685|Schaffer collateral - CA1 synapse;GO:0098978|glutamatergic synapse;	GO:0000166|nucleotide binding;GO:0001727|lipid kinase activity;GO:0003951|NAD+ kinase activity;GO:0004143|diacylglycerol kinase activity;GO:0004857|enzyme inhibitor activity;GO:0005515|protein binding;GO:0005524|ATP binding;GO:0016301|kinase activity;GO:0016740|transferase activity;GO:0046872|metal ion binding;	K00901|diacylglycerol kinase (ATP) [EC:2.7.1.107];K00901|diacylglycerol kinase (ATP) [EC:2.7.1.107];K00901|diacylglycerol kinase (ATP) [EC:2.7.1.107];K00901|diacylglycerol kinase (ATP) [EC:2.7.1.107];K00901|diacylglycerol kinase (ATP) [EC:2.7.1.107];K00901|diacylglycerol kinase (ATP) [EC:2.7.1.107];	mmu00561;mmu00564;mmu01100;mmu04070;mmu04072;mmu05231;	Glycerolipid metabolism;Glycerophospholipid metabolism;Metabolic pathways;Phosphatidylinositol signaling system;Phospholipase D signaling pathway;Choline metabolism in cancer;
C430049B03Rik	1.65151	0.00588275	0.029096	up	12	7	3	13	8	6	2	4	0	2	6	3	ENSMUSG00000087365	NA	X	52141992	52146093	-	NA	NA	NA	NA	NA	NA
Gm15612	2.10687	0.0012553	0.00900836	up	9	5	3	8	11	19	1	1	3	4	5	1	ENSMUSG00000085828	100038356	6	88819836	88824256	+	GO:0008150|biological_process;	GO:0005575|cellular_component;	GO:0003674|molecular_function;	NA	NA	NA
Map7	-0.850535	0.000631059	0.00527213	down	39	36	43	33	36	29	79	48	74	84	125	32	ENSMUSG00000019996	17761	10	20024217	20157336	+	GO:0000226|microtubule cytoskeleton organization;GO:0000902|cell morphogenesis;GO:0001578|microtubule bundle formation;GO:0006687|glycosphingolipid metabolic process;GO:0006970|response to osmotic stress;GO:0006997|nucleus organization;GO:0007281|germ cell development;GO:0007283|spermatogenesis;GO:0008283|cell population proliferation;GO:0009566|fertilization;GO:0032526|response to retinoic acid;…	GO:0005737|cytoplasm;GO:0005829|cytosol;GO:0005856|cytoskeleton;GO:0005874|microtubule;GO:0005886|plasma membrane;GO:0015630|microtubule cytoskeleton;GO:0016020|membrane;GO:0030424|axon;	GO:0005102|signaling receptor binding;GO:0005515|protein binding;	NA	NA	NA
Maoa	-0.605183	0.000357167	0.0034142	down	112	111	117	131	124	56	242	179	205	240	166	83	ENSMUSG00000025037	17161	X	16485937	16554057	+	GO:0006584|catecholamine metabolic process;GO:0009967|positive regulation of signal transduction;GO:0042135|neurotransmitter catabolic process;GO:0042420|dopamine catabolic process;GO:0042428|serotonin metabolic process;GO:0042443|phenylethylamine metabolic process;	GO:0005739|mitochondrion;GO:0005741|mitochondrial outer membrane;GO:0005829|cytosol;GO:0016020|membrane;	GO:0005515|protein binding;GO:0008131|primary amine oxidase activity;GO:0016491|oxidoreductase activity;GO:0050660|flavin adenine dinucleotide binding;GO:0051378|serotonin binding;GO:0052593|tryptamine:oxygen oxidoreductase (deaminating) activity;GO:0052594|aminoacetone:oxygen oxidoreductase(deaminating) activity;GO:0052595|aliphatic amine oxidase activity;GO:0052596|phenethylamine:oxygen oxidore…	K00274|monoamine oxidase [EC:1.4.3.4];K00274|monoamine oxidase [EC:1.4.3.4];K00274|monoamine oxidase [EC:1.4.3.4];K00274|monoamine oxidase [EC:1.4.3.4];K00274|monoamine oxidase [EC:1.4.3.4];K00274|monoamine oxidase [EC:1.4.3.4];K00274|monoamine oxidase [EC:1.4.3.4];K00274|monoamine oxidase [EC:1.4.3.4];K00274|monoamine oxidase [EC:1.4.3.4];K00274|monoamine oxidase [EC:1.4.3.4];K00274|monoamine ox…	mmu00260;mmu00330;mmu00340;mmu00350;mmu00360;mmu00380;mmu00982;mmu01100;mmu04726;mmu04728;mmu05012;mmu05030;mmu05031;mmu05034;	Glycine, serine and threonine metabolism;Arginine and proline metabolism;Histidine metabolism;Tyrosine metabolism;Phenylalanine metabolism;Tryptophan metabolism;Drug metabolism - cytochrome P450;Metabolic pathways;Serotonergic synapse;Dopaminergic synapse;Parkinson disease;Cocaine addiction;Amphetamine addiction;Alcoholism;
Maob	-1.17489	1.7113e-05	0.000310692	down	206	140	160	368	143	92	529	312	727	689	316	187	ENSMUSG00000040147	109731	X	16575521	16683605	-	GO:0014063|negative regulation of serotonin secretion;GO:0042135|neurotransmitter catabolic process;GO:0045964|positive regulation of dopamine metabolic process;	GO:0005739|mitochondrion;GO:0005741|mitochondrial outer membrane;GO:0005743|mitochondrial inner membrane;GO:0016020|membrane;	GO:0008131|primary amine oxidase activity;GO:0016491|oxidoreductase activity;GO:0042802|identical protein binding;GO:0050660|flavin adenine dinucleotide binding;GO:0052593|tryptamine:oxygen oxidoreductase (deaminating) activity;GO:0052594|aminoacetone:oxygen oxidoreductase(deaminating) activity;GO:0052595|aliphatic amine oxidase activity;GO:0052596|phenethylamine:oxygen oxidoreductase (deaminatin…	K00274|monoamine oxidase [EC:1.4.3.4];K00274|monoamine oxidase [EC:1.4.3.4];K00274|monoamine oxidase [EC:1.4.3.4];K00274|monoamine oxidase [EC:1.4.3.4];K00274|monoamine oxidase [EC:1.4.3.4];K00274|monoamine oxidase [EC:1.4.3.4];K00274|monoamine oxidase [EC:1.4.3.4];K00274|monoamine oxidase [EC:1.4.3.4];K00274|monoamine oxidase [EC:1.4.3.4];K00274|monoamine oxidase [EC:1.4.3.4];K00274|monoamine ox…	mmu00260;mmu00330;mmu00340;mmu00350;mmu00360;mmu00380;mmu00982;mmu01100;mmu04726;mmu04728;mmu05012;mmu05030;mmu05031;mmu05034;	Glycine, serine and threonine metabolism;Arginine and proline metabolism;Histidine metabolism;Tyrosine metabolism;Phenylalanine metabolism;Tryptophan metabolism;Drug metabolism - cytochrome P450;Metabolic pathways;Serotonergic synapse;Dopaminergic synapse;Parkinson disease;Cocaine addiction;Amphetamine addiction;Alcoholism;
Mas1	1.4268	0.00875032	0.0392528	up	4	14	11	5	9	16	5	6	2	4	7	2	ENSMUSG00000068037	17171	17	13059966	13087030	-	GO:0001933|negative regulation of protein phosphorylation;GO:0007165|signal transduction;GO:0007186|G protein-coupled receptor signaling pathway;GO:0007250|activation of NF-kappaB-inducing kinase activity;GO:0007283|spermatogenesis;GO:0008284|positive regulation of cell population proliferation;GO:0045740|positive regulation of DNA replication;GO:0050727|regulation of inflammatory response;GO:006…	GO:0005886|plasma membrane;GO:0009986|cell surface;GO:0016020|membrane;	GO:0001595|angiotensin receptor activity;GO:0004930|G protein-coupled receptor activity;GO:0042277|peptide binding;	K04303|proto-oncogene Mas;K04303|proto-oncogene Mas;K04303|proto-oncogene Mas;	mmu04080;mmu04614;mmu05171;	Neuroactive ligand-receptor interaction;Renin-angiotensin system;Coronavirus disease - COVID-19;
Glt28d2	-1.17	1.2575e-06	3.79708e-05	down	88	41	47	63	54	23	158	182	167	107	124	55	ENSMUSG00000031286	320302	3	85777156	85794823	-	NA	NA	GO:0004577|N-acetylglucosaminyldiphosphodolichol N-acetylglucosaminyltransferase activity;	K07432|beta-1,4-N-acetylglucosaminyltransferase [EC:2.4.1.141];K07432|beta-1,4-N-acetylglucosaminyltransferase [EC:2.4.1.141];K07432|beta-1,4-N-acetylglucosaminyltransferase [EC:2.4.1.141];	mmu00510;mmu00513;mmu01100;	N-Glycan biosynthesis;Various types of N-glycan biosynthesis;Metabolic pathways;
Gm15675	1.31554	2.47237e-07	9.74418e-06	up	267	223	363	471	479	429	126	217	92	191	161	182	ENSMUSG00000086825	NA	1	130357518	130364928	-	NA	NA	NA	NA	NA	NA
Pcdhgb2	-1.88792	2.83873e-05	0.000465993	down	8	5	3	5	2	2	27	13	14	25	19	7	ENSMUSG00000102748	93700	18	37822881	37974926	+	GO:0007155|cell adhesion;	GO:0005886|plasma membrane;GO:0016020|membrane;	GO:0005515|protein binding;	NA	NA	NA
Mir1b	1.01163	0.0021878	0.0136754	up	41	39	99	64	87	96	26	70	20	47	46	29	ENSMUSG00000080662	100316783	18	10785446	10785567	+	GO:0010629|negative regulation of gene expression;	NA	NA	K16972|microRNA 1;	mmu05206;	MicroRNAs in cancer;
Rhpn2	-2.47404	1.90704e-21	1.83309e-18	down	13	20	24	19	10	10	136	145	84	111	82	47	ENSMUSG00000030494	52428	7	35033595	35091714	+	GO:0003094|glomerular filtration;GO:0007165|signal transduction;GO:0051497|negative regulation of stress fiber assembly;	GO:0005737|cytoplasm;	GO:0003674|molecular_function;	NA	NA	NA
Slx1b	0.75431	0.00195372	0.0125879	up	40	26	51	55	60	42	21	39	35	24	31	27	ENSMUSG00000059772	75764	7	126288640	126294956	-	GO:0000724|double-strand break repair via homologous recombination;GO:0006281|DNA repair;GO:0006310|DNA recombination;GO:0006974|cellular response to DNA damage stimulus;GO:0090656|t-circle formation;GO:1904431|positive regulation of t-circle formation;	GO:0005634|nucleus;GO:0005654|nucleoplasm;GO:0033557|Slx1-Slx4 complex;	GO:0004518|nuclease activity;GO:0004519|endonuclease activity;GO:0008821|crossover junction DNA endonuclease activity;GO:0016787|hydrolase activity;GO:0017108|5'-flap endonuclease activity;GO:0046872|metal ion binding;	K15078|structure-specific endonuclease subunit SLX1 [EC:3.6.1.-];	mmu03460;	Fanconi anemia pathway;
Gm15627	2.09232	0.0107016	0.0456879	up	4	3	6	3	12	5	4	0	0	4	1	0	ENSMUSG00000087344	NA	5	134127251	134128047	-	NA	NA	NA	NA	NA	NA
Med12	1.19551	3.36778e-10	3.38775e-08	up	289	262	562	432	519	459	249	241	154	250	196	146	ENSMUSG00000079487	59024	X	100317636	100341071	+	GO:0001756|somitogenesis;GO:0001843|neural tube closure;GO:0006357|regulation of transcription by RNA polymerase II;GO:0007492|endoderm development;GO:0007507|heart development;GO:0014003|oligodendrocyte development;GO:0014044|Schwann cell development;GO:0016567|protein ubiquitination;GO:0021510|spinal cord development;GO:0021915|neural tube development;GO:0035019|somatic stem cell population mai…	GO:0000151|ubiquitin ligase complex;GO:0005634|nucleus;GO:0005654|nucleoplasm;GO:0016592|mediator complex;	GO:0000978|RNA polymerase II cis-regulatory region sequence-specific DNA binding;GO:0003682|chromatin binding;GO:0003712|transcription coregulator activity;GO:0003713|transcription coactivator activity;GO:0005515|protein binding;GO:0008013|beta-catenin binding;GO:0008134|transcription factor binding;GO:0019904|protein domain specific binding;GO:0046966|nuclear thyroid hormone receptor binding;GO:…	K15162|mediator of RNA polymerase II transcription subunit 12;	mmu04919;	Thyroid hormone signaling pathway;
Tctn3	0.900089	0.00471984	0.0246864	up	32	28	49	28	72	54	30	24	15	28	41	21	ENSMUSG00000025008	67590	19	40584890	40600677	-	GO:0006915|apoptotic process;GO:0007224|smoothened signaling pathway;GO:0030030|cell projection organization;GO:0043065|positive regulation of apoptotic process;GO:0060271|cilium assembly;	GO:0005634|nucleus;GO:0016020|membrane;	GO:0005515|protein binding;	NA	NA	NA
Tctn1	1.0305	0.000418652	0.00384475	up	34	20	60	39	40	45	13	34	22	22	22	16	ENSMUSG00000038593	654470	5	122375911	122402523	-	GO:0001701|in utero embryonic development;GO:0001841|neural tube formation;GO:0007275|multicellular organism development;GO:0008589|regulation of smoothened signaling pathway;GO:0021523|somatic motor neuron differentiation;GO:0021537|telencephalon development;GO:0021904|dorsal/ventral neural tube patterning;GO:0021956|central nervous system interneuron axonogenesis;GO:0030030|cell projection orga…	GO:0005576|extracellular region;GO:0005615|extracellular space;GO:0005737|cytoplasm;GO:0005856|cytoskeleton;GO:0016020|membrane;GO:0035869|ciliary transition zone;GO:0036038|MKS complex;GO:0042995|cell projection;	GO:0005515|protein binding;	NA	NA	NA
Mbd6	0.610819	2.16947e-05	0.000376114	up	220	218	337	288	348	271	224	229	195	194	213	166	ENSMUSG00000025409	110962	10	127117825	127124887	-	GO:0008150|biological_process;	GO:0001650|fibrillar center;GO:0005634|nucleus;GO:0005654|nucleoplasm;GO:0005694|chromosome;GO:0010369|chromocenter;	GO:0003674|molecular_function;GO:0003677|DNA binding;GO:0003682|chromatin binding;	K26585|methyl-CpG-binding domain protein 6;	mmu03083;	Polycomb repressive complex;
Flywch1	-0.760056	0.000340422	0.00329907	down	200	122	166	119	165	102	362	330	284	365	281	84	ENSMUSG00000040097	224613	17	23971767	23990576	-	GO:0000122|negative regulation of transcription by RNA polymerase II;GO:0006974|cellular response to DNA damage stimulus;GO:0008150|biological_process;	GO:0000775|chromosome, centromeric region;GO:0005634|nucleus;GO:0005654|nucleoplasm;GO:0005667|transcription regulator complex;GO:0005694|chromosome;GO:0005721|pericentric heterochromatin;GO:0005829|cytosol;GO:0016604|nuclear body;	GO:0001223|transcription coactivator binding;GO:0003674|molecular_function;GO:0003677|DNA binding;GO:0003714|transcription corepressor activity;GO:0046872|metal ion binding;	NA	NA	NA
Gm50087	2.80667	0.00877781	0.0393557	up	8	2	0	5	3	7	0	0	2	1	0	1	ENSMUSG00000117440	NA	17	80554531	80558114	+	NA	NA	NA	NA	NA	NA
Nrbp2	1.08645	1.02996e-05	0.000206255	up	85	114	174	118	138	75	61	55	44	46	71	75	ENSMUSG00000075590	223649	15	75957367	75963476	-	GO:0006468|protein phosphorylation;GO:0007399|nervous system development;GO:0016242|negative regulation of macroautophagy;GO:0030182|neuron differentiation;GO:0035556|intracellular signal transduction;GO:0043524|negative regulation of neuron apoptotic process;	GO:0005737|cytoplasm;GO:0012505|endomembrane system;	GO:0004672|protein kinase activity;GO:0004674|protein serine/threonine kinase activity;GO:0005524|ATP binding;	NA	NA	NA
Pdxdc1	-0.61683	2.34214e-05	0.000399642	down	490	326	432	475	340	243	813	643	768	734	734	284	ENSMUSG00000022680	94184	16	13651012	13720995	-	GO:0019752|carboxylic acid metabolic process;	GO:0005794|Golgi apparatus;GO:0043231|intracellular membrane-bounded organelle;	GO:0003824|catalytic activity;GO:0016829|lyase activity;GO:0016830|carbon-carbon lyase activity;GO:0016831|carboxy-lyase activity;GO:0030170|pyridoxal phosphate binding;	NA	NA	NA
Arpp19	-0.639977	1.09086e-05	0.000216446	down	771	718	706	941	655	560	1150	1465	1017	1284	1247	1190	ENSMUSG00000007656	59046	9	74944896	74967595	+	GO:0000086|G2/M transition of mitotic cell cycle;GO:0000278|mitotic cell cycle;GO:0007049|cell cycle;GO:0035308|negative regulation of protein dephosphorylation;GO:0045722|positive regulation of gluconeogenesis;GO:0051301|cell division;	GO:0005737|cytoplasm;	GO:0004864|protein phosphatase inhibitor activity;GO:0005102|signaling receptor binding;GO:0015459|potassium channel regulator activity;	NA	NA	NA
Gm25135	3.1727	0.00335546	0.0189505	up	10	0	8	3	9	3	0	3	0	1	0	0	ENSMUSG00000064582	115488858	17	43765146	43765288	+	NA	NA	NA	K14278|U4 spliceosomal RNA;	mmu03040;	Spliceosome;
Hunk	1.86678	0.000697165	0.00570863	up	9	10	13	9	7	9	2	5	3	0	2	5	ENSMUSG00000053414	26559	16	90182901	90296441	+	GO:0006468|protein phosphorylation;GO:0016310|phosphorylation;GO:0035556|intracellular signal transduction;	GO:0005737|cytoplasm;	GO:0000166|nucleotide binding;GO:0004672|protein kinase activity;GO:0004674|protein serine/threonine kinase activity;GO:0005524|ATP binding;GO:0016301|kinase activity;GO:0016740|transferase activity;	NA	NA	NA
Gm15751	1.64668	0.000133869	0.00162313	up	36	26	29	10	31	18	5	16	2	10	11	9	ENSMUSG00000086753	NA	5	123646458	123652074	+	NA	NA	NA	NA	NA	NA
Galnt17	-1.57449	1.82505e-12	3.62954e-10	down	42	28	64	47	40	26	165	105	122	189	185	58	ENSMUSG00000034040	212996	5	130900923	131337335	-	GO:0006493|protein O-linked glycosylation;GO:0008150|biological_process;	GO:0005794|Golgi apparatus;GO:0016020|membrane;	GO:0003674|molecular_function;GO:0004653|polypeptide N-acetylgalactosaminyltransferase activity;GO:0016740|transferase activity;GO:0016757|glycosyltransferase activity;GO:0030246|carbohydrate binding;GO:0046872|metal ion binding;	K00710|polypeptide N-acetylgalactosaminyltransferase [EC:2.4.1.41];K00710|polypeptide N-acetylgalactosaminyltransferase [EC:2.4.1.41];K00710|polypeptide N-acetylgalactosaminyltransferase [EC:2.4.1.41];	mmu00512;mmu00514;mmu01100;	Mucin type O-glycan biosynthesis;Other types of O-glycan biosynthesis;Metabolic pathways;
Gm15743	-2.02156	0.00706467	0.0333558	down	2	3	1	1	1	0	8	6	3	3	11	5	ENSMUSG00000086645	100047123	16	31246694	31248594	-	GO:0008150|biological_process;	GO:0005575|cellular_component;	GO:0003674|molecular_function;	NA	NA	NA
Rarres1	1.0329	0.0114927	0.0482639	up	10	11	15	24	21	14	4	4	8	14	15	6	ENSMUSG00000049404	109222	3	67386305	67422856	-	NA	GO:0005615|extracellular space;	GO:0008191|metalloendopeptidase inhibitor activity;	NA	NA	NA
Gm17112	2.37237	0.00573817	0.0285293	up	4	4	6	5	3	6	0	0	1	0	4	1	ENSMUSG00000090873	NA	5	137530685	137538980	+	NA	NA	NA	NA	NA	NA
Zim1	1.09192	1.53691e-06	4.46499e-05	up	70	46	52	76	73	68	36	20	31	48	38	28	ENSMUSG00000002266	22776	7	6674268	6699449	-	NA	NA	NA	K09228|KRAB domain-containing zinc finger protein;	mmu05168;	Herpes simplex virus 1 infection;
Lrrc1	1.08038	0.00540037	0.0272889	up	14	11	13	14	25	9	8	7	13	7	5	5	ENSMUSG00000032352	214345	9	77338105	77452152	-	NA	GO:0005737|cytoplasm;GO:0005829|cytosol;GO:0016020|membrane;	NA	NA	NA	NA
Lrrc2	-0.821915	7.30797e-28	1.80632e-24	down	1366	994	1312	1500	1227	880	2648	2506	2640	2246	2614	1566	ENSMUSG00000032495	74249	9	110780613	110813134	+	GO:1990830|cellular response to leukemia inhibitory factor;	NA	NA	NA	NA	NA
Pdzrn3	-0.726752	4.82561e-07	1.70232e-05	down	1374	774	1286	1486	1217	728	2334	2242	2407	2612	2188	902	ENSMUSG00000035357	55983	6	101126570	101354858	-	GO:0007528|neuromuscular junction development;GO:0016567|protein ubiquitination;	GO:0005737|cytoplasm;GO:0031594|neuromuscular junction;GO:0045202|synapse;	GO:0004842|ubiquitin-protein transferase activity;GO:0005515|protein binding;GO:0008270|zinc ion binding;GO:0016740|transferase activity;GO:0046872|metal ion binding;GO:0061630|ubiquitin protein ligase activity;	NA	NA	NA
Cxxc1	0.63092	4.09322e-06	9.8774e-05	up	269	229	369	370	373	287	258	208	261	236	191	192	ENSMUSG00000024560	74322	18	74349195	74354567	+	GO:0006355|regulation of DNA-templated transcription;GO:0045893|positive regulation of DNA-templated transcription;GO:0051568|histone H3-K4 methylation;	GO:0005634|nucleus;GO:0005654|nucleoplasm;GO:0005829|cytosol;GO:0016363|nuclear matrix;GO:0016607|nuclear speck;GO:0035097|histone methyltransferase complex;GO:0048188|Set1C/COMPASS complex;	GO:0000987|cis-regulatory region sequence-specific DNA binding;GO:0003677|DNA binding;GO:0005515|protein binding;GO:0008270|zinc ion binding;GO:0035064|methylated histone binding;GO:0045322|unmethylated CpG binding;GO:0046872|metal ion binding;	NA	NA	NA
Vps37c	-0.598695	3.62598e-06	8.88621e-05	down	313	223	267	363	232	189	511	422	508	503	524	221	ENSMUSG00000048832	107305	19	10666099	10691991	+	GO:0006612|protein targeting to membrane;GO:0006623|protein targeting to vacuole;GO:0015031|protein transport;GO:0043162|ubiquitin-dependent protein catabolic process via the multivesicular body sorting pathway;	GO:0000813|ESCRT I complex;GO:0005768|endosome;GO:0016020|membrane;	GO:0048306|calcium-dependent protein binding;	K12185|ESCRT-I complex subunit VPS37;	mmu04144;	Endocytosis;
Grpel1	-0.587549	6.92012e-09	4.71385e-07	down	670	514	597	601	519	389	1082	980	1054	922	992	515	ENSMUSG00000029198	17713	5	36622342	36631424	+	GO:0006457|protein folding;GO:0030150|protein import into mitochondrial matrix;	GO:0001405|PAM complex, Tim23 associated import motor;GO:0005654|nucleoplasm;GO:0005739|mitochondrion;GO:0005759|mitochondrial matrix;	GO:0000774|adenyl-nucleotide exchange factor activity;GO:0001671|ATPase activator activity;GO:0042802|identical protein binding;GO:0042803|protein homodimerization activity;GO:0051082|unfolded protein binding;GO:0051087|chaperone binding;GO:0051117|ATPase binding;	NA	NA	NA
Lrrn1	-1.11263	0.000655554	0.00544	down	93	58	26	75	24	28	80	88	165	144	162	82	ENSMUSG00000034648	16979	6	107506729	107547175	+	GO:0051965|positive regulation of synapse assembly;	GO:0005615|extracellular space;GO:0016020|membrane;GO:0031012|extracellular matrix;	NA	NA	NA	NA
Vps33a	-0.648248	9.8689e-05	0.00129897	down	481	306	404	430	302	240	845	598	774	756	616	252	ENSMUSG00000029434	77573	5	123666722	123711101	-	GO:0006886|intracellular protein transport;GO:0006914|autophagy;GO:0008333|endosome to lysosome transport;GO:0015031|protein transport;GO:0016192|vesicle-mediated transport;GO:0030220|platelet formation;GO:0032400|melanosome localization;GO:0032418|lysosome localization;GO:0035751|regulation of lysosomal lumen pH;GO:0043473|pigmentation;GO:0048070|regulation of developmental pigmentation;GO:00973…	GO:0005764|lysosome;GO:0005768|endosome;GO:0005769|early endosome;GO:0005770|late endosome;GO:0005776|autophagosome;GO:0016020|membrane;GO:0030123|AP-3 adaptor complex;GO:0030897|HOPS complex;GO:0031410|cytoplasmic vesicle;GO:0033263|CORVET complex;GO:0048471|perinuclear region of cytoplasm;GO:0071439|clathrin complex;	GO:0044877|protein-containing complex binding;	K20182|vacuolar protein sorting-associated protein 33A;	mmu05132;	Salmonella infection;
Kcnab1	-2.09587	8.79611e-15	2.92673e-12	down	52	38	65	130	62	32	418	257	358	323	361	84	ENSMUSG00000027827	16497	3	64856617	65285644	+	GO:0006811|monoatomic ion transport;GO:0006813|potassium ion transport;GO:0007611|learning or memory;GO:0034765|regulation of monoatomic ion transmembrane transport;GO:0055085|transmembrane transport;GO:1901016|regulation of potassium ion transmembrane transporter activity;GO:1901379|regulation of potassium ion transmembrane transport;GO:1902259|regulation of delayed rectifier potassium channel a…	GO:0005737|cytoplasm;GO:0005829|cytosol;GO:0005886|plasma membrane;GO:0008076|voltage-gated potassium channel complex;GO:0016020|membrane;GO:0030424|axon;GO:0031234|extrinsic component of cytoplasmic side of plasma membrane;GO:0032839|dendrite cytoplasm;GO:0034705|potassium channel complex;GO:0043025|neuronal cell body;GO:0043204|perikaryon;GO:0044224|juxtaparanode region of axon;GO:1990635|proxi…	GO:0004033|aldo-keto reductase (NADP) activity;GO:0005244|voltage-gated monoatomic ion channel activity;GO:0005249|voltage-gated potassium channel activity;GO:0005515|protein binding;GO:0015459|potassium channel regulator activity;GO:0016491|oxidoreductase activity;GO:0019904|protein domain specific binding;GO:0044325|transmembrane transporter binding;GO:0070402|NADPH binding;GO:0140678|molecular…	NA	NA	NA
Gm5559	0.604223	3.82847e-05	0.000602183	up	856	749	1130	1214	1101	739	752	864	838	507	601	579	ENSMUSG00000096617	NA	5	96009573	96010574	+	NA	NA	NA	NA	NA	NA
Gm17201	0.696165	2.74875e-05	0.000453805	up	93	106	111	100	95	78	78	83	68	62	52	57	ENSMUSG00000090761	NA	10	128227711	128231432	-	NA	NA	NA	NA	NA	NA
Supt3	-0.694215	1.25435e-05	0.000239282	down	127	145	194	223	177	160	274	325	357	269	318	270	ENSMUSG00000038954	109115	17	45088039	45430177	+	GO:0006282|regulation of DNA repair;GO:0006355|regulation of DNA-templated transcription;GO:0006357|regulation of transcription by RNA polymerase II;GO:0016573|histone acetylation;GO:0035521|monoubiquitinated histone deubiquitination;GO:0035522|monoubiquitinated histone H2A deubiquitination;GO:0043484|regulation of RNA splicing;GO:0043966|histone H3 acetylation;GO:0045893|positive regulation of D…	GO:0000124|SAGA complex;GO:0005634|nucleus;GO:0005654|nucleoplasm;GO:0033276|transcription factor TFTC complex;	GO:0003713|transcription coactivator activity;	K11313|transcription initiation protein SPT3;	mmu05202;	Transcriptional misregulation in cancer;
Snap47	-0.692084	1.74423e-10	1.86288e-08	down	183	147	169	228	176	123	312	339	294	382	329	186	ENSMUSG00000009894	67826	11	59297960	59342012	-	GO:0006887|exocytosis;GO:0016082|synaptic vesicle priming;GO:0031629|synaptic vesicle fusion to presynaptic active zone membrane;GO:0060291|long-term synaptic potentiation;GO:0098967|exocytic insertion of neurotransmitter receptor to postsynaptic membrane;GO:0099003|vesicle-mediated transport in synapse;	GO:0005737|cytoplasm;GO:0005886|plasma membrane;GO:0014069|postsynaptic density;GO:0016020|membrane;GO:0030425|dendrite;GO:0030672|synaptic vesicle membrane;GO:0031083|BLOC-1 complex;GO:0031201|SNARE complex;GO:0032279|asymmetric synapse;GO:0043025|neuronal cell body;GO:0048786|presynaptic active zone;GO:0098686|hippocampal mossy fiber to CA3 synapse;GO:0098978|glutamatergic synapse;	GO:0005484|SNAP receptor activity;GO:0019905|syntaxin binding;	NA	NA	NA
Gm5532	-1.31937	0.000103513	0.00134559	down	108	67	33	72	27	28	208	202	127	66	171	137	ENSMUSG00000073535	433367	1	155395918	155402965	-	GO:0008150|biological_process;	GO:0005575|cellular_component;	GO:0003674|molecular_function;	NA	NA	NA
Gm17224	2.1729	3.09717e-06	7.85736e-05	up	12	12	24	25	18	28	5	12	3	6	1	3	ENSMUSG00000092085	NA	1	172040588	172041247	+	NA	NA	NA	NA	NA	NA
Snap23	-0.633565	0.000601478	0.00508092	down	569	314	356	419	310	252	881	562	724	808	686	257	ENSMUSG00000027287	20619	2	120398152	120431736	+	GO:0002553|histamine secretion by mast cell;GO:0006887|exocytosis;GO:0015031|protein transport;GO:0016082|synaptic vesicle priming;GO:0016192|vesicle-mediated transport;GO:0017157|regulation of exocytosis;GO:0031629|synaptic vesicle fusion to presynaptic active zone membrane;GO:0061025|membrane fusion;GO:0065003|protein-containing complex assembly;GO:0098967|exocytic insertion of neurotransmitter…	GO:0005654|nucleoplasm;GO:0005737|cytoplasm;GO:0005739|mitochondrion;GO:0005886|plasma membrane;GO:0005912|adherens junction;GO:0016020|membrane;GO:0031201|SNARE complex;GO:0031410|cytoplasmic vesicle;GO:0042581|specific granule;GO:0042582|azurophil granule;GO:0043005|neuron projection;GO:0045202|synapse;GO:0070032|synaptobrevin 2-SNAP-25-syntaxin-1a-complexin I complex;GO:0098794|postsynapse;GO:…	GO:0005484|SNAP receptor activity;GO:0005515|protein binding;GO:0017075|syntaxin-1 binding;GO:0019905|syntaxin binding;	K08508|synaptosomal-associated protein 23;K08508|synaptosomal-associated protein 23;	mmu04130;mmu04611;	SNARE interactions in vesicular transport;Platelet activation;
B230206L02Rik	0.933453	0.000351944	0.00338108	up	41	61	66	46	30	37	29	39	23	26	23	24	ENSMUSG00000086003	100039440	11	94024244	94046605	+	GO:0008150|biological_process;	GO:0005575|cellular_component;	GO:0003674|molecular_function;	NA	NA	NA
Mdh1	-0.600029	5.41243e-05	0.000796986	down	5819	5532	4844	7931	4289	3412	8372	10442	9731	8565	8140	7204	ENSMUSG00000020321	17449	11	21506692	21522367	-	GO:0006094|gluconeogenesis;GO:0006099|tricarboxylic acid cycle;GO:0006107|oxaloacetate metabolic process;GO:0006108|malate metabolic process;GO:0006734|NADH metabolic process;GO:0006739|NADP metabolic process;GO:0019674|NAD metabolic process;GO:0019752|carboxylic acid metabolic process;	GO:0005737|cytoplasm;GO:0005739|mitochondrion;GO:0005813|centrosome;GO:0005829|cytosol;GO:0043209|myelin sheath;	GO:0003824|catalytic activity;GO:0016491|oxidoreductase activity;GO:0016615|malate dehydrogenase activity;GO:0016616|oxidoreductase activity, acting on the CH-OH group of donors, NAD or NADP as acceptor;GO:0030060|L-malate dehydrogenase activity;GO:0047860|diiodophenylpyruvate reductase activity;GO:0051287|NAD binding;	K00025|malate dehydrogenase [EC:1.1.1.37];K00025|malate dehydrogenase [EC:1.1.1.37];K00025|malate dehydrogenase [EC:1.1.1.37];K00025|malate dehydrogenase [EC:1.1.1.37];K00025|malate dehydrogenase [EC:1.1.1.37];K00025|malate dehydrogenase [EC:1.1.1.37];K00025|malate dehydrogenase [EC:1.1.1.37];	mmu00020;mmu00270;mmu00620;mmu00630;mmu01100;mmu01200;mmu04964;	Citrate cycle (TCA cycle);Cysteine and methionine metabolism;Pyruvate metabolism;Glyoxylate and dicarboxylate metabolism;Metabolic pathways;Carbon metabolism;Proximal tubule bicarbonate reclamation;
Mef2a	-0.595511	5.81126e-07	2.00672e-05	down	1941	1348	1843	2119	1761	1168	3699	2590	2930	3411	3284	1368	ENSMUSG00000030557	17258	7	66880911	67022606	-	GO:0000002|mitochondrial genome maintenance;GO:0000122|negative regulation of transcription by RNA polymerase II;GO:0000165|MAPK cascade;GO:0006351|DNA-templated transcription;GO:0006355|regulation of DNA-templated transcription;GO:0006915|apoptotic process;GO:0007275|multicellular organism development;GO:0007399|nervous system development;GO:0007507|heart development;GO:0010613|positive regulati…	GO:0000785|chromatin;GO:0005634|nucleus;GO:0005654|nucleoplasm;GO:0005667|transcription regulator complex;GO:0005829|cytosol;	GO:0000977|RNA polymerase II transcription regulatory region sequence-specific DNA binding;GO:0000978|RNA polymerase II cis-regulatory region sequence-specific DNA binding;GO:0000981|DNA-binding transcription factor activity, RNA polymerase II-specific;GO:0001228|DNA-binding transcription activator activity, RNA polymerase II-specific;GO:0003677|DNA binding;GO:0003682|chromatin binding;GO:0003700…	K09260|MADS-box transcription enhancer factor 2A;K09260|MADS-box transcription enhancer factor 2A;K09260|MADS-box transcription enhancer factor 2A;K09260|MADS-box transcription enhancer factor 2A;	mmu04022;mmu04371;mmu04928;mmu05418;	cGMP-PKG signaling pathway;Apelin signaling pathway;Parathyroid hormone synthesis, secretion and action;Fluid shear stress and atherosclerosis;
Mef2c	-0.644843	1.53585e-05	0.000282695	down	8013	5037	6113	7807	5750	3993	14491	9614	9695	13894	12147	4873	ENSMUSG00000005583	17260	13	83652153	83815199	+	GO:0000122|negative regulation of transcription by RNA polymerase II;GO:0000165|MAPK cascade;GO:0001568|blood vessel development;GO:0001649|osteoblast differentiation;GO:0001764|neuron migration;GO:0001782|B cell homeostasis;GO:0001947|heart looping;GO:0001958|endochondral ossification;GO:0001974|blood vessel remodeling;GO:0002062|chondrocyte differentiation;GO:0002467|germinal center formation;G…	GO:0005634|nucleus;GO:0005654|nucleoplasm;GO:0005737|cytoplasm;GO:0005829|cytosol;GO:0016607|nuclear speck;GO:0030017|sarcomere;GO:0032991|protein-containing complex;GO:0043231|intracellular membrane-bounded organelle;	GO:0000976|transcription cis-regulatory region binding;GO:0000977|RNA polymerase II transcription regulatory region sequence-specific DNA binding;GO:0000978|RNA polymerase II cis-regulatory region sequence-specific DNA binding;GO:0000981|DNA-binding transcription factor activity, RNA polymerase II-specific;GO:0000987|cis-regulatory region sequence-specific DNA binding;GO:0001228|DNA-binding trans…	K04454|MADS-box transcription enhancer factor 2C;K04454|MADS-box transcription enhancer factor 2C;K04454|MADS-box transcription enhancer factor 2C;K04454|MADS-box transcription enhancer factor 2C;K04454|MADS-box transcription enhancer factor 2C;K04454|MADS-box transcription enhancer factor 2C;K04454|MADS-box transcription enhancer factor 2C;	mmu04010;mmu04022;mmu04371;mmu04921;mmu04928;mmu05202;mmu05418;	MAPK signaling pathway;cGMP-PKG signaling pathway;Apelin signaling pathway;Oxytocin signaling pathway;Parathyroid hormone synthesis, secretion and action;Transcriptional misregulation in cancer;Fluid shear stress and atherosclerosis;
Asrgl1	-0.635929	1.1455e-07	5.13458e-06	down	886	659	844	900	737	535	1626	1558	1539	1401	1265	610	ENSMUSG00000024654	66514	19	9087232	9113000	-	GO:0006508|proteolysis;GO:0016540|protein autoprocessing;GO:0033345|asparagine catabolic process via L-aspartate;	GO:0001917|photoreceptor inner segment;GO:0005737|cytoplasm;	GO:0004067|asparaginase activity;GO:0008233|peptidase activity;GO:0008798|beta-aspartyl-peptidase activity;GO:0016787|hydrolase activity;	K13051|L-asparaginase / beta-aspartyl-peptidase [EC:3.5.1.1 3.4.19.5];K13051|L-asparaginase / beta-aspartyl-peptidase [EC:3.5.1.1 3.4.19.5];	mmu00250;mmu01100;	Alanine, aspartate and glutamate metabolism;Metabolic pathways;
Snrnp70	0.892341	3.92908e-08	2.09818e-06	up	1514	1363	2217	1841	2118	1676	970	1354	827	1164	998	997	ENSMUSG00000063511	20637	7	45025877	45045166	-	GO:0000398|mRNA splicing, via spliceosome;GO:0043484|regulation of RNA splicing;GO:0048026|positive regulation of mRNA splicing, via spliceosome;	GO:0005634|nucleus;GO:0005654|nucleoplasm;GO:0005681|spliceosomal complex;GO:0005685|U1 snRNP;GO:0005737|cytoplasm;GO:0016607|nuclear speck;GO:0071004|U2-type prespliceosome;	GO:0003676|nucleic acid binding;GO:0003723|RNA binding;GO:0003729|mRNA binding;GO:0030619|U1 snRNA binding;GO:1990446|U1 snRNP binding;	K11093|U1 small nuclear ribonucleoprotein 70kDa;	mmu03040;	Spliceosome;
Mdm4	0.779924	8.67316e-05	0.0011669	up	719	690	1167	843	1051	722	509	673	300	617	681	512	ENSMUSG00000054387	17248	1	132887222	132958299	-	GO:0000122|negative regulation of transcription by RNA polymerase II;GO:0002027|regulation of heart rate;GO:0003170|heart valve development;GO:0003181|atrioventricular valve morphogenesis;GO:0003203|endocardial cushion morphogenesis;GO:0003281|ventricular septum development;GO:0003283|atrial septum development;GO:0008284|positive regulation of cell population proliferation;GO:0016567|protein ubiq…	GO:0005634|nucleus;GO:0005654|nucleoplasm;GO:0017053|transcription repressor complex;	GO:0004842|ubiquitin-protein transferase activity;GO:0005515|protein binding;GO:0019899|enzyme binding;GO:0046872|metal ion binding;	K10127|protein Mdm4;K10127|protein Mdm4;	mmu04115;mmu05206;	p53 signaling pathway;MicroRNAs in cancer;
Npc1l1	1.62794	4.86201e-09	3.50511e-07	up	34	22	45	48	41	39	22	9	11	20	13	8	ENSMUSG00000020447	237636	11	6161013	6180143	-	GO:0006629|lipid metabolic process;GO:0006695|cholesterol biosynthetic process;GO:0008202|steroid metabolic process;GO:0008203|cholesterol metabolic process;GO:0030299|intestinal cholesterol absorption;GO:0030301|cholesterol transport;GO:0042157|lipoprotein metabolic process;GO:0042360|vitamin E metabolic process;GO:0042632|cholesterol homeostasis;GO:0051180|vitamin transport;GO:0070508|cholester…	GO:0005886|plasma membrane;GO:0016020|membrane;GO:0016324|apical plasma membrane;GO:0031526|brush border membrane;	GO:0005319|lipid transporter activity;GO:0005515|protein binding;GO:0008431|vitamin E binding;GO:0015485|cholesterol binding;GO:0031267|small GTPase binding;GO:0031489|myosin V binding;GO:0042803|protein homodimerization activity;GO:1901363|heterocyclic compound binding;	K14461|Niemann-Pick C1-like protein 1;	mmu04975;	Fat digestion and absorption;
Gm17249	1.54274	0.000138775	0.00167323	up	10	13	19	17	18	14	6	12	5	3	6	3	ENSMUSG00000097309	NA	10	84454205	84458442	-	NA	NA	NA	NA	NA	NA
Emilin1	0.792333	0.00154084	0.0105415	up	46	49	52	47	48	52	28	31	23	55	24	29	ENSMUSG00000029163	100952	5	31070746	31078621	+	GO:0003180|aortic valve morphogenesis;GO:0007155|cell adhesion;GO:0007160|cell-matrix adhesion;GO:0008217|regulation of blood pressure;GO:0010628|positive regulation of gene expression;GO:0010629|negative regulation of gene expression;GO:0010811|positive regulation of cell-substrate adhesion;GO:0016477|cell migration;GO:0016525|negative regulation of angiogenesis;GO:0030198|extracellular matrix o…	GO:0005576|extracellular region;GO:0005581|collagen trimer;GO:0005615|extracellular space;GO:0031012|extracellular matrix;GO:0034668|integrin alpha4-beta1 complex;GO:0062023|collagen-containing extracellular matrix;GO:1990971|EMILIN complex;	GO:0005515|protein binding;GO:0030023|extracellular matrix constituent conferring elasticity;GO:0042802|identical protein binding;GO:0060090|molecular adaptor activity;GO:0098640|integrin binding involved in cell-matrix adhesion;	NA	NA	NA
Gm32885	1.64311	0.00271131	0.0160709	up	8	32	8	28	8	17	12	7	4	7	9	0	ENSMUSG00000116295	NA	15	97054910	97065160	-	NA	NA	NA	NA	NA	NA
Tbxa2r	1.73148	0.00659443	0.0318084	up	12	10	3	6	7	5	2	3	1	1	2	5	ENSMUSG00000034881	21390	10	81164565	81171006	+	GO:0006939|smooth muscle contraction;GO:0006954|inflammatory response;GO:0007165|signal transduction;GO:0007186|G protein-coupled receptor signaling pathway;GO:0007189|adenylate cyclase-activating G protein-coupled receptor signaling pathway;GO:0007204|positive regulation of cytosolic calcium ion concentration;GO:0019229|regulation of vasoconstriction;GO:0019932|second-messenger-mediated signalin…	GO:0001669|acrosomal vesicle;GO:0005886|plasma membrane;GO:0016020|membrane;GO:0016607|nuclear speck;	GO:0004930|G protein-coupled receptor activity;GO:0004960|thromboxane receptor activity;	K04264|thromboxane A2 receptor;K04264|thromboxane A2 receptor;K04264|thromboxane A2 receptor;	mmu04020;mmu04080;mmu04611;	Calcium signaling pathway;Neuroactive ligand-receptor interaction;Platelet activation;
n-R5s197	4.13393	0.00186388	0.0121282	up	3	1	7	4	0	3	0	0	0	0	0	0	ENSMUSG00000118681	115489860	3	88813817	88813935	+	NA	NA	NA	NA	NA	NA
Aplnr	2.55051	1.308e-17	7.80379e-15	up	97	137	188	215	282	214	55	14	27	42	49	30	ENSMUSG00000044338	23796	2	84966569	84970267	+	GO:0001525|angiogenesis;GO:0001568|blood vessel development;GO:0001570|vasculogenesis;GO:0001944|vasculature development;GO:0001947|heart looping;GO:0003171|atrioventricular valve development;GO:0003272|endocardial cushion formation;GO:0007165|signal transduction;GO:0007186|G protein-coupled receptor signaling pathway;GO:0007275|multicellular organism development;GO:0007369|gastrulation;GO:000750…	GO:0005886|plasma membrane;GO:0016020|membrane;	GO:0004930|G protein-coupled receptor activity;GO:0060182|apelin receptor activity;	K04174|apelin receptor;K04174|apelin receptor;	mmu04080;mmu04371;	Neuroactive ligand-receptor interaction;Apelin signaling pathway;
Dkk2	-0.872887	0.00930263	0.0411542	down	82	140	74	101	113	67	202	213	114	69	292	244	ENSMUSG00000028031	56811	3	131791053	131886065	+	GO:0007275|multicellular organism development;GO:0016055|Wnt signaling pathway;GO:0030178|negative regulation of Wnt signaling pathway;GO:0090090|negative regulation of canonical Wnt signaling pathway;GO:0090263|positive regulation of canonical Wnt signaling pathway;	GO:0005576|extracellular region;GO:0005615|extracellular space;	GO:0039706|co-receptor binding;GO:0048019|receptor antagonist activity;	K02165|dickkopf 1/2/4;K02165|dickkopf 1/2/4;K02165|dickkopf 1/2/4;	mmu04310;mmu05010;mmu05022;	Wnt signaling pathway;Alzheimer disease;Pathways of neurodegeneration - multiple diseases;
Dkk3	-2.06221	8.97894e-10	8.00792e-08	down	42	51	76	31	78	40	446	98	340	375	213	81	ENSMUSG00000030772	50781	7	111715224	111758264	-	GO:0007275|multicellular organism development;GO:0016055|Wnt signaling pathway;GO:0030178|negative regulation of Wnt signaling pathway;GO:0032348|negative regulation of aldosterone biosynthetic process;GO:0045892|negative regulation of DNA-templated transcription;GO:0090090|negative regulation of canonical Wnt signaling pathway;GO:2000065|negative regulation of cortisol biosynthetic process;	GO:0005576|extracellular region;GO:0005615|extracellular space;	GO:0039706|co-receptor binding;GO:0048019|receptor antagonist activity;	NA	NA	NA
Meg3	2.81238	2.42602e-28	6.99583e-25	up	214	183	367	259	382	270	40	59	17	58	46	42	ENSMUSG00000021268	17263	12	109506879	109538165	+	GO:0001701|in utero embryonic development;GO:0001889|liver development;GO:0006306|DNA methylation;GO:0007519|skeletal muscle tissue development;GO:0008340|determination of adult lifespan;GO:0009791|post-embryonic development;GO:0016570|histone modification;GO:0035264|multicellular organism growth;GO:0048286|lung alveolus development;GO:0060395|SMAD protein signal transduction;GO:0071514|genomic i…	GO:0005634|nucleus;	NA	NA	NA	NA
Gstm7	-1.64133	1.28761e-07	5.62833e-06	down	20	19	13	37	8	14	66	102	48	46	78	42	ENSMUSG00000004035	68312	3	107833650	107839133	-	GO:0006749|glutathione metabolic process;GO:0010880|regulation of release of sequestered calcium ion into cytosol by sarcoplasmic reticulum;GO:0018916|nitrobenzene metabolic process;GO:0042178|xenobiotic catabolic process;GO:0043651|linoleic acid metabolic process;GO:0051122|hepoxilin biosynthetic process;GO:0060315|negative regulation of ryanodine-sensitive calcium-release channel activity;GO:00…	GO:0005737|cytoplasm;GO:0005829|cytosol;GO:0016529|sarcoplasmic reticulum;GO:0045171|intercellular bridge;	GO:0004364|glutathione transferase activity;GO:0004602|glutathione peroxidase activity;GO:0005102|signaling receptor binding;GO:0005504|fatty acid binding;GO:0016740|transferase activity;GO:0019899|enzyme binding;GO:0042803|protein homodimerization activity;GO:0043295|glutathione binding;	K00799|glutathione S-transferase [EC:2.5.1.18];K00799|glutathione S-transferase [EC:2.5.1.18];K00799|glutathione S-transferase [EC:2.5.1.18];K00799|glutathione S-transferase [EC:2.5.1.18];K00799|glutathione S-transferase [EC:2.5.1.18];K00799|glutathione S-transferase [EC:2.5.1.18];K00799|glutathione S-transferase [EC:2.5.1.18];K00799|glutathione S-transferase [EC:2.5.1.18];K00799|glutathione S-tr…	mmu00480;mmu00980;mmu00982;mmu00983;mmu01100;mmu01524;mmu05200;mmu05204;mmu05207;mmu05208;mmu05225;mmu05418;	Glutathione metabolism;Metabolism of xenobiotics by cytochrome P450;Drug metabolism - cytochrome P450;Drug metabolism - other enzymes;Metabolic pathways;Platinum drug resistance;Pathways in cancer;Chemical carcinogenesis - DNA adducts;Chemical carcinogenesis - receptor activation;Chemical carcinogenesis - reactive oxygen species;Hepatocellular carcinoma;Fluid shear stress and atherosclerosis;
Gstm2	-0.76534	2.62255e-05	0.000437329	down	601	425	710	390	662	309	911	1440	1013	858	991	611	ENSMUSG00000040562	14863	3	107889018	107893769	-	GO:0006629|lipid metabolic process;GO:0006693|prostaglandin metabolic process;GO:0006749|glutathione metabolic process;GO:0018916|nitrobenzene metabolic process;GO:0042178|xenobiotic catabolic process;GO:0051122|hepoxilin biosynthetic process;GO:0070458|cellular detoxification of nitrogen compound;GO:1901687|glutathione derivative biosynthetic process;	GO:0005737|cytoplasm;GO:0005829|cytosol;GO:0005886|plasma membrane;GO:0032991|protein-containing complex;GO:0045171|intercellular bridge;	GO:0004364|glutathione transferase activity;GO:0005515|protein binding;GO:0016740|transferase activity;GO:0019899|enzyme binding;GO:0042802|identical protein binding;GO:0042803|protein homodimerization activity;GO:0043295|glutathione binding;	K00799|glutathione S-transferase [EC:2.5.1.18];K00799|glutathione S-transferase [EC:2.5.1.18];K00799|glutathione S-transferase [EC:2.5.1.18];K00799|glutathione S-transferase [EC:2.5.1.18];K00799|glutathione S-transferase [EC:2.5.1.18];K00799|glutathione S-transferase [EC:2.5.1.18];K00799|glutathione S-transferase [EC:2.5.1.18];K00799|glutathione S-transferase [EC:2.5.1.18];K00799|glutathione S-tr…	mmu00480;mmu00980;mmu00982;mmu00983;mmu01100;mmu01524;mmu05200;mmu05204;mmu05207;mmu05208;mmu05225;mmu05418;	Glutathione metabolism;Metabolism of xenobiotics by cytochrome P450;Drug metabolism - cytochrome P450;Drug metabolism - other enzymes;Metabolic pathways;Platinum drug resistance;Pathways in cancer;Chemical carcinogenesis - DNA adducts;Chemical carcinogenesis - receptor activation;Chemical carcinogenesis - reactive oxygen species;Hepatocellular carcinoma;Fluid shear stress and atherosclerosis;
Csnk2a1-ps3	-1.25206	0.000814159	0.00647186	down	112	43	34	54	21	27	164	110	177	207	114	27	ENSMUSG00000101523	100039026	1	156351582	156354214	+	NA	NA	NA	NA	NA	NA
Spaca6	1.91672	3.44315e-08	1.88547e-06	up	28	44	58	32	60	49	25	12	5	10	20	10	ENSMUSG00000080316	75202	17	18047420	18063271	+	GO:0007338|single fertilization;GO:0007342|fusion of sperm to egg plasma membrane involved in single fertilization;	GO:0001669|acrosomal vesicle;GO:0016020|membrane;GO:0031410|cytoplasmic vesicle;	GO:0003674|molecular_function;	NA	NA	NA
Mnat1	-0.634128	1.50644e-05	0.000278465	down	311	197	236	244	194	140	495	416	467	352	356	209	ENSMUSG00000021103	17420	12	73170491	73320762	+	GO:0000079|regulation of cyclin-dependent protein serine/threonine kinase activity;GO:0000082|G1/S transition of mitotic cell cycle;GO:0006281|DNA repair;GO:0006289|nucleotide-excision repair;GO:0006355|regulation of DNA-templated transcription;GO:0006357|regulation of transcription by RNA polymerase II;GO:0006366|transcription by RNA polymerase II;GO:0007049|cell cycle;GO:0007512|adult heart dev…	GO:0000439|transcription factor TFIIH core complex;GO:0005634|nucleus;GO:0005654|nucleoplasm;GO:0005675|transcription factor TFIIH holo complex;GO:0019907|cyclin-dependent protein kinase activating kinase holoenzyme complex;GO:0070516|CAK-ERCC2 complex;GO:0070985|transcription factor TFIIK complex;	GO:0005515|protein binding;GO:0046872|metal ion binding;GO:0061575|cyclin-dependent protein serine/threonine kinase activator activity;	K10842|CDK-activating kinase assembly factor MAT1;K10842|CDK-activating kinase assembly factor MAT1;	mmu03022;mmu03420;	Basal transcription factors;Nucleotide excision repair;
Poglut2	1.27012	3.14934e-06	7.95472e-05	up	89	61	100	96	98	95	47	49	27	23	36	57	ENSMUSG00000026047	72050	1	44145706	44157968	-	GO:0018242|protein O-linked glycosylation via serine;	GO:0005654|nucleoplasm;GO:0005783|endoplasmic reticulum;GO:0005788|endoplasmic reticulum lumen;GO:0005829|cytosol;GO:0012505|endomembrane system;	GO:0016740|transferase activity;GO:0016757|glycosyltransferase activity;GO:0035251|UDP-glucosyltransferase activity;GO:0035252|UDP-xylosyltransferase activity;GO:0046527|glucosyltransferase activity;	NA	NA	NA
Mitd1	1.25172	6.22637e-06	0.000138826	up	20	29	35	35	31	27	13	16	16	19	9	10	ENSMUSG00000026088	69028	1	37913882	37929492	-	GO:0000281|mitotic cytokinesis;GO:0007049|cell cycle;GO:0032091|negative regulation of protein binding;GO:0051301|cell division;GO:0061952|midbody abscission;	GO:0005768|endosome;GO:0016020|membrane;GO:0019898|extrinsic component of membrane;GO:0030496|midbody;GO:0043231|intracellular membrane-bounded organelle;	GO:0019904|protein domain specific binding;GO:0035091|phosphatidylinositol binding;GO:0042802|identical protein binding;	NA	NA	NA
Pias3	0.602896	0.000677506	0.00557234	up	78	76	119	138	80	61	96	81	62	66	56	41	ENSMUSG00000028101	229615	3	96603700	96613386	+	GO:0000122|negative regulation of transcription by RNA polymerase II;GO:0006357|regulation of transcription by RNA polymerase II;GO:0010628|positive regulation of gene expression;GO:0010629|negative regulation of gene expression;GO:0016925|protein sumoylation;GO:0033234|negative regulation of protein sumoylation;GO:0033235|positive regulation of protein sumoylation;GO:0045671|negative regulation …	GO:0005634|nucleus;GO:0005737|cytoplasm;GO:0030425|dendrite;GO:0045202|synapse;	GO:0003712|transcription coregulator activity;GO:0005515|protein binding;GO:0008270|zinc ion binding;GO:0015459|potassium channel regulator activity;GO:0016740|transferase activity;GO:0019789|SUMO transferase activity;GO:0019899|enzyme binding;GO:0046872|metal ion binding;GO:0061665|SUMO ligase activity;	K16064|E3 SUMO-protein ligase PIAS3 [EC:2.3.2.-];K16064|E3 SUMO-protein ligase PIAS3 [EC:2.3.2.-];	mmu04120;mmu04630;	Ubiquitin mediated proteolysis;JAK-STAT signaling pathway;
Leng8	1.4462	1.49163e-13	3.72756e-11	up	1151	1197	1739	1586	1753	1372	611	807	337	740	496	555	ENSMUSG00000035545	232798	7	4140038	4151176	+	GO:0008150|biological_process;	GO:0005634|nucleus;	GO:0003674|molecular_function;	NA	NA	NA
Sdr39u1	-0.596574	0.00874963	0.0392528	down	230	119	138	157	109	94	292	227	282	358	226	78	ENSMUSG00000022223	654795	14	56134740	56137750	-	GO:0008150|biological_process;	NA	GO:0003674|molecular_function;GO:0016491|oxidoreductase activity;	NA	NA	NA
Neat1	1.27702	0.000737057	0.00596471	up	17939	12766	20974	23357	21709	15512	6911	10978	4079	5183	5740	13688	ENSMUSG00000092274	66961	19	5874736	5895898	-	GO:0009611|response to wounding;GO:0030575|nuclear body organization;GO:0043954|cellular component maintenance;	GO:0016604|nuclear body;GO:0042382|paraspeckles;	GO:0005515|protein binding;	NA	NA	NA
Zbtb6	-0.642654	0.000139677	0.00167916	down	53	48	43	68	50	29	103	78	97	93	88	47	ENSMUSG00000066798	241322	2	37315512	37333183	-	GO:0000122|negative regulation of transcription by RNA polymerase II;GO:0001817|regulation of cytokine production;GO:0002682|regulation of immune system process;	GO:0005634|nucleus;GO:0005654|nucleoplasm;GO:0005739|mitochondrion;	GO:0003677|DNA binding;GO:0046872|metal ion binding;	NA	NA	NA
Qrfp	1.87363	0.00404458	0.0217868	up	4	9	9	12	7	4	1	2	5	1	0	4	ENSMUSG00000043102	227717	2	31696178	31700592	-	GO:0007218|neuropeptide signaling pathway;GO:0007610|behavior;GO:0007625|grooming behavior;GO:0007626|locomotory behavior;GO:0045777|positive regulation of blood pressure;GO:0060259|regulation of feeding behavior;	GO:0005576|extracellular region;	GO:0005184|neuropeptide hormone activity;GO:0031854|orexigenic neuropeptide QRFP receptor binding;	K25693|orexigenic neuropeptide QRFP;	mmu04080;	Neuroactive ligand-receptor interaction;
Exoc3	-0.593434	6.43841e-07	2.17149e-05	down	606	454	532	599	455	327	997	917	913	921	898	400	ENSMUSG00000034152	211446	13	74317607	74356851	-	GO:0000281|mitotic cytokinesis;GO:0006887|exocytosis;GO:0006904|vesicle docking involved in exocytosis;GO:0015031|protein transport;GO:0051601|exocyst localization;GO:0090148|membrane fission;GO:0090522|vesicle tethering involved in exocytosis;	GO:0000145|exocyst;GO:0005737|cytoplasm;GO:0005794|Golgi apparatus;GO:0016020|membrane;GO:0030667|secretory granule membrane;GO:0042734|presynaptic membrane;GO:0042995|cell projection;	GO:0000149|SNARE binding;	NA	NA	NA
Exoc7	0.726235	9.3666e-11	1.08766e-08	up	1634	1242	1925	2533	1987	1361	1533	1147	1215	1404	1239	653	ENSMUSG00000020792	53413	11	116178827	116198059	-	GO:0000281|mitotic cytokinesis;GO:0006887|exocytosis;GO:0006904|vesicle docking involved in exocytosis;GO:0015031|protein transport;GO:0090148|membrane fission;GO:0090522|vesicle tethering involved in exocytosis;GO:2000535|regulation of entry of bacterium into host cell;	GO:0000145|exocyst;GO:0005737|cytoplasm;GO:0005815|microtubule organizing center;GO:0005886|plasma membrane;GO:0016020|membrane;GO:0032584|growth cone membrane;GO:0034451|centriolar satellite;	GO:0005515|protein binding;GO:0005546|phosphatidylinositol-4,5-bisphosphate binding;	K07195|exocyst complex component 7;K07195|exocyst complex component 7;	mmu04910;mmu05132;	Insulin signaling pathway;Salmonella infection;
[truncated: 1,773 more rows]
