# Supplementary material for: Melatonin Ameliorates Age‐Related Sarcopenia via the Gut–Muscle Axis Mediated by Serum Lipopolysaccharide and Metabolites
Source: J Cachexia Sarcopenia Muscle. 2025 Feb 3;16(1):e13722. doi: 10.1002/jcsm.13722 (PMC11790590; doi:10.1002/jcsm.13722)
Supplement: Supplementary file 13 — Table S5 Pearson correlation analysis for LPS level and 12 DEGs. [file JCSM-16-e13722-s008.xlsx]

## Sheet: Table S5
Table S5 Pearson correlation analysis for LPS level and 12 DEGs.
Age-related DEGs	Pearson correlation coefficient	p-value
Tnfrsf12a	0.926	1.52772e-05
Atf3	0.894	8.76531e-05
Ppargc1a	0.825	0.000947244
Vegfa	0.819	0.00113002
Cdkn1a	0.765	0.00374088
Gbp10	0.738	0.00609882
Rflnb	0.711	0.00950433
Pdp1	-0.711	0.00955609
Tiam2	0.684	0.0142372
Ablim3	-0.66	0.0194932
Nr4a3	0.616	0.0330691
Col5a3	0.519244	0.0836293
