# Supplementary material for: Melatonin Ameliorates Age‐Related Sarcopenia via the Gut–Muscle Axis Mediated by Serum Lipopolysaccharide and Metabolites
Source: J Cachexia Sarcopenia Muscle. 2025 Feb 3;16(1):e13722. doi: 10.1002/jcsm.13722 (PMC11790590; doi:10.1002/jcsm.13722)
Supplement: Supplementary file 14 — Table S6 The list of significantly altered metabolites by melatonin. [file JCSM-16-e13722-s002.xlsx]

## Sheet: Table S6
Table S6 The list of significantly altered metabolites by melatonin.
the name of metabolite	ID	mz	rt	ppm	formula	Mel_Mean	Mel_Median	Mel_RSD	Con_Mean	Con_Median	Con_RSD	FC	log2FC	P.value
gamma-Glutamylalanine	M219T100_3	219.097	99.9	0.0053781	C7H11N2O5R	4.24614e+07	2.81559e+07	84.39	1.03855e+06	1.01201e+06	28.91	40.89	5.35	8.09633e-05
gamma-L-Glutamyl-L-2-aminobutyrate	M233T516	233.092	516.5	0.609587	C9H16N2O5	2.21227e+07	1.25528e+07	114.39	197766	211147	31.59	111.86	6.81	0.000418022
Dehydroepiandrosterone	M269T979	269.212	979	2.62296	C19H28O2	4.08588e+06	3.91001e+06	16.5	8247562	7.45456e+06	27.05	0.5	-1.01	0.000272734
UMP	M325T134	325.042	133.5	3.69183	C9H13N2O9P	4.4856e+06	4.02765e+06	38.57	910370	493772	88.53	4.93	2.3	0.000692127
25-Hydroxycholesterol	M402T422_1	402.21	422.1	2.99005	C27H46O2	1.53912e+06	1.10489e+06	53.3	3.55194e+06	3.46879e+06	37.72	0.43	-1.21	0.00654992
9,10-Epoxyoctadecenoic acid	M295T831	295.228	831	0.758737	C18H32O3	1.05581e+08	1.13545e+08	24.07	1.96867e+08	1.80035e+08	38.59	0.54	-0.9	0.00861391
D-Glucopyranoside	M161T980	161.045	980.3	1.80074	C6H12O6	1.11481e+07	1.10714e+07	2.71	1.03888e+07	1.02189e+07	4.78	1.07	0.1	0.00946643
Cerulenin	M224T694	224.128	693.9	0.0156255	C12H17NO3	1.03141e+07	1.12638e+07	33.66	1.87297e+07	1.88389e+07	21.15	0.55	-0.86	0.0106378
N-Acetyl-D-tryptophan	M247T378	247.128	377.7	3.58808	C13H14N2O3	4.43613e+06	3.90425e+06	35.97	2.3411e+06	1.88955e+06	46.63	1.89	0.92	0.0106082
Atrazine	M216T575	216.102	575.3	2.42479	C8H14ClN5	2.23042e+06	2.18751e+06	6.19	1.90737e+06	1.90162e+06	11.07	1.17	0.23	0.0114983
D-Phenylalanine	M164T325	164.071	325.3	1.97475	C9H11NO2	2.09104e+06	2.26107e+06	35.97	4.44102e+06	4.59697e+06	36.51	0.47	-1.09	0.011948
Methyl jasmonate	M223T765	223.133	764.8	0.581101	C13H20O3	1.2158e+06	1.25799e+06	16.46	2.11635e+06	1.72596e+06	40.25	0.57	-0.8	0.01302
Indole	M117T399	117.057	399.5	0.442472	C8H7N	8.36603e+06	7.72829e+06	27.38	5.08132e+06	4.28556e+06	43.47	1.65	0.72	0.0120272
m-Cresol	M109T514	109.101	514.3	7.91304	C7H8O	8.41905e+06	8.17396e+06	37.45	1.34572e+07	1.36215e+07	14.82	0.63	-0.68	0.0123517
2-Furoate	M111T70	111.009	69.7	0.68463	C5H4O3	7.00912e+07	5.47539e+07	48.16	1.39922e+08	1.27767e+08	49.23	0.5	-1	0.0150181
Hydroxyphenyllactic acid	M181T152_1	181.051	152.4	0	C9H10O4	2.43274e+07	2.3845e+07	7.78	2.15361e+07	2.20238e+07	6.85	1.13	0.18	0.0170326
9(S)-HPODE	M311T783	311.222	782.7	3.21314	C18H32O4	1.74117e+07	1.37826e+07	93.39	7.44433e+07	5.93726e+07	77.23	0.23	-2.1	0.0177082
N-Acetyl-D-glucosamine	M221T648	221.085	648.3	22.1634	C8H15NO6	8.62603e+06	9.59788e+06	30.45	1.45681e+07	1.22044e+07	34.39	0.59	-0.76	0.0209966
Undecanoic acid	M187T420	186.953	419.5	15.6043	C11H22O2	2.61125e+07	2.41139e+07	47.92	1.28038e+07	1.27066e+07	14.62	2.04	1.03	0.0182983
Gemfibrozil	M249T818	249.149	817.6	3.6123	C15H22O3	1.21568e+07	1.11248e+07	30.49	5.35455e+06	4.50397e+06	75.37	2.27	1.18	0.0263361
Aminocaproic acid	M114T484	114.09	484	28.3467	C6H13NO2	7.24809e+07	7.10912e+07	16.15	4.97711e+07	5.36476e+07	25.94	1.46	0.54	0.0202437
Epiandrosterone	M289T95	288.952	94.9	1.44658	C19H30O2	1.13082e+08	1.01741e+08	47.43	2.06498e+08	1.86681e+08	39.19	0.55	-0.87	0.0326969
Aminohydroquinone	M126T64	126.056	64.3	6.50782	C6H7NO2	2.70321e+07	2.92884e+07	21.41	1.81609e+07	1.67105e+07	26.31	1.49	0.57	0.0251095
Anserine	M239T142	239.114	142.3	3.02784	C10H16N4O3	1.90369e+06	2.18387e+06	65.44	4.66951e+06	4.86757e+06	43.78	0.41	-1.29	0.0391039
(R)-3-Hydroxybutyric acid	M103T90	103.04	90.5	1.20342	C4H8O3	5.93664e+07	5.88042e+07	10.84	6.98971e+07	7.10909e+07	12.95	0.85	-0.24	0.0442516
N-Acetylaspartylglutamic acid	M305T194	305.098	194	0.00128033	C11H16N2O8	4.5367e+06	4.66644e+06	8.58	5.15889e+06	5.28129e+06	7.99	0.88	-0.19	0.0264077
Acetyl-N-formyl-5-methoxykynurenamine	M263T456	263.104	456.3	0.668937	C13H16N2O4	1.27282e+06	1.24309e+06	13.45	1.5266e+06	1.56645e+06	14.14	0.83	-0.26	0.0454689
Glycyl-leucine	M189T368_2	189.123	368.3	1.45937	C8H16N2O3	9.47148e+06	6.28342e+06	85.86	3.53211e+06	2.29175e+06	92.15	2.68	1.42	0.0305166
Homatropine	M276T843	276.159	842.7	0.00499855	C16H21NO3	2.53432e+07	2.56788e+07	80.72	6.69681e+06	2.98891e+06	136.6	3.78	1.92	0.0326926
Lumichrome	M243T565	243.087	564.7	3.60365	C12H10N4O2	3.47535e+06	3.6668e+06	14.55	4.64308e+06	4.89016e+06	21.89	0.75	-0.42	0.0340575
Azelaic acid	M188T485	188.128	484.8	0.15878	C9H16O4	1.58665e+07	1.54205e+07	24.06	2.02523e+07	2.06984e+07	12.15	0.78	-0.35	0.038829
2-Oxoarginine	M173T294	173.078	294.2	0.349896	C6H11N3O3	9.36289e+06	6.33013e+06	72.35	1.62956e+07	1.61805e+07	28.94	0.57	-0.8	0.0405351
N7-Methylguanosine	M298T322	298.114	322.4	2.68353	C11H16N5O5	5.94043e+06	5.89606e+06	33.45	9.14696e+06	9.8181e+06	27.11	0.65	-0.62	0.0396571
3-Carbamoyl-2-phenylpropionaldehyde	M194T388	194.085	388.3	18.157	C10H11NO3	3.3824e+06	3.1145e+06	35.69	1677825	854381	120.62	2.02	1.01	0.0469599
