# Supplementary material for: Melatonin Ameliorates Age‐Related Sarcopenia via the Gut–Muscle Axis Mediated by Serum Lipopolysaccharide and Metabolites
Source: J Cachexia Sarcopenia Muscle. 2025 Feb 3;16(1):e13722. doi: 10.1002/jcsm.13722 (PMC11790590; doi:10.1002/jcsm.13722)
Supplement: Supplementary file 15 — Table S7 The results of mediation analysis. [file JCSM-16-e13722-s005.xlsx]

## Sheet: Table S7
Table S7 The results of mediation analysis.
Outcome_Genes in msucle	Exposure_Gut microbiota	Mediator_Serum metabolite	ACME	ACME_LCI	ACME_UCI	ACME_P(BH)	ADE	ADE_LCI	ADE_UCI	ADE_P(BH)	Total_Effect	Total_Effect_LCI	Total_Effect_UCI	Total_Effect_P	Prop_Mediated	LCI	UCI	P(BH)	h_d_b	h_d_P(BH)	d_z_b	d_z_P(BH)
Plvap	Alloprevotella	m-Cresol	-0.23	-1.65	1.37	0.9965	-0.34	-1.89	1.23	0.8382	-0.56	-1.35	0.17	0.3219	0.38	-8.69	16.03	0.9968	-0.88	0.0164	0.29	0.7575
Plvap	Alloprevotella	Aminocaproic acid	-0.12	-0.52	0.11	0.9965	-0.45	-1.24	0.38	0.6605	-0.57	-1.37	0.24	0.3939	0.13	-2.24	1.82	0.9968	0.3	0.4751	-0.4	0.3955
Plvap	Alloprevotella	Indole	-0.14	-0.96	0.55	0.9965	-0.43	-1.49	0.62	0.7172	-0.58	-1.42	0.24	0.3435	0.09	-4.26	4.09	0.9968	0.57	0.2426	-0.25	0.6363
Plvap	Alloprevotella	Aminohydroquinone	-0.45	-0.79	-0.17	0	-0.12	-0.74	0.53	0.8582	-0.57	-1.29	0.15	0.2992	0.68	-5.84	6.75	0.9968	0.57	0.2353	-0.78	0.1701
Plvap	Alloprevotella	2-Oxoarginine	-0.12	-0.62	0.3	0.9965	-0.45	-1.24	0.38	0.6518	-0.57	-1.37	0.25	0.3503	0.15	-1.55	2.93	0.9968	-0.49	0.304	0.26	0.5995
Plvap	Alloprevotella	Undecanoic acid	-0.16	-1.01	0.38	0.9965	-0.41	-1.77	1.04	0.7776	-0.58	-1.62	0.57	0.4939	0.04	-5.36	4.28	0.9968	0.48	0.304	-0.33	0.5065
Plvap	Alloprevotella	Azelaic acid	-0.02	-0.52	0.45	0.9965	-0.55	-1.05	0.03	0.3073	-0.57	-1.22	0.2	0.363	0.07	-2.92	11.77	0.9968	-0.05	0.8996	0.46	0.3292
Plvap	Alloprevotella	Glycyl-leucine	0.03	-0.1	0.22	0.9965	-0.61	-1.28	0.12	0.4342	-0.57	-1.27	0.17	0.3568	-0.03	-0.93	1.63	0.9968	-0.09	0.8232	-0.37	0.416
Plvap	Alloprevotella	3-Carbamoyl-2-phenylpropionaldehyde	-0.06	-0.51	0.39	0.9965	-0.52	-1.36	0.37	0.6181	-0.58	-1.42	0.29	0.388	0.07	-2.83	2.56	0.9968	0.55	0.2563	-0.11	0.8473
Plvap	Alloprevotella	Atrazine	-0.04	-0.22	0.12	0.9965	-0.53	-1.23	0.21	0.5086	-0.57	-1.31	0.17	0.363	0.06	-0.62	1.06	0.9968	0.11	0.7786	-0.36	0.4213
Plvap	Alloprevotella	gamma-Glutamylalanine	-0.1	-0.79	0.36	0.9965	-0.46	-1.07	0.14	0.4137	-0.56	-1.26	0.15	0.2618	0.13	-3.54	2.13	0.9968	0.18	0.6593	-0.59	0.2204
Plvap	Alloprevotella	Cerulenin	-0.08	-0.34	0.13	0.9965	-0.5	-1.27	0.37	0.5998	-0.57	-1.26	0.27	0.3366	0.08	-2.5	1.45	0.9968	-0.37	0.3931	0.22	0.6336
Plvap	Alloprevotella	gamma-L-Glutamyl-L-2-aminobutyrate	-0.02	-0.61	0.5	0.9965	-0.54	-1.13	0.06	0.3644	-0.56	-1.34	0.19	0.2776	0.05	-2.79	2.14	0.9968	0.05	0.9017	-0.53	0.2691
Plvap	Alloprevotella	Lumichrome	-0.26	-0.85	0.14	0.9965	-0.31	-0.9	0.33	0.6647	-0.57	-1.21	0.19	0.2992	0.39	-2.17	2.45	0.9968	-0.46	0.3318	0.57	0.2836
Plvap	Alloprevotella	N-Acetyl-D-tryptophan	-0.48	-1.23	0.15	0.9965	-0.08	-0.55	0.4	0.8971	-0.56	-1.22	0.13	0.314	0.81	-2.96	2.2	0.9968	0.67	0.1526	-0.73	0.2592
Plvap	Alloprevotella	Homatropine	-0.16	-0.8	0.28	0.9965	-0.41	-1.07	0.3	0.6304	-0.57	-1.35	0.21	0.3503	0.2	-2.71	2.31	0.9968	0.37	0.3931	-0.44	0.3728
Plvap	Alloprevotella	N7-Methylguanosine	-0.19	-0.67	0.19	0.9965	-0.39	-1.32	0.59	0.7216	-0.57	-1.41	0.35	0.4003	0.22	-2.7	3.84	0.9968	-0.59	0.2169	0.33	0.5477
Plvap	Alloprevotella	N-Acetylaspartylglutamic acid	-0.13	-0.57	0.14	0.9965	-0.44	-1.23	0.41	0.6557	-0.57	-1.29	0.28	0.363	0.15	-1.65	2.56	0.9968	-0.3	0.4829	0.46	0.3392
Plvap	Alloprevotella	UMP	-0.8	-1.61	-0.07	0.9922	0.24	-0.07	0.57	0.4436	-0.56	-1.32	0.12	0.3292	1.35	-3.75	5.6	0.9968	0.76	0.0905	-1.06	0.127
Plvap	Alloprevotella	25-Hydroxycholesterol	-0.09	-0.41	0.16	0.9965	-0.49	-1.14	0.22	0.5086	-0.57	-1.28	0.21	0.2992	0.11	-0.93	1.52	0.9968	-0.21	0.6161	0.42	0.3668
Plvap	Alloprevotella	(R)-3-Hydroxybutyric acid	-0.07	-0.55	0.42	0.9965	-0.5	-1.35	0.43	0.6304	-0.57	-1.37	0.25	0.3568	0.1	-3.44	2.47	0.9968	-0.64	0.1774	0.13	0.8298
Plvap	Alloprevotella	2-Furoate	-0.03	-0.3	0.17	0.9965	-0.54	-1.27	0.25	0.5002	-0.57	-1.32	0.28	0.3503	0.02	-0.9	1.03	0.9968	-0.18	0.6655	0.19	0.6707
Plvap	Alloprevotella	D-Glucopyranoside	-0.13	-0.41	0.06	0.9965	-0.45	-1.19	0.32	0.6125	-0.57	-1.34	0.18	0.3503	0.16	-1.18	1.79	0.9968	0.35	0.4114	-0.36	0.4509
Plvap	Alloprevotella	D-Phenylalanine	-0.23	-0.7	0.05	0.9965	-0.34	-0.99	0.39	0.691	-0.57	-1.24	0.2	0.285	0.34	-1.41	2.77	0.9968	-0.44	0.3382	0.55	0.2958
Plvap	Alloprevotella	Hydroxyphenyllactic acid	-0.09	-0.5	0.14	0.9965	-0.48	-1.19	0.27	0.5863	-0.57	-1.33	0.17	0.314	0.08	-1.14	2.13	0.9968	0.31	0.4579	-0.3	0.5166
Plvap	Alloprevotella	N-Acetyl-D-glucosamine	-0.07	-0.35	0.13	0.9965	-0.5	-1.33	0.41	0.6125	-0.57	-1.31	0.32	0.3435	0.05	-1.31	2.31	0.9968	-0.36	0.4089	0.21	0.6511
Plvap	Alloprevotella	Methyl jasmonate	-0.1	-0.51	0.28	0.9965	-0.47	-1.31	0.46	0.6557	-0.57	-1.3	0.28	0.3366	0.11	-3.54	2.23	0.9968	-0.45	0.3318	0.23	0.6338
Plvap	Alloprevotella	Anserine	-0.03	-0.22	0.11	0.9965	-0.55	-1.29	0.26	0.5086	-0.57	-1.34	0.28	0.3366	0.02	-0.65	0.91	0.9968	-0.1	0.7978	0.26	0.5558
Plvap	Alloprevotella	Gemfibrozil	-0.2	-0.86	0.18	0.9965	-0.37	-1.06	0.36	0.6693	-0.57	-1.23	0.15	0.2992	0.27	-2.28	3.27	0.9968	0.5	0.2965	-0.41	0.4239
Plvap	Alloprevotella	Acetyl-N-formyl-5-methoxykynurenamine	-0.01	-0.29	0.27	0.9965	-0.56	-1.39	0.38	0.5863	-0.57	-1.29	0.25	0.3435	0	-1.65	1.76	0.9968	-0.48	0.304	0.04	0.9422
Plvap	Alloprevotella	Dehydroepiandrosterone	-0.25	-0.71	0.12	0.9965	-0.33	-1.05	0.48	0.6982	-0.57	-1.24	0.21	0.285	0.35	-1.41	3.74	0.9968	-0.49	0.304	0.52	0.3329
Plvap	Alloprevotella	Epiandrosterone	-0.19	-0.63	0.22	0.9965	-0.38	-1.22	0.51	0.7047	-0.57	-1.37	0.25	0.3503	0.25	-2.42	4.07	0.9968	-0.61	0.2041	0.32	0.5587
Plvap	Alloprevotella	9,10-Epoxyoctadecenoic acid	-0.09	-0.36	0.08	0.9965	-0.48	-1.19	0.28	0.5787	-0.57	-1.31	0.22	0.314	0.11	-1.18	1.6	0.9968	-0.2	0.6262	0.47	0.3259
Plvap	Alloprevotella	9(S)-HPODE	-0.12	-0.44	0.13	0.9965	-0.45	-1.23	0.41	0.6365	-0.57	-1.25	0.25	0.3219	0.14	-2.7	1.97	0.9968	-0.41	0.3562	0.31	0.5235
Plvap	Anaeroplasma	m-Cresol	-0.14	-1.45	1.09	0.9965	-0.33	-0.59	-0.05	0.1585	-0.46	-1.78	0.85	0.5334	0.5	-2.27	4.67	0.9968	-0.32	0.4434	0.46	0.3739
Plvap	Anaeroplasma	Aminocaproic acid	-0.26	-0.94	0.26	0.9965	-0.22	-1.12	0.74	0.8447	-0.48	-1.31	0.37	0.441	0.28	-4.28	7.14	0.9968	0.64	0.1774	-0.4	0.5112
Plvap	Anaeroplasma	Indole	-0.13	-1.31	0.7	0.9965	-0.34	-0.98	0.32	0.6365	-0.47	-1.46	0.55	0.4847	0.33	-9.97	4.66	0.9968	0.37	0.3996	-0.37	0.4715
Plvap	Anaeroplasma	Aminohydroquinone	-0.33	-0.66	-0.09	0.8003	-0.15	-0.94	0.7	0.8582	-0.48	-1.35	0.42	0.48	0.48	-4.82	5.4	0.9968	0.42	0.3509	-0.79	0.1421
Plvap	Anaeroplasma	2-Oxoarginine	0.04	-1.04	1.17	0.9965	-0.51	-0.78	-0.24	0	-0.47	-1.64	0.66	0.4939	0.2	-5.81	6.49	0.9968	0.08	0.8477	0.52	0.3054
Plvap	Anaeroplasma	Undecanoic acid	-0.16	-0.59	0.1	0.9965	-0.32	-1.09	0.51	0.7421	-0.47	-1.25	0.31	0.441	0.19	-3.99	3.42	0.9968	0.4	0.3692	-0.4	0.4372
Plvap	Anaeroplasma	Azelaic acid	-0.08	-0.74	0.46	0.9965	-0.39	-1.01	0.31	0.6125	-0.47	-1.34	0.41	0.4738	0.2	-1.93	4.64	0.9968	-0.24	0.5685	0.4	0.4235
Plvap	Anaeroplasma	Glycyl-leucine	0.01	-0.55	0.56	0.9965	-0.49	-1.54	0.62	0.7086	-0.48	-1.72	0.71	0.5653	0.02	-5.44	2.74	0.9968	-0.01	0.9824	-0.31	0.5036
Plvap	Anaeroplasma	3-Carbamoyl-2-phenylpropionaldehyde	-0.07	-0.63	0.32	0.9965	-0.4	-1.22	0.43	0.6828	-0.47	-1.34	0.39	0.4573	0.04	-2.9	2.48	0.9968	0.28	0.5112	-0.28	0.5681
Plvap	Anaeroplasma	Atrazine	-0.11	-0.53	0.15	0.9965	-0.37	-1.19	0.5	0.7172	-0.48	-1.32	0.35	0.4625	0.11	-1.95	2.89	0.9968	0.38	0.3829	-0.29	0.5699
Plvap	Anaeroplasma	gamma-Glutamylalanine	-1.07	-1.89	-0.4	0	0.59	-0.49	1.74	0.6365	-0.48	-1.87	0.89	0.5989	1.24	-12.86	10.45	0.9968	0.89	0.0164	-1.21	0.2718
Plvap	Anaeroplasma	Cerulenin	-0.07	-1.44	0.89	0.9965	-0.38	-1.72	1.05	0.7822	-0.45	-1.77	1.14	0.5938	0.1	-4.24	2.51	0.9968	-0.54	0.262	0.21	0.703
Plvap	Anaeroplasma	gamma-L-Glutamyl-L-2-aminobutyrate	-0.65	-2.68	1.24	0.9965	0.16	-1.3	1.73	0.9507	-0.49	-2.66	1.43	0.7156	0.68	-7.06	6.75	0.9968	0.9	0.0164	-0.72	0.5097
Plvap	Anaeroplasma	Lumichrome	-0.24	-1.2	0.53	0.9965	-0.23	-0.61	0.18	0.6125	-0.47	-1.44	0.47	0.4939	0.57	-2.96	5.08	0.9968	-0.4	0.3709	0.62	0.2621
Plvap	Anaeroplasma	N-Acetyl-D-tryptophan	-0.25	-2.01	1.13	0.9965	-0.22	-1.32	0.96	0.8684	-0.47	-1.99	1.59	0.614	0.6	-2.72	8.99	0.9968	0.37	0.3943	-0.7	0.1977
Plvap	Anaeroplasma	Homatropine	-0.2	-0.67	0.16	0.9965	-0.27	-0.93	0.41	0.7303	-0.47	-1.2	0.26	0.4062	0.34	-3.33	3.72	0.9968	0.44	0.3382	-0.47	0.3815
Plvap	Anaeroplasma	N7-Methylguanosine	-0.11	-0.9	0.61	0.9965	-0.36	-0.83	0.14	0.4916	-0.47	-1.36	0.44	0.4625	0.33	-2.79	2.81	0.9968	-0.25	0.5461	0.46	0.3673
Plvap	Anaeroplasma	N-Acetylaspartylglutamic acid	-0.08	-0.97	0.73	0.9965	-0.39	-0.76	0.02	0.3375	-0.47	-1.42	0.49	0.4738	0.25	-4.32	3.46	0.9968	-0.16	0.6895	0.53	0.2985
Plvap	Anaeroplasma	UMP	-0.5	-2.42	0.97	0.9965	0.03	-1.33	1.45	1	-0.47	-2.1	1.76	0.6287	0.67	-3.94	8.09	0.9968	0.57	0.2423	-0.9	0.1226
Plvap	Anaeroplasma	25-Hydroxycholesterol	-0.19	-0.79	0.16	0.9965	-0.28	-1.12	0.64	0.7499	-0.47	-1.32	0.45	0.4625	0.23	-5.77	4.2	0.9968	-0.52	0.2733	0.38	0.4901
Plvap	Anaeroplasma	(R)-3-Hydroxybutyric acid	-0.11	-0.64	0.24	0.9965	-0.36	-1.16	0.53	0.7086	-0.47	-1.39	0.48	0.4738	0.1	-2.28	3.44	0.9968	-0.4	0.3647	0.29	0.5653
Plvap	Anaeroplasma	2-Furoate	-0.03	-0.45	0.31	0.9965	-0.45	-1.47	0.69	0.7047	-0.47	-1.33	0.62	0.504	0	-1.24	2.12	0.9968	-0.44	0.3367	0.09	0.8664
Plvap	Anaeroplasma	D-Glucopyranoside	-0.14	-1.15	0.67	0.9965	-0.33	-0.79	0.17	0.5647	-0.46	-1.44	0.38	0.4573	0.36	-5.5	6.2	0.9968	0.38	0.3838	-0.39	0.4479
Plvap	Anaeroplasma	D-Phenylalanine	-0.19	-0.88	0.34	0.9965	-0.28	-0.8	0.29	0.6605	-0.47	-1.24	0.33	0.4469	0.41	-1.23	2.83	0.9968	-0.33	0.4396	0.6	0.2674
Plvap	Anaeroplasma	Hydroxyphenyllactic acid	-0.07	-1.28	0.93	0.9965	-0.38	-0.86	0.12	0.4637	-0.46	-1.66	0.58	0.538	0.38	-4.21	6.61	0.9968	0.27	0.5285	-0.35	0.4804
Plvap	Anaeroplasma	N-Acetyl-D-glucosamine	-0.06	-0.65	0.39	0.9965	-0.41	-1.21	0.49	0.691	-0.47	-1.34	0.53	0.5134	0.11	-3.54	4.01	0.9968	-0.28	0.5112	0.28	0.568
Plvap	Anaeroplasma	Methyl jasmonate	-0.09	-0.93	0.52	0.9965	-0.37	-1.15	0.49	0.691	-0.47	-1.49	0.52	0.504	0.15	-2.92	5.56	0.9968	-0.34	0.4199	0.32	0.5236
Plvap	Anaeroplasma	Anserine	-0.02	-0.78	0.7	0.9965	-0.45	-1.71	0.89	0.7421	-0.47	-1.46	0.66	0.4989	-0.05	-3.21	5.35	0.9968	-0.55	0.2563	0.08	0.8943
Plvap	Anaeroplasma	Gemfibrozil	-0.23	-1.43	0.57	0.9965	-0.23	-0.74	0.32	0.6779	-0.46	-1.47	0.43	0.4469	0.57	-6.44	3.21	0.9968	0.52	0.2782	-0.48	0.3982
Plvap	Anaeroplasma	Acetyl-N-formyl-5-methoxykynurenamine	-0.01	-0.98	0.75	0.9965	-0.45	-1.9	1.1	0.7694	-0.46	-1.78	1.04	0.5748	0.03	-2.74	3.55	0.9968	-0.48	0.304	0.1	0.863
Plvap	Anaeroplasma	Dehydroepiandrosterone	-0.22	-1.17	0.57	0.9965	-0.24	-0.61	0.14	0.5585	-0.47	-1.49	0.48	0.48	0.53	-2.51	3.47	0.9968	-0.4	0.3644	0.57	0.2963
Plvap	Anaeroplasma	Epiandrosterone	-0.09	-1.19	1.03	0.9965	-0.38	-0.66	-0.09	0.0722	-0.47	-1.7	0.68	0.4895	0.36	-3.59	5.47	0.9968	-0.19	0.6463	0.47	0.3459
Plvap	Anaeroplasma	9,10-Epoxyoctadecenoic acid	-0.19	-0.91	0.28	0.9965	-0.28	-1.11	0.61	0.7531	-0.47	-1.41	0.41	0.4469	0.23	-2.47	6.94	0.9968	-0.46	0.3318	0.44	0.4137
Plvap	Anaeroplasma	9(S)-HPODE	-0.08	-0.81	0.57	0.9965	-0.39	-1.02	0.29	0.5924	-0.47	-1.41	0.48	0.4895	0.22	-1.74	3.7	0.9968	-0.23	0.5858	0.4	0.4165
Plvap	Anaerotruncus	m-Cresol	0.31	-0.2	1.04	0.9965	0.08	-0.61	0.81	0.9507	0.4	-0.31	1.26	0.4847	0.5	-7.64	10.74	0.9968	0.64	0.1774	0.5	0.4318
Plvap	Anaerotruncus	Aminocaproic acid	0.17	-0.17	0.67	0.9965	0.25	-0.38	0.96	0.7499	0.42	-0.3	1.05	0.3822	0.26	-2.27	2.73	0.9968	-0.34	0.4301	-0.45	0.3971
Plvap	Anaerotruncus	Indole	0.24	-0.43	1.23	0.9965	0.17	-0.56	0.92	0.8555	0.41	-0.18	0.97	0.285	0.55	-4.58	5.44	0.9968	-0.6	0.214	-0.38	0.532
Plvap	Anaerotruncus	Aminohydroquinone	0.34	-0.31	1.07	0.9965	0.08	-0.26	0.43	0.8166	0.42	-0.24	1.05	0.3822	0.82	-4.97	2.42	0.9968	-0.4	0.3631	-0.81	0.1396
Plvap	Anaerotruncus	2-Oxoarginine	0.15	-0.17	0.58	0.9965	0.25	-0.33	0.89	0.6779	0.4	-0.15	0.96	0.2618	0.25	-1.55	2.64	0.9968	0.41	0.3594	0.37	0.4902
Plvap	Anaerotruncus	Undecanoic acid	0.15	-0.03	0.47	0.9965	0.25	-0.31	0.91	0.7303	0.41	-0.16	0.94	0.2918	0.32	-3.2	5.07	0.9968	-0.34	0.4301	-0.44	0.4061
Plvap	Anaerotruncus	Azelaic acid	0.23	-0.09	0.71	0.9965	0.17	-0.38	0.76	0.8014	0.4	-0.17	1.03	0.3435	0.44	-3.88	4.27	0.9968	0.63	0.1821	0.37	0.5466
Plvap	Anaerotruncus	Glycyl-leucine	0.08	-0.34	0.64	0.9965	0.33	-0.22	0.98	0.6471	0.41	-0.15	0.96	0.3366	0.15	-2.9	2.5	0.9968	-0.45	0.3318	-0.16	0.7782
Plvap	Anaerotruncus	3-Carbamoyl-2-phenylpropionaldehyde	0.08	-0.21	0.45	0.9965	0.34	-0.27	1.02	0.6365	0.41	-0.24	1.06	0.3568	0.11	-1.55	2.08	0.9968	-0.2	0.6262	-0.31	0.5241
Plvap	Anaerotruncus	Atrazine	0.14	-0.21	0.68	0.9965	0.27	-0.38	1.04	0.7531	0.41	-0.29	1.05	0.3503	0.22	-2.08	5.11	0.9968	-0.42	0.3495	-0.3	0.5661
Plvap	Anaerotruncus	gamma-Glutamylalanine	0.27	-0.36	1.26	0.9965	0.14	-0.49	0.79	0.8555	0.42	-0.23	1.05	0.3366	0.61	-4.12	4.83	0.9968	-0.42	0.3482	-0.61	0.2906
Plvap	Anaerotruncus	Cerulenin	0.11	-0.22	0.74	0.9965	0.3	-0.39	1	0.6941	0.4	-0.35	1.32	0.5235	0.16	-1.98	2.63	0.9968	0.36	0.4047	0.29	0.5706
Plvap	Anaerotruncus	gamma-L-Glutamyl-L-2-aminobutyrate	0.18	-0.57	1.21	0.9965	0.24	-0.38	0.88	0.7499	0.41	-0.29	1.09	0.4003	0.45	-2.36	4.95	0.9968	-0.34	0.4184	-0.47	0.3799
Plvap	Anaerotruncus	Lumichrome	0.28	-0.17	0.95	0.9965	0.12	-0.25	0.48	0.7421	0.4	-0.17	1.05	0.3292	0.63	-1.52	2.43	0.9968	0.44	0.3382	0.66	0.2625
Plvap	Anaerotruncus	N-Acetyl-D-tryptophan	0.25	-0.25	0.74	0.9965	0.17	-0.07	0.39	0.4538	0.42	-0.12	0.88	0.2918	0.64	-1.41	3.05	0.9968	-0.33	0.4302	-0.72	0.1896
Plvap	Anaerotruncus	Homatropine	0.11	-0.3	0.62	0.9965	0.3	-0.43	1.08	0.7047	0.41	-0.47	1.22	0.4738	0.23	-3.11	5.52	0.9968	-0.19	0.6397	-0.53	0.3171
Plvap	Anaerotruncus	N7-Methylguanosine	0.09	-0.29	0.57	0.9965	0.31	-0.08	0.72	0.4137	0.4	-0.18	1.03	0.314	0.2	-3.19	1.77	0.9968	0.19	0.6464	0.48	0.3477
Plvap	Anaerotruncus	N-Acetylaspartylglutamic acid	0.2	-0.26	0.92	0.9965	0.21	-0.21	0.59	0.6304	0.4	-0.22	1.14	0.3568	0.4	-3.97	2.92	0.9968	0.39	0.3729	0.51	0.3583
Plvap	Anaerotruncus	UMP	0.58	0.15	1.09	0.5858	-0.16	-0.58	0.33	0.7391	0.42	-0.13	0.92	0.285	1.31	-2.84	7.25	0.9968	-0.59	0.2238	-0.96	0.1061
Plvap	Anaerotruncus	25-Hydroxycholesterol	0.16	-0.09	0.62	0.9965	0.24	-0.3	0.83	0.6828	0.4	-0.24	1.14	0.4292	0.31	-1.12	2.64	0.9968	0.39	0.3813	0.43	0.4257
Plvap	Anaerotruncus	(R)-3-Hydroxybutyric acid	0.22	-0.52	1.06	0.9965	0.18	-0.84	1.19	0.9006	0.4	-0.13	0.95	0.2918	0.41	-4.95	17.88	0.9968	0.79	0.0753	0.29	0.7178
Plvap	Anaerotruncus	2-Furoate	0.05	-0.1	0.29	0.9965	0.35	-0.16	0.9	0.4827	0.4	-0.15	0.99	0.2618	0.09	-1.33	1.08	0.9968	0.38	0.3884	0.15	0.7801
Plvap	Anaerotruncus	D-Glucopyranoside	0.09	-0.33	0.6	0.9965	0.32	-0.35	1.01	0.6518	0.41	-0.33	1.12	0.4292	0.17	-2.42	2.96	0.9968	-0.17	0.6704	-0.45	0.3738
Plvap	Anaerotruncus	D-Phenylalanine	0.71	-0.05	1.89	0.9965	-0.32	-1.39	0.77	0.7776	0.39	-0.45	1.15	0.4625	1.21	-11.08	11.93	0.9968	0.78	0.0813	0.93	0.267
Plvap	Anaerotruncus	Hydroxyphenyllactic acid	0.16	-0.36	1.01	0.9965	0.26	-0.43	1.06	0.7531	0.42	-0.36	1.19	0.48	0.21	-3.51	2.33	0.9968	-0.41	0.3594	-0.33	0.5279
Plvap	Anaerotruncus	N-Acetyl-D-glucosamine	0.09	-0.12	0.4	0.9965	0.31	-0.29	0.94	0.673	0.4	-0.23	1.09	0.3822	0.17	-1.25	2.42	0.9968	0.35	0.4114	0.27	0.5932
Plvap	Anaerotruncus	Methyl jasmonate	0.14	-0.24	0.7	0.9965	0.26	-0.35	0.87	0.6557	0.4	-0.12	0.94	0.2618	0.21	-1.62	3.13	0.9968	0.44	0.3382	0.32	0.5481
Plvap	Anaerotruncus	Anserine	0.06	-0.52	0.86	0.9965	0.33	-0.78	1.51	0.8314	0.39	-0.81	1.55	0.5795	0.03	-4.16	5.23	0.9968	0.39	0.38	0.18	0.7318
Plvap	Anaerotruncus	Gemfibrozil	0.53	-0.4	1.85	0.9965	-0.1	-1.61	1.52	0.9536	0.42	-0.79	1.45	0.5428	0.37	-9.48	10.3	0.9968	-0.75	0.0962	-0.65	0.3937
Plvap	Anaerotruncus	Acetyl-N-formyl-5-methoxykynurenamine	0.05	-0.09	0.31	0.9965	0.35	-0.15	0.88	0.4538	0.4	-0.09	0.95	0.2618	0.06	-0.56	2.11	0.9968	0.25	0.5462	0.21	0.671
Plvap	Anaerotruncus	Dehydroepiandrosterone	0.34	-0.2	1.23	0.9965	0.06	-0.56	0.7	0.9329	0.4	-0.18	0.99	0.2992	0.61	-4.33	5.16	0.9968	0.54	0.262	0.63	0.3056
Plvap	Anaerotruncus	Epiandrosterone	0.02	-0.24	0.31	0.9965	0.39	-0.01	0.79	0.3073	0.4	-0.08	0.95	0.2618	0.04	-1.55	1.14	0.9968	0.03	0.9352	0.53	0.3045
Plvap	Anaerotruncus	9,10-Epoxyoctadecenoic acid	0.13	-0.25	0.75	0.9965	0.27	-0.46	1.02	0.7216	0.4	-0.43	1.29	0.5185	0.18	-1.37	3.35	0.9968	0.26	0.5343	0.49	0.3512
Plvap	Anaerotruncus	9(S)-HPODE	0.07	-0.2	0.44	0.9965	0.34	-0.02	0.73	0.3224	0.4	-0.07	0.91	0.2531	0.11	-1.84	1.76	0.9968	0.15	0.7024	0.43	0.3917
Plvap	Bacteria_unclassified	m-Cresol	-0.04	-0.38	0.25	0.9965	-0.21	-0.74	0.33	0.6982	-0.25	-0.86	0.39	0.5428	0.13	-2.44	4.86	0.9968	-0.07	0.8695	0.55	0.322
Plvap	Bacteria_unclassified	Aminocaproic acid	-0.32	-0.9	0.06	0.9965	0.08	-0.54	0.74	0.944	-0.25	-0.9	0.43	0.5748	0.64	-9.11	7.39	0.9968	0.56	0.2473	-0.58	0.3679
Plvap	Bacteria_unclassified	Indole	-0.14	-0.59	0.18	0.9965	-0.1	-0.6	0.38	0.8415	-0.25	-0.68	0.15	0.4122	0.35	-4.36	8.52	0.9968	0.31	0.4596	-0.46	0.4104
Plvap	Bacteria_unclassified	Aminohydroquinone	-0.13	-0.74	0.39	0.9965	-0.1	-0.36	0.16	0.7347	-0.24	-0.83	0.34	0.5696	0.73	-2	5.04	0.9968	0.17	0.6737	-0.83	0.1139
Plvap	Bacteria_unclassified	2-Oxoarginine	-0.09	-0.5	0.16	0.9965	-0.16	-0.68	0.38	0.7822	-0.24	-0.81	0.32	0.5841	0.2	-2.43	3.7	0.9968	-0.21	0.6172	0.44	0.4114
Plvap	Bacteria_unclassified	Undecanoic acid	-0.13	-0.39	0.02	0.9965	-0.12	-0.45	0.24	0.7822	-0.24	-0.64	0.12	0.3939	0.4	-2.98	4.07	0.9968	0.26	0.5333	-0.5	0.3707
Plvap	Bacteria_unclassified	Azelaic acid	-0.21	-1.12	0.32	0.9965	-0.03	-0.99	1.05	0.9757	-0.24	-1.02	0.82	0.614	0.19	-6.06	5.23	0.9968	-0.48	0.304	0.48	0.4248
Plvap	Bacteria_unclassified	Glycyl-leucine	-0.15	-0.79	0.26	0.9965	-0.1	-0.76	0.57	0.9161	-0.25	-0.69	0.31	0.4895	0.26	-5.64	5.89	0.9968	0.58	0.2279	-0.26	0.6829
Plvap	Bacteria_unclassified	3-Carbamoyl-2-phenylpropionaldehyde	-0.01	-0.49	0.4	0.9965	-0.24	-0.74	0.3	0.6828	-0.24	-0.86	0.42	0.5428	0.08	-2.78	3.44	0.9968	0.03	0.9455	-0.38	0.4678
Plvap	Bacteria_unclassified	Atrazine	-0.58	-1.89	0.67	0.9965	0.33	-1.27	1.8	0.8582	-0.25	-0.76	0.34	0.4939	0.96	-23.02	19.7	0.9968	0.83	0.0425	-0.7	0.448
Plvap	Bacteria_unclassified	gamma-Glutamylalanine	-0.29	-1.13	0.33	0.9965	0.05	-0.4	0.5	0.9354	-0.24	-0.95	0.32	0.5841	0.86	-8.76	5.88	0.9968	0.42	0.3449	-0.7	0.2615
Plvap	Bacteria_unclassified	Cerulenin	-0.28	-1.14	0.43	0.9965	0.04	-0.93	1.08	0.9699	-0.24	-0.94	0.55	0.6445	0.26	-8.77	5.76	0.9968	-0.68	0.1483	0.44	0.5281
Plvap	Bacteria_unclassified	gamma-L-Glutamyl-L-2-aminobutyrate	-0.2	-1.2	0.65	0.9965	-0.04	-0.53	0.46	0.9646	-0.24	-1.11	0.52	0.639	0.66	-5.6	5.76	0.9968	0.38	0.3828	-0.54	0.3531
Plvap	Bacteria_unclassified	Lumichrome	-0.08	-0.6	0.38	0.9965	-0.17	-0.72	0.39	0.7613	-0.25	-1.01	0.53	0.5696	0.3	-4.51	3.5	0.9968	-0.12	0.7726	0.69	0.2177
Plvap	Bacteria_unclassified	N-Acetyl-D-tryptophan	-0.1	-0.53	0.25	0.9965	-0.14	-0.56	0.3	0.7977	-0.24	-0.84	0.37	0.538	0.42	-7.5	11.43	0.9968	0.14	0.7167	-0.76	0.1701
Plvap	Bacteria_unclassified	Homatropine	-0.24	-0.61	0.01	0.9965	0	-0.39	0.42	0.9836	-0.25	-0.67	0.17	0.4573	0.71	-8.31	6.48	0.9968	0.42	0.3495	-0.59	0.3285
Plvap	Bacteria_unclassified	N7-Methylguanosine	-0.03	-0.36	0.3	0.9965	-0.22	-0.66	0.25	0.7025	-0.25	-0.84	0.32	0.5696	0.19	-2.74	3.86	0.9968	-0.06	0.8967	0.53	0.3304
Plvap	Bacteria_unclassified	N-Acetylaspartylglutamic acid	-0.15	-0.64	0.17	0.9965	-0.09	-0.5	0.36	0.8555	-0.24	-0.99	0.38	0.614	0.4	-1.96	4.8	0.9968	-0.28	0.5097	0.57	0.3228
Plvap	Bacteria_unclassified	UMP	-0.16	-0.5	0.12	0.9965	-0.09	-0.49	0.33	0.8354	-0.24	-0.73	0.26	0.504	0.5	-4.71	6.78	0.9968	0.19	0.6464	-0.86	0.1007
Plvap	Bacteria_unclassified	25-Hydroxycholesterol	-0.39	-1.2	0.24	0.9965	0.14	-0.74	1.08	0.8971	-0.24	-0.88	0.57	0.5517	0.57	-8.1	10.01	0.9968	-0.65	0.1729	0.63	0.3715
Plvap	Bacteria_unclassified	(R)-3-Hydroxybutyric acid	0.02	-0.28	0.38	0.9965	-0.27	-0.77	0.27	0.6063	-0.25	-0.87	0.4	0.5517	0.06	-1.83	6.38	0.9968	0.05	0.9005	0.45	0.3996
Plvap	Bacteria_unclassified	2-Furoate	-0.08	-0.48	0.26	0.9965	-0.16	-0.73	0.47	0.7776	-0.25	-0.75	0.34	0.4895	0.07	-4.04	6.66	0.9968	-0.42	0.3449	0.22	0.7
Plvap	Bacteria_unclassified	D-Glucopyranoside	-0.38	-1.05	0.06	0.9965	0.13	-0.52	0.82	0.8825	-0.25	-0.94	0.43	0.5888	0.74	-14.25	10.08	0.9968	0.64	0.1774	-0.6	0.3851
Plvap	Bacteria_unclassified	D-Phenylalanine	-0.05	-0.5	0.36	0.9965	-0.2	-0.69	0.3	0.6982	-0.25	-0.87	0.41	0.5795	0.27	-5.13	4.12	0.9968	-0.07	0.8695	0.67	0.2269
Plvap	Bacteria_unclassified	Hydroxyphenyllactic acid	-0.28	-1.12	0.37	0.9965	0.03	-0.66	0.78	0.9884	-0.25	-1.07	0.48	0.6338	0.53	-7.62	7.18	0.9968	0.59	0.2169	-0.47	0.4699
Plvap	Bacteria_unclassified	N-Acetyl-D-glucosamine	-0.17	-0.64	0.15	0.9965	-0.08	-0.72	0.67	0.9103	-0.25	-0.79	0.44	0.5088	0.27	-3.58	11.49	0.9968	-0.51	0.2819	0.35	0.5525
Plvap	Bacteria_unclassified	Methyl jasmonate	-0.07	-0.46	0.22	0.9965	-0.18	-0.6	0.26	0.6941	-0.25	-0.79	0.27	0.4687	0.17	-3.79	3.21	0.9968	-0.17	0.6712	0.41	0.4392
Plvap	Bacteria_unclassified	Anserine	-0.2	-1.78	1.41	0.9965	-0.04	-2.18	2.17	0.9757	-0.24	-1.35	1.06	0.6287	-0.3	-11.95	10.88	0.9968	-0.79	0.0739	0.33	0.6996
Plvap	Bacteria_unclassified	Gemfibrozil	-0.14	-0.8	0.26	0.9965	-0.11	-0.9	0.72	0.9134	-0.25	-1.08	0.5	0.6445	0.22	-6.73	5.55	0.9968	0.25	0.5438	-0.57	0.3202
Plvap	Bacteria_unclassified	Acetyl-N-formyl-5-methoxykynurenamine	-0.07	-0.56	0.25	0.9965	-0.17	-0.86	0.53	0.8207	-0.24	-0.83	0.43	0.5748	0.09	-2.64	2.87	0.9968	-0.32	0.4455	0.25	0.6439
Plvap	Bacteria_unclassified	Dehydroepiandrosterone	-0.23	-0.67	0.05	0.9965	-0.01	-0.34	0.34	0.944	-0.25	-0.77	0.22	0.48	0.75	-2.59	4.59	0.9968	-0.35	0.4114	0.67	0.2663
Plvap	Bacteria_unclassified	Epiandrosterone	-0.1	-0.44	0.13	0.9965	-0.15	-0.6	0.33	0.7694	-0.25	-0.75	0.27	0.5185	0.23	-3.87	4.52	0.9968	-0.2	0.6268	0.52	0.3486
Plvap	Bacteria_unclassified	9,10-Epoxyoctadecenoic acid	-0.25	-0.74	0.11	0.9965	0	-0.6	0.67	0.9884	-0.25	-0.83	0.42	0.5428	0.52	-8.46	5.64	0.9968	-0.45	0.3367	0.57	0.3463
Plvap	Bacteria_unclassified	9(S)-HPODE	-0.16	-0.69	0.18	0.9965	-0.08	-0.52	0.41	0.8447	-0.24	-0.77	0.31	0.4939	0.43	-2.66	4.81	0.9968	-0.37	0.3931	0.46	0.4167
Plvap	Bacteroidales_unclassified	m-Cresol	-0.19	-0.8	0.27	0.9965	-0.33	-0.88	0.33	0.6518	-0.52	-1.19	0.13	0.2701	0.32	-1.76	2.16	0.9968	-0.51	0.2819	0.4	0.4557
Plvap	Bacteroidales_unclassified	Aminocaproic acid	-0.16	-0.8	0.2	0.9965	-0.37	-1.09	0.41	0.6868	-0.53	-1.32	0.25	0.3568	0.18	-1.71	2.44	0.9968	0.43	0.3383	-0.38	0.4525
Plvap	Bacteroidales_unclassified	Indole	-0.17	-1.04	0.62	0.9965	-0.37	-1.44	0.69	0.7391	-0.53	-1.18	0.11	0.2776	0.17	-5	4.56	0.9968	0.59	0.2169	-0.28	0.6191
Plvap	Bacteroidales_unclassified	Aminohydroquinone	-0.26	-0.75	0.14	0.9965	-0.26	-0.57	0.07	0.4342	-0.52	-1.05	-0.02	0.1467	0.51	-1.26	1.3	0.9968	0.36	0.4088	-0.76	0.127
Plvap	Bacteroidales_unclassified	2-Oxoarginine	-0.13	-0.65	0.28	0.9965	-0.39	-1	0.25	0.5863	-0.52	-1.2	0.07	0.2364	0.2	-1.16	2.85	0.9968	-0.47	0.3195	0.29	0.5641
Plvap	Bacteroidales_unclassified	Undecanoic acid	-0.04	-0.34	0.18	0.9965	-0.48	-1.07	0.14	0.4436	-0.53	-1.18	0.12	0.2918	0.07	-1.72	1.64	0.9968	0.1	0.8012	-0.48	0.3246
Plvap	Bacteroidales_unclassified	Azelaic acid	-0.1	-0.8	0.62	0.9965	-0.42	-1.33	0.61	0.7086	-0.52	-1.03	0.08	0.227	0.14	-3.65	5.33	0.9968	-0.85	0.0297	0.15	0.8705
Plvap	Bacteroidales_unclassified	Glycyl-leucine	-0.02	-0.61	0.63	0.9965	-0.51	-1.26	0.26	0.5728	-0.53	-1.16	0.12	0.3073	0.04	-3.16	5.69	0.9968	0.55	0.2581	-0.04	0.9484
Plvap	Bacteroidales_unclassified	3-Carbamoyl-2-phenylpropionaldehyde	0	-0.42	0.4	0.9965	-0.53	-1.17	0.11	0.4234	-0.53	-1.29	0.16	0.3073	0	-2.26	1.16	0.9968	0.02	0.9686	-0.38	0.4163
Plvap	Bacteroidales_unclassified	Atrazine	-0.11	-0.78	0.54	0.9965	-0.42	-1.4	0.58	0.7259	-0.53	-1.18	0.13	0.3073	0.08	-4.54	5.91	0.9968	0.49	0.304	-0.22	0.6692
Plvap	Bacteroidales_unclassified	gamma-Glutamylalanine	-0.37	-1.8	0.98	0.9965	-0.16	-1.04	0.7	0.8938	-0.53	-1.4	0.23	0.3292	0.84	-4.03	5.72	0.9968	0.64	0.1774	-0.58	0.3519
Plvap	Bacteroidales_unclassified	Cerulenin	-0.08	-0.69	0.47	0.9965	-0.44	-1.11	0.32	0.6125	-0.52	-1.23	0.17	0.285	0.13	-2.92	2.52	0.9968	-0.51	0.2851	0.18	0.7276
Plvap	Bacteroidales_unclassified	gamma-L-Glutamyl-L-2-aminobutyrate	-0.22	-1.79	1.27	0.9965	-0.31	-1.28	0.59	0.7776	-0.53	-1.5	0.47	0.388	0.64	-7.85	5.53	0.9968	0.58	0.2353	-0.38	0.4927
Plvap	Bacteroidales_unclassified	Lumichrome	-0.35	-0.96	0.03	0.9965	-0.17	-0.6	0.31	0.7172	-0.52	-1.18	0.04	0.2443	0.63	-1.5	3.14	0.9968	-0.58	0.2344	0.62	0.3001
Plvap	Bacteroidales_unclassified	N-Acetyl-D-tryptophan	-0.27	-0.8	0.17	0.9965	-0.25	-0.62	0.13	0.5787	-0.52	-1.07	0.06	0.2443	0.52	-1.09	1.86	0.9968	0.41	0.3604	-0.68	0.2066
Plvap	Bacteroidales_unclassified	Homatropine	-0.11	-0.43	0.11	0.9965	-0.42	-0.96	0.14	0.4436	-0.53	-1.13	0.06	0.227	0.2	-0.72	1.56	0.9968	0.22	0.5937	-0.5	0.3197
Plvap	Bacteroidales_unclassified	N7-Methylguanosine	-0.08	-0.44	0.2	0.9965	-0.45	-0.9	0.03	0.3224	-0.53	-1.1	0.04	0.217	0.11	-1.52	0.87	0.9968	-0.16	0.6879	0.47	0.3319
Plvap	Bacteroidales_unclassified	N-Acetylaspartylglutamic acid	-0.16	-0.74	0.2	0.9965	-0.36	-0.93	0.24	0.6181	-0.52	-1.27	0.18	0.3219	0.25	-2.19	1.81	0.9968	-0.38	0.3873	0.46	0.3691
Plvap	Bacteroidales_unclassified	UMP	-0.57	-1.1	-0.12	0.5858	0.05	-0.38	0.5	0.9507	-0.52	-1.03	0.03	0.1978	1.04	-0.48	5.08	0.9968	0.63	0.1789	-0.9	0.1333
Plvap	Bacteroidales_unclassified	25-Hydroxycholesterol	-0.16	-0.76	0.29	0.9965	-0.36	-0.97	0.32	0.6471	-0.53	-1.26	0.14	0.2776	0.22	-2.36	2.2	0.9968	-0.49	0.304	0.35	0.5003
Plvap	Bacteroidales_unclassified	(R)-3-Hydroxybutyric acid	-0.11	-0.54	0.24	0.9965	-0.42	-1.03	0.27	0.5647	-0.53	-1.11	0.13	0.2618	0.17	-1.07	1.92	0.9968	-0.5	0.2998	0.23	0.6539
Plvap	Bacteroidales_unclassified	2-Furoate	0.12	-2.29	2.94	0.9965	-0.63	-2.51	1.18	0.7939	-0.51	-1.68	0.77	0.4352	0.21	-15.19	9.13	0.9968	-0.66	0.1593	-0.11	0.8647
Plvap	Bacteroidales_unclassified	D-Glucopyranoside	-0.17	-0.75	0.24	0.9965	-0.36	-0.97	0.31	0.6304	-0.53	-1.17	0.14	0.285	0.23	-2.18	2.36	0.9968	0.54	0.262	-0.33	0.5428
Plvap	Bacteroidales_unclassified	D-Phenylalanine	-0.43	-1.34	0.37	0.9965	-0.1	-1.14	1.04	0.9302	-0.52	-1.27	0.43	0.3696	0.61	-3.31	6.6	0.9968	-0.71	0.1299	0.64	0.3442
Plvap	Bacteroidales_unclassified	Hydroxyphenyllactic acid	-0.11	-0.89	0.76	0.9965	-0.42	-1.22	0.37	0.6424	-0.53	-1.21	0.14	0.3435	0.24	-3.87	6.93	0.9968	0.7	0.1299	-0.16	0.8128
Plvap	Bacteroidales_unclassified	N-Acetyl-D-glucosamine	-0.07	-0.58	0.39	0.9965	-0.46	-1.28	0.43	0.6557	-0.52	-1.14	0.19	0.2701	0.06	-2.07	3.75	0.9968	-0.51	0.2856	0.16	0.7629
Plvap	Bacteroidales_unclassified	Methyl jasmonate	-0.1	-0.59	0.3	0.9965	-0.43	-0.99	0.24	0.5431	-0.53	-1.15	0.12	0.2531	0.14	-1.5	1.62	0.9968	-0.38	0.3828	0.28	0.5606
Plvap	Bacteroidales_unclassified	Anserine	0.11	-0.61	0.94	0.9965	-0.63	-1.69	0.48	0.6304	-0.52	-1.19	0.19	0.2618	-0.18	-3.12	3.8	0.9968	-0.71	0.1224	-0.12	0.8616
Plvap	Bacteroidales_unclassified	Gemfibrozil	-0.55	-1.83	0.75	0.9965	0.01	-1.37	1.34	0.9783	-0.53	-1.15	0.07	0.2364	0.92	-8.56	10.59	0.9968	0.89	0.0164	-0.61	0.536
Plvap	Bacteroidales_unclassified	Acetyl-N-formyl-5-methoxykynurenamine	-0.04	-0.4	0.23	0.9965	-0.49	-1.08	0.2	0.4827	-0.52	-1.08	0.18	0.2701	0.04	-1	1.51	0.9968	-0.27	0.5254	0.17	0.711
Plvap	Bacteroidales_unclassified	Dehydroepiandrosterone	-0.29	-0.85	0.15	0.9965	-0.23	-0.78	0.37	0.7216	-0.52	-1.12	0.08	0.227	0.5	-2.5	2.5	0.9968	-0.55	0.2581	0.55	0.3399
Plvap	Bacteroidales_unclassified	Epiandrosterone	-0.09	-0.48	0.18	0.9965	-0.44	-0.89	0.03	0.3508	-0.53	-1.14	0.04	0.227	0.12	-0.93	0.86	0.9968	-0.19	0.6357	0.46	0.3441
Plvap	Bacteroidales_unclassified	9,10-Epoxyoctadecenoic acid	-0.19	-0.8	0.3	0.9965	-0.33	-1	0.39	0.6828	-0.53	-1.27	0.22	0.2992	0.27	-2.48	2.44	0.9968	-0.49	0.3003	0.4	0.4437
Plvap	Bacteroidales_unclassified	9(S)-HPODE	-0.07	-0.47	0.22	0.9965	-0.46	-0.95	0.05	0.3375	-0.53	-1.15	0.12	0.2443	0.09	-1.57	0.86	0.9968	-0.19	0.6454	0.4	0.3974
Plvap	Bacteroidetes_unclassified	m-Cresol	0.16	-0.1	0.63	0.9965	0.36	-0.11	0.87	0.4032	0.52	0	1.13	0.187	0.23	-0.94	1.07	0.9968	0.39	0.3761	0.42	0.4057
Plvap	Bacteroidetes_unclassified	Aminocaproic acid	0.22	-0.34	1.05	0.9965	0.33	-0.54	1.29	0.7462	0.54	-0.33	1.44	0.3939	0.28	-1.79	4.87	0.9968	-0.55	0.2563	-0.35	0.518
Plvap	Bacteroidetes_unclassified	Indole	0.14	-0.25	0.82	0.9965	0.39	-0.38	1.19	0.6693	0.53	-0.17	1.17	0.2701	0.17	-1.08	2.48	0.9968	-0.39	0.378	-0.33	0.4981
Plvap	Bacteroidetes_unclassified	Aminohydroquinone	0.43	0.03	0.96	0.9965	0.1	-0.3	0.57	0.8314	0.54	0	1.06	0.187	0.79	-0.08	2.33	0.9968	-0.53	0.262	-0.79	0.1634
Plvap	Bacteroidetes_unclassified	2-Oxoarginine	0.13	-0.18	0.69	0.9965	0.39	-0.16	0.98	0.4637	0.52	-0.07	1.21	0.2364	0.16	-0.92	1.58	0.9968	0.46	0.3318	0.29	0.5622
Plvap	Bacteroidetes_unclassified	Undecanoic acid	0.09	-0.1	0.37	0.9965	0.44	-0.1	1.07	0.4436	0.53	-0.04	1.09	0.2443	0.13	-0.4	1.08	0.9968	-0.19	0.6464	-0.44	0.3552
Plvap	Bacteroidetes_unclassified	Azelaic acid	0.15	-0.19	0.54	0.9965	0.37	-0.13	0.91	0.5173	0.52	-0.01	1.08	0.1978	0.27	-1.24	1.29	0.9968	0.67	0.1576	0.23	0.7033
Plvap	Bacteroidetes_unclassified	Glycyl-leucine	0.05	-0.36	0.58	0.9965	0.48	-0.15	1.17	0.4637	0.53	-0.05	1.16	0.2443	0.06	-1.6	1.23	0.9968	-0.43	0.3383	-0.1	0.8506
Plvap	Bacteroidetes_unclassified	3-Carbamoyl-2-phenylpropionaldehyde	-0.04	-0.64	0.51	0.9965	0.57	0.12	1.03	0.1585	0.53	-0.11	1.22	0.2618	-0.02	-4.5	3.94	0.9968	0.11	0.7949	-0.45	0.3466
Plvap	Bacteroidetes_unclassified	Atrazine	0.11	-0.29	0.63	0.9965	0.42	-0.3	1.24	0.6424	0.53	-0.19	1.23	0.2618	0.15	-1.52	1.97	0.9968	-0.38	0.3884	-0.26	0.59
Plvap	Bacteroidetes_unclassified	gamma-Glutamylalanine	0.28	-0.41	1.37	0.9965	0.26	-0.24	0.77	0.6557	0.54	-0.12	1.33	0.217	0.5	-1.87	2.35	0.9968	-0.49	0.304	-0.54	0.3239
Plvap	Bacteroidetes_unclassified	Cerulenin	0.06	-0.12	0.41	0.9965	0.46	-0.08	1.01	0.3224	0.53	-0.05	1.19	0.1978	0.06	-0.62	0.62	0.9968	0.2	0.629	0.31	0.5031
Plvap	Bacteroidetes_unclassified	gamma-L-Glutamyl-L-2-aminobutyrate	0.19	-0.74	1.47	0.9965	0.35	-0.21	0.92	0.5431	0.54	-0.27	1.51	0.3568	0.4	-3.33	6.81	0.9968	-0.44	0.3382	-0.4	0.4358
Plvap	Bacteroidetes_unclassified	Lumichrome	0.46	-0.09	1.14	0.9965	0.07	-0.61	0.74	0.938	0.52	0	1.05	0.1978	0.8	-1.14	3.91	0.9968	0.7	0.137	0.66	0.3239
Plvap	Bacteroidetes_unclassified	N-Acetyl-D-tryptophan	0.31	0.01	0.67	0.9965	0.22	-0.24	0.74	0.6828	0.53	0	1.05	0.187	0.53	-0.12	1.99	0.9968	-0.45	0.3367	-0.67	0.2143
Plvap	Bacteroidetes_unclassified	Homatropine	0.04	-0.32	0.36	0.9965	0.49	-0.15	1.17	0.4637	0.53	-0.23	1.29	0.3292	0.09	-2.33	2.09	0.9968	-0.06	0.8819	-0.56	0.256
Plvap	Bacteroidetes_unclassified	N7-Methylguanosine	0.14	-0.17	0.63	0.9965	0.38	-0.05	0.83	0.3224	0.52	-0.03	1.16	0.2082	0.21	-0.91	1.21	0.9968	0.35	0.4137	0.41	0.4058
Plvap	Bacteroidetes_unclassified	N-Acetylaspartylglutamic acid	0.24	-0.21	0.83	0.9965	0.28	-0.37	0.94	0.691	0.52	-0.04	1.15	0.1978	0.39	-1.43	2.9	0.9968	0.58	0.2353	0.42	0.4478
Plvap	Bacteroidetes_unclassified	UMP	0.54	0.21	0.92	0	0	-0.38	0.44	0.9757	0.54	0.08	0.98	0.1298	1.01	0.38	3.08	0.9968	-0.61	0.2042	-0.87	0.1396
Plvap	Bacteroidetes_unclassified	25-Hydroxycholesterol	0.08	-0.25	0.52	0.9965	0.44	0.09	0.8	0.0722	0.53	0.04	1.11	0.1298	0.11	-1.91	0.65	0.9968	0.19	0.6448	0.44	0.3612
Plvap	Bacteroidetes_unclassified	(R)-3-Hydroxybutyric acid	0.11	-0.17	0.48	0.9965	0.42	-0.14	1	0.4538	0.52	-0.05	1.11	0.1978	0.16	-0.74	1.23	0.9968	0.53	0.2679	0.21	0.6897
Plvap	Bacteroidetes_unclassified	2-Furoate	0.01	-0.37	0.54	0.9965	0.51	-0.1	1.13	0.3782	0.52	0	1.12	0.187	0.01	-2.19	1.22	0.9968	0.48	0.304	0.03	0.9532
Plvap	Bacteroidetes_unclassified	D-Glucopyranoside	0.2	-0.36	1.03	0.9965	0.34	-0.52	1.25	0.7391	0.54	-0.25	1.29	0.3366	0.22	-2.45	2.57	0.9968	-0.57	0.2353	-0.31	0.5733
Plvap	Bacteroidetes_unclassified	D-Phenylalanine	0.33	-0.38	1.54	0.9965	0.18	-0.85	1.26	0.9069	0.51	-0.64	1.6	0.5088	0.33	-3.09	3.12	0.9968	0.6	0.2165	0.57	0.3344
Plvap	Bacteroidetes_unclassified	Hydroxyphenyllactic acid	0.14	-0.63	1.14	0.9965	0.41	-0.35	1.21	0.6471	0.54	-0.2	1.29	0.2992	0.23	-4.63	3.57	0.9968	-0.64	0.1774	-0.18	0.7694
Plvap	Bacteroidetes_unclassified	N-Acetyl-D-glucosamine	0.08	-0.16	0.47	0.9965	0.44	-0.18	1.12	0.5264	0.52	-0.1	1.23	0.2531	0.09	-0.71	1.78	0.9968	0.46	0.3318	0.18	0.7263
Plvap	Bacteroidetes_unclassified	Methyl jasmonate	0.1	-0.18	0.59	0.9965	0.43	-0.1	0.96	0.4234	0.53	-0.02	1.14	0.187	0.12	-0.62	1.29	0.9968	0.35	0.4114	0.29	0.5458
Plvap	Bacteroidetes_unclassified	Anserine	0.03	-0.21	0.36	0.9965	0.49	-0.13	1.15	0.3917	0.52	-0.09	1.19	0.217	0.01	-1.35	0.97	0.9968	0.5	0.295	0.06	0.9114
Plvap	Bacteroidetes_unclassified	Gemfibrozil	0.29	-0.3	1.06	0.9965	0.25	-0.49	1.03	0.7822	0.54	-0.01	1.04	0.1978	0.5	-2.33	3.52	0.9968	-0.64	0.1774	-0.42	0.4722
Plvap	Bacteroidetes_unclassified	Acetyl-N-formyl-5-methoxykynurenamine	0.04	-0.23	0.41	0.9965	0.48	-0.16	1.16	0.4538	0.52	-0.1	1.18	0.227	0.02	-0.81	1.42	0.9968	0.38	0.3828	0.11	0.8206
Plvap	Bacteroidetes_unclassified	Dehydroepiandrosterone	0.27	-0.1	0.94	0.9965	0.25	-0.27	0.77	0.6779	0.52	-0.03	1.14	0.2082	0.47	-0.54	3.12	0.9968	0.52	0.272	0.54	0.3372
Plvap	Bacteroidetes_unclassified	Epiandrosterone	0.11	-0.14	0.52	0.9965	0.41	-0.04	0.89	0.3224	0.52	-0.01	1.13	0.187	0.16	-1.03	0.83	0.9968	0.26	0.5294	0.43	0.371
Plvap	Bacteroidetes_unclassified	9,10-Epoxyoctadecenoic acid	0.13	-0.28	0.64	0.9965	0.4	0	0.82	0.2571	0.52	-0.05	1.17	0.227	0.22	-2.08	1.85	0.9968	0.29	0.4864	0.45	0.3635
Plvap	Bacteroidetes_unclassified	9(S)-HPODE	0.05	-0.3	0.48	0.9965	0.48	0.09	0.89	0.1817	0.53	-0.03	1.11	0.1978	0.05	-1.98	0.77	0.9968	0.11	0.7949	0.44	0.3571
Plvap	Candidatus_Arthromitus	m-Cresol	0.26	-0.15	1.02	0.9965	-0.12	-0.77	0.56	0.8684	0.14	-0.67	1.06	0.8488	0.33	-12.83	7.74	0.9968	0.44	0.3383	0.61	0.3256
Plvap	Candidatus_Arthromitus	Aminocaproic acid	0.22	-0.33	0.96	0.9965	-0.06	-0.83	0.77	0.9354	0.16	-0.72	0.95	0.8038	0.39	-22.71	6.72	0.9968	-0.36	0.4059	-0.55	0.3484
Plvap	Candidatus_Arthromitus	Indole	0.21	-0.12	0.66	0.9965	-0.05	-0.5	0.44	0.9134	0.15	-0.26	0.57	0.5696	0.76	-7.97	9.38	0.9968	-0.39	0.3761	-0.51	0.3909
Plvap	Candidatus_Arthromitus	Aminohydroquinone	0.04	-0.32	0.39	0.9965	0.11	-0.13	0.37	0.7025	0.15	-0.27	0.54	0.5841	0.51	-4.14	3.94	0.9968	-0.05	0.9145	-0.84	0.1088
Plvap	Candidatus_Arthromitus	2-Oxoarginine	-0.03	-0.43	0.35	0.9965	0.17	-0.34	0.7	0.7571	0.14	-0.54	0.85	0.7433	0.1	-6.8	4.53	0.9968	-0.05	0.899	0.48	0.3744
Plvap	Candidatus_Arthromitus	Undecanoic acid	0.21	-0.21	0.77	0.9965	-0.05	-0.58	0.58	0.9272	0.16	-0.51	0.76	0.6658	0.52	-6.65	9.59	0.9968	-0.35	0.412	-0.54	0.3579
Plvap	Candidatus_Arthromitus	Azelaic acid	0.26	-0.03	0.68	0.9965	-0.12	-0.6	0.39	0.8447	0.14	-0.33	0.62	0.6192	0.79	-8.18	14.57	0.9968	0.49	0.3024	0.54	0.3868
Plvap	Candidatus_Arthromitus	Glycyl-leucine	0.14	-0.04	0.46	0.9965	0.01	-0.39	0.44	0.9956	0.15	-0.3	0.53	0.5556	0.43	-4.42	5.05	0.9968	-0.44	0.3382	-0.3	0.6009
Plvap	Candidatus_Arthromitus	3-Carbamoyl-2-phenylpropionaldehyde	0.07	-0.16	0.39	0.9965	0.09	-0.36	0.59	0.8787	0.15	-0.35	0.65	0.5989	0.13	-3.91	4.9	0.9968	-0.15	0.7035	-0.37	0.4889
Plvap	Candidatus_Arthromitus	Atrazine	0.1	-0.51	0.9	0.9965	0.05	-0.96	1.16	0.9817	0.16	-1.05	1.15	0.8269	0.13	-4.82	7.02	0.9968	-0.19	0.6387	-0.41	0.4507
Plvap	Candidatus_Arthromitus	gamma-Glutamylalanine	0.27	-0.24	1.18	0.9965	-0.11	-0.55	0.4	0.8057	0.16	-0.53	0.87	0.7701	0.64	-5.46	6.55	0.9968	-0.36	0.4043	-0.71	0.2452
Plvap	Candidatus_Arthromitus	Cerulenin	0.43	-0.36	1.39	0.9965	-0.29	-1.09	0.49	0.7347	0.14	-0.42	0.89	0.8038	0.88	-18.51	14.08	0.9968	0.72	0.1179	0.6	0.4319
Plvap	Candidatus_Arthromitus	gamma-L-Glutamyl-L-2-aminobutyrate	0.19	-0.56	1.28	0.9965	-0.03	-0.46	0.47	0.9416	0.16	-0.63	1.02	0.7592	0.74	-4.09	6.7	0.9968	-0.31	0.4639	-0.56	0.3366
Plvap	Candidatus_Arthromitus	Lumichrome	0.36	-0.41	1.36	0.9965	-0.22	-0.93	0.52	0.7977	0.14	-0.94	1.21	0.8854	0.53	-6.62	13.89	0.9968	0.46	0.3318	0.81	0.2022
Plvap	Candidatus_Arthromitus	N-Acetyl-D-tryptophan	0.17	-0.46	0.73	0.9965	-0.02	-0.55	0.52	0.9589	0.16	-0.6	0.88	0.7321	0.68	-4.08	10.02	0.9968	-0.21	0.6172	-0.78	0.1714
Plvap	Candidatus_Arthromitus	Homatropine	0.35	-0.05	0.96	0.9965	-0.19	-0.73	0.41	0.7499	0.16	-0.48	0.72	0.6995	0.77	-9.48	10.62	0.9968	-0.49	0.3024	-0.68	0.2951
Plvap	Candidatus_Arthromitus	N7-Methylguanosine	0.17	-0.49	1.04	0.9965	-0.03	-0.6	0.56	0.938	0.14	-0.71	1.13	0.8691	0.5	-10.78	5.14	0.9968	0.32	0.4455	0.55	0.3438
Plvap	Candidatus_Arthromitus	N-Acetylaspartylglutamic acid	0.13	-0.27	0.7	0.9965	0.01	-0.32	0.37	0.9731	0.15	-0.41	0.82	0.7264	0.59	-1.73	6.18	0.9968	0.23	0.5931	0.59	0.3094
Plvap	Candidatus_Arthromitus	UMP	0.39	0.14	0.65	0	-0.24	-0.5	0.04	0.3782	0.15	-0.17	0.44	0.5088	1.81	-37.86	16.8	0.9968	-0.4	0.3662	-0.97	0.0976
Plvap	Candidatus_Arthromitus	25-Hydroxycholesterol	0.12	-0.42	0.79	0.9965	0.02	-0.71	0.77	0.9783	0.14	-0.77	1.08	0.8541	0.26	-4.71	3.03	0.9968	0.23	0.5831	0.51	0.3617
Plvap	Candidatus_Arthromitus	(R)-3-Hydroxybutyric acid	0.06	-0.69	1.01	0.9965	0.08	-0.9	1.1	0.9623	0.14	-1.19	1.41	0.8854	0.18	-3.3	5.67	0.9968	0.15	0.7035	0.42	0.4372
Plvap	Candidatus_Arthromitus	2-Furoate	0.41	-1.14	2.63	0.9965	-0.29	-2.28	1.62	0.919	0.12	-0.96	1.12	0.7873	-0.09	-18.3	11.66	0.9968	0.83	0.0374	0.51	0.5885
Plvap	Candidatus_Arthromitus	D-Glucopyranoside	0.27	-0.06	0.86	0.9965	-0.11	-0.48	0.27	0.7977	0.16	-0.28	0.56	0.6287	0.93	-9.11	6.26	0.9968	-0.45	0.3318	-0.56	0.3656
Plvap	Candidatus_Arthromitus	D-Phenylalanine	0.23	-0.02	0.62	0.9965	-0.08	-0.56	0.39	0.8971	0.14	-0.28	0.57	0.6096	0.63	-8.34	8.58	0.9968	0.32	0.4444	0.71	0.2339
Plvap	Candidatus_Arthromitus	Hydroxyphenyllactic acid	0.17	-0.21	0.83	0.9965	-0.02	-0.5	0.55	0.9623	0.16	-0.47	0.75	0.6939	0.43	-3.19	5.78	0.9968	-0.35	0.412	-0.45	0.4327
Plvap	Candidatus_Arthromitus	N-Acetyl-D-glucosamine	0.7	0.09	1.57	0.9965	-0.56	-1.37	0.23	0.4342	0.14	-0.4	0.64	0.6551	2	-20.42	28.09	0.9968	0.83	0.0374	0.84	0.3915
Plvap	Candidatus_Arthromitus	Methyl jasmonate	0.46	-0.23	1.48	0.9965	-0.32	-0.85	0.26	0.6471	0.14	-0.79	1.39	0.936	0.71	-9	7.21	0.9968	0.7	0.1299	0.66	0.3877
Plvap	Candidatus_Arthromitus	Anserine	0.29	-0.32	1.3	0.9965	-0.16	-1.33	1.06	0.9243	0.13	-0.95	1.08	0.7984	0.04	-7.24	9.79	0.9968	0.72	0.1179	0.42	0.5736
Plvap	Candidatus_Arthromitus	Gemfibrozil	0.43	0.02	1.02	0.9965	-0.28	-0.94	0.48	0.7086	0.16	-0.51	0.84	0.7645	0.64	-27.14	15.05	0.9968	-0.56	0.2473	-0.74	0.2832
Plvap	Candidatus_Arthromitus	Acetyl-N-formyl-5-methoxykynurenamine	0.15	-0.15	0.68	0.9965	-0.01	-0.49	0.47	0.9938	0.14	-0.37	0.59	0.5989	0.36	-3.93	5.84	0.9968	0.52	0.2733	0.3	0.6179
Plvap	Candidatus_Arthromitus	Dehydroepiandrosterone	0.56	-0.1	1.58	0.9965	-0.42	-1.09	0.25	0.5863	0.13	-0.81	1.09	0.8749	0.84	-13.15	15.48	0.9968	0.62	0.1955	0.92	0.1976
Plvap	Candidatus_Arthromitus	Epiandrosterone	0.26	-0.55	1.43	0.9965	-0.13	-0.88	0.64	0.8684	0.14	-0.96	1.46	0.9459	0.5	-6.92	4.91	0.9968	0.45	0.3343	0.6	0.338
Plvap	Candidatus_Arthromitus	9,10-Epoxyoctadecenoic acid	0.18	-0.16	0.75	0.9965	-0.04	-0.58	0.53	0.9329	0.14	-0.55	0.83	0.7757	0.33	-6.5	4.49	0.9968	0.32	0.4444	0.57	0.3297
Plvap	Candidatus_Arthromitus	9(S)-HPODE	0.29	-0.43	1.27	0.9965	-0.15	-0.73	0.49	0.8166	0.14	-0.84	1.37	0.936	0.55	-5.55	5.51	0.9968	0.53	0.2679	0.56	0.38
Plvap	Cuneatibacter	m-Cresol	-0.72	-2.78	1.12	0.9965	0.35	-1.39	2.06	0.8645	-0.37	-1.3	0.54	0.5475	1.05	-15.44	27.83	0.9968	-0.86	0.0263	0.89	0.3729
Plvap	Cuneatibacter	Aminocaproic acid	-0.17	-0.7	0.11	0.9965	-0.22	-1.01	0.63	0.8166	-0.39	-1.27	0.47	0.5286	0.22	-5.66	3.06	0.9968	0.39	0.3748	-0.46	0.4054
Plvap	Cuneatibacter	Indole	-0.19	-1.11	0.41	0.9965	-0.21	-1.26	0.85	0.8684	-0.4	-1.39	0.53	0.5517	0.18	-8.86	6.75	0.9968	0.48	0.3098	-0.4	0.4816
Plvap	Cuneatibacter	Aminohydroquinone	-0.3	-0.71	0.03	0.9965	-0.09	-0.96	0.81	0.9243	-0.39	-1.39	0.58	0.5606	0.42	-4.11	8.72	0.9968	0.37	0.3943	-0.82	0.1324
Plvap	Cuneatibacter	2-Oxoarginine	-0.24	-1.09	0.48	0.9965	-0.15	-1.27	1.03	0.9161	-0.39	-1.29	0.59	0.5606	0.19	-10.59	5.98	0.9968	-0.65	0.1729	0.39	0.5436
Plvap	Cuneatibacter	Undecanoic acid	-0.21	-0.73	0.15	0.9965	-0.18	-1.14	0.86	0.8684	-0.39	-1.19	0.48	0.5334	0.19	-4.73	4.8	0.9968	0.47	0.3151	-0.44	0.4327
Plvap	Cuneatibacter	Azelaic acid	-0.05	-0.83	0.7	0.9965	-0.34	-0.96	0.35	0.6693	-0.39	-1.35	0.64	0.5696	0.24	-3.52	2.65	0.9968	-0.13	0.7525	0.44	0.3867
Plvap	Cuneatibacter	Glycyl-leucine	0.03	-0.11	0.23	0.9965	-0.43	-1.29	0.51	0.6982	-0.4	-1.3	0.55	0.5556	-0.01	-0.98	0.89	0.9968	-0.1	0.8159	-0.35	0.4795
Plvap	Cuneatibacter	3-Carbamoyl-2-phenylpropionaldehyde	-0.15	-1.32	0.92	0.9965	-0.25	-1.87	1.34	0.9006	-0.4	-1.47	0.72	0.5748	0.05	-7.63	9.36	0.9968	0.61	0.2028	-0.24	0.6991
Plvap	Cuneatibacter	Atrazine	-0.1	-0.48	0.15	0.9965	-0.3	-1.12	0.57	0.7694	-0.39	-1.25	0.45	0.5286	0.09	-1.52	4.65	0.9968	0.29	0.494	-0.34	0.5067
Plvap	Cuneatibacter	gamma-Glutamylalanine	-0.04	-0.73	0.57	0.9965	-0.35	-1	0.33	0.6693	-0.39	-1.27	0.46	0.5134	0.1	-4.37	2.77	0.9968	0.07	0.8723	-0.65	0.2213
Plvap	Cuneatibacter	Cerulenin	-0.12	-1.15	0.6	0.9965	-0.26	-1.55	1.11	0.8518	-0.38	-1.45	0.88	0.6192	0.06	-3.29	4.02	0.9968	-0.56	0.2449	0.27	0.6443
Plvap	Cuneatibacter	gamma-L-Glutamyl-L-2-aminobutyrate	0.03	-0.57	0.6	0.9965	-0.41	-1.12	0.35	0.6557	-0.39	-1.33	0.56	0.5334	0.05	-3.26	2.84	0.9968	-0.03	0.9307	-0.57	0.284
Plvap	Cuneatibacter	Lumichrome	-0.24	-1.09	0.4	0.9965	-0.15	-0.66	0.43	0.7776	-0.39	-1.28	0.51	0.5185	0.57	-2.07	6.12	0.9968	-0.38	0.3873	0.66	0.2514
Plvap	Cuneatibacter	N-Acetyl-D-tryptophan	-0.45	-1.56	0.57	0.9965	0.07	-0.37	0.53	0.9161	-0.38	-1.47	0.67	0.5748	0.99	-1.79	5.18	0.9968	0.56	0.2473	-0.82	0.1987
Plvap	Cuneatibacter	Homatropine	-0.07	-0.74	0.54	0.9965	-0.31	-0.91	0.29	0.6518	-0.38	-1.15	0.43	0.5235	0.3	-7.83	7.45	0.9968	0.15	0.6991	-0.54	0.308
Plvap	Cuneatibacter	N7-Methylguanosine	-0.4	-1.07	0.16	0.9965	0.01	-1.09	1.17	0.9956	-0.39	-1.21	0.59	0.5556	0.46	-9.54	7.63	0.9968	-0.73	0.1177	0.57	0.4372
Plvap	Cuneatibacter	N-Acetylaspartylglutamic acid	-0.24	-1.22	0.33	0.9965	-0.14	-0.88	0.64	0.8614	-0.38	-1.34	0.59	0.5653	0.42	-3.14	5.14	0.9968	-0.48	0.304	0.53	0.3668
Plvap	Cuneatibacter	UMP	-0.66	-1.83	0.43	0.9965	0.28	-0.03	0.61	0.2906	-0.37	-1.51	0.66	0.5989	1.31	-7.88	5.24	0.9968	0.64	0.1774	-1.06	0.0976
Plvap	Cuneatibacter	25-Hydroxycholesterol	-0.12	-0.58	0.22	0.9965	-0.27	-1.06	0.58	0.7571	-0.39	-1.27	0.54	0.5286	0.14	-4.85	2.93	0.9968	-0.29	0.4956	0.45	0.3955
Plvap	Cuneatibacter	(R)-3-Hydroxybutyric acid	-0.2	-0.69	0.28	0.9965	-0.2	-1.21	0.92	0.8518	-0.39	-1.33	0.59	0.5556	0.2	-11.63	5.15	0.9968	-0.65	0.1729	0.32	0.6182
Plvap	Cuneatibacter	2-Furoate	-0.05	-0.34	0.18	0.9965	-0.35	-1.3	0.69	0.7347	-0.39	-1.28	0.64	0.5556	0.01	-2.63	1.76	0.9968	-0.28	0.4965	0.19	0.7127
Plvap	Cuneatibacter	D-Glucopyranoside	-0.23	-1.03	0.23	0.9965	-0.16	-1	0.76	0.8787	-0.39	-1.27	0.49	0.5556	0.24	-6.19	4.67	0.9968	0.55	0.257	-0.43	0.4673
Plvap	Cuneatibacter	D-Phenylalanine	-0.28	-0.99	0.21	0.9965	-0.11	-0.78	0.64	0.8787	-0.39	-1.21	0.49	0.5286	0.51	-3.19	5.46	0.9968	-0.45	0.3343	0.65	0.2784
Plvap	Cuneatibacter	Hydroxyphenyllactic acid	-0.17	-1.21	0.53	0.9965	-0.22	-1.17	0.81	0.8555	-0.39	-1.42	0.63	0.6044	0.2	-4.99	6.22	0.9968	0.52	0.2682	-0.34	0.5538
Plvap	Cuneatibacter	N-Acetyl-D-glucosamine	-0.1	-0.43	0.12	0.9965	-0.3	-1.24	0.75	0.7735	-0.39	-1.26	0.65	0.5475	0.06	-2.27	3.45	0.9968	-0.37	0.3931	0.28	0.5908
Plvap	Cuneatibacter	Methyl jasmonate	-0.15	-0.88	0.43	0.9965	-0.24	-1.26	0.86	0.8166	-0.39	-1.31	0.66	0.5517	0.09	-4.4	3.51	0.9968	-0.48	0.304	0.33	0.5483
Plvap	Cuneatibacter	Anserine	-0.05	-0.3	0.13	0.9965	-0.35	-1.28	0.67	0.7347	-0.4	-1.32	0.64	0.5606	0.02	-3.14	0.96	0.9968	-0.21	0.6204	0.24	0.6234
Plvap	Cuneatibacter	Gemfibrozil	-0.22	-1.05	0.31	0.9965	-0.17	-0.83	0.54	0.8354	-0.39	-1.2	0.48	0.4989	0.44	-6.03	5.53	0.9968	0.43	0.344	-0.52	0.3571
Plvap	Cuneatibacter	Acetyl-N-formyl-5-methoxykynurenamine	-0.03	-0.78	0.66	0.9965	-0.35	-1.72	1.11	0.7977	-0.38	-1.39	0.83	0.5556	-0.09	-8.11	3.22	0.9968	-0.63	0.1795	0.1	0.8823
Plvap	Cuneatibacter	Dehydroepiandrosterone	-0.33	-1.25	0.22	0.9965	-0.05	-0.74	0.7	0.9354	-0.39	-1.27	0.5	0.5428	0.58	-11.13	4.3	0.9968	-0.53	0.2624	0.65	0.2958
Plvap	Cuneatibacter	Epiandrosterone	-0.35	-1.24	0.38	0.9965	-0.04	-1.08	1.08	0.9731	-0.39	-1.34	0.57	0.5428	0.43	-9.24	14.88	0.9968	-0.69	0.1403	0.53	0.4377
Plvap	Cuneatibacter	9,10-Epoxyoctadecenoic acid	-0.16	-0.65	0.18	0.9965	-0.23	-1.05	0.63	0.7977	-0.39	-1.23	0.53	0.5334	0.19	-4.56	3.54	0.9968	-0.34	0.4253	0.49	0.3674
Plvap	Cuneatibacter	9(S)-HPODE	-0.15	-0.75	0.21	0.9965	-0.24	-1.13	0.77	0.8057	-0.39	-1.23	0.61	0.5235	0.15	-2.22	3.38	0.9968	-0.42	0.3495	0.4	0.4683
Plvap	Family_XIII_UCG-001	m-Cresol	0.25	-0.2	0.89	0.9965	0.23	-0.44	0.95	0.7735	0.48	-0.24	1.32	0.388	0.37	-3.58	4.51	0.9968	0.61	0.2056	0.41	0.4795
Plvap	Family_XIII_UCG-001	Aminocaproic acid	0.23	-0.23	0.94	0.9965	0.27	-0.52	1.2	0.7776	0.5	-0.35	1.26	0.3759	0.27	-2.81	3.18	0.9968	-0.53	0.262	-0.38	0.488
Plvap	Family_XIII_UCG-001	Indole	0.16	-0.34	0.95	0.9965	0.33	-0.61	1.35	0.7822	0.49	-0.41	1.31	0.388	0.16	-4.27	3.38	0.9968	-0.41	0.3581	-0.34	0.4992
Plvap	Family_XIII_UCG-001	Aminohydroquinone	0.29	-0.26	0.85	0.9965	0.21	-0.1	0.54	0.4137	0.5	-0.09	1.1	0.2443	0.59	-1.65	2.21	0.9968	-0.36	0.4047	-0.77	0.1305
Plvap	Family_XIII_UCG-001	2-Oxoarginine	0.13	-0.13	0.59	0.9965	0.35	-0.3	1.05	0.6125	0.48	-0.19	1.2	0.285	0.15	-1.14	2.34	0.9968	0.4	0.3709	0.33	0.5111
Plvap	Family_XIII_UCG-001	Undecanoic acid	0.14	-0.06	0.43	0.9965	0.35	-0.29	1.11	0.6647	0.49	-0.19	1.15	0.2776	0.22	-0.94	3.5	0.9968	-0.3	0.472	-0.42	0.404
Plvap	Family_XIII_UCG-001	Azelaic acid	0.19	-0.3	0.77	0.9965	0.29	-0.52	1.13	0.7613	0.48	-0.23	1.19	0.285	0.28	-6.43	5.62	0.9968	0.72	0.1179	0.27	0.6884
Plvap	Family_XIII_UCG-001	Glycyl-leucine	0.06	-0.33	0.55	0.9965	0.43	-0.39	1.36	0.6779	0.49	-0.22	1.28	0.2918	0.06	-1.24	3.14	0.9968	-0.5	0.2933	-0.09	0.8809
Plvap	Family_XIII_UCG-001	3-Carbamoyl-2-phenylpropionaldehyde	0.03	-0.43	0.5	0.9965	0.47	-0.28	1.23	0.5728	0.49	-0.33	1.31	0.3939	0.03	-2.85	1.8	0.9968	-0.04	0.9231	-0.36	0.4374
Plvap	Family_XIII_UCG-001	Atrazine	0.15	-0.89	1.32	0.9965	0.35	-1.2	1.91	0.8447	0.5	-0.89	1.77	0.4895	0.06	-3.57	4.24	0.9968	-0.4	0.3693	-0.27	0.5896
Plvap	Family_XIII_UCG-001	gamma-Glutamylalanine	0.32	-0.53	1.62	0.9965	0.18	-0.56	0.93	0.8415	0.5	-0.27	1.34	0.3435	0.62	-3.45	5.58	0.9968	-0.53	0.2679	-0.57	0.3238
Plvap	Family_XIII_UCG-001	Cerulenin	0.1	-0.32	0.69	0.9965	0.38	-0.44	1.25	0.6693	0.48	-0.32	1.36	0.4122	0.07	-3.29	3.31	0.9968	0.45	0.3318	0.22	0.6639
Plvap	Family_XIII_UCG-001	gamma-L-Glutamyl-L-2-aminobutyrate	0.21	-0.8	1.58	0.9965	0.29	-0.47	1.08	0.7499	0.5	-0.36	1.42	0.4181	0.46	-3.63	4.6	0.9968	-0.45	0.3357	-0.42	0.4279
Plvap	Family_XIII_UCG-001	Lumichrome	0.35	-0.14	1.09	0.9965	0.13	-0.36	0.65	0.8166	0.48	-0.21	1.3	0.3822	0.66	-1.09	3.69	0.9968	0.57	0.2426	0.63	0.2922
Plvap	Family_XIII_UCG-001	N-Acetyl-D-tryptophan	0.21	-0.31	0.73	0.9965	0.29	-0.13	0.74	0.4538	0.5	-0.14	1.09	0.2618	0.42	-2.96	2.76	0.9968	-0.29	0.4956	-0.69	0.1759
Plvap	Family_XIII_UCG-001	Homatropine	0.19	0	0.45	0.9965	0.3	-0.33	1	0.673	0.49	-0.19	1.09	0.2443	0.34	-0.61	4.32	0.9968	-0.4	0.3693	-0.46	0.3739
Plvap	Family_XIII_UCG-001	N7-Methylguanosine	0.08	-0.27	0.51	0.9965	0.41	-0.08	0.91	0.3508	0.48	-0.12	1.15	0.2618	0.12	-1.92	1.69	0.9968	0.16	0.6919	0.48	0.3344
Plvap	Family_XIII_UCG-001	N-Acetylaspartylglutamic acid	0.16	-0.21	0.75	0.9965	0.32	-0.18	0.85	0.5086	0.48	-0.17	1.25	0.2992	0.25	-2.18	1.68	0.9968	0.34	0.4232	0.48	0.3535
Plvap	Family_XIII_UCG-001	UMP	0.61	0.12	1.19	0.5858	-0.11	-0.6	0.48	0.8236	0.5	-0.13	1.08	0.285	1.16	-4.69	5.15	0.9968	-0.63	0.1789	-0.93	0.1255
Plvap	Family_XIII_UCG-001	25-Hydroxycholesterol	0.13	-0.31	0.87	0.9965	0.35	-0.39	1.12	0.6868	0.48	-0.43	1.42	0.4847	0.19	-1.35	5.24	0.9968	0.33	0.4401	0.4	0.4189
Plvap	Family_XIII_UCG-001	(R)-3-Hydroxybutyric acid	0.13	-0.22	0.55	0.9965	0.35	-0.33	1.09	0.6518	0.48	-0.16	1.19	0.314	0.21	-1.5	2.72	0.9968	0.61	0.2017	0.21	0.7203
Plvap	Family_XIII_UCG-001	2-Furoate	0.01	-0.32	0.42	0.9965	0.47	-0.26	1.24	0.5431	0.48	-0.18	1.18	0.2776	0	-2.55	1.91	0.9968	0.53	0.2624	0.03	0.9636
Plvap	Family_XIII_UCG-001	D-Glucopyranoside	0.19	-0.26	0.95	0.9965	0.3	-0.4	1.1	0.7303	0.5	-0.22	1.17	0.3219	0.26	-6.47	2.11	0.9968	-0.49	0.304	-0.36	0.5031
Plvap	Family_XIII_UCG-001	D-Phenylalanine	0.36	-0.07	1.07	0.9965	0.12	-0.62	0.91	0.9214	0.48	-0.27	1.27	0.3939	0.52	-3.26	6.87	0.9968	0.6	0.2165	0.61	0.3215
Plvap	Family_XIII_UCG-001	Hydroxyphenyllactic acid	0.17	-0.7	1.27	0.9965	0.33	-0.65	1.37	0.7735	0.5	-0.29	1.28	0.3568	0.22	-4.98	4.5	0.9968	-0.63	0.1848	-0.22	0.704
Plvap	Family_XIII_UCG-001	N-Acetyl-D-glucosamine	0.08	-0.25	0.49	0.9965	0.4	-0.46	1.27	0.6982	0.48	-0.17	1.14	0.2992	0.08	-2.62	4.42	0.9968	0.6	0.2103	0.14	0.8216
Plvap	Family_XIII_UCG-001	Methyl jasmonate	0.1	-0.15	0.55	0.9965	0.38	-0.22	1.03	0.5505	0.48	-0.16	1.21	0.2918	0.12	-1.76	1.53	0.9968	0.32	0.4434	0.31	0.5207
Plvap	Family_XIII_UCG-001	Anserine	-0.14	-1.13	0.88	0.9965	0.62	-0.94	2.16	0.7172	0.48	-0.28	1.22	0.3503	-0.36	-8.15	4.48	0.9968	0.78	0.0813	-0.18	0.813
Plvap	Family_XIII_UCG-001	Gemfibrozil	0.59	-1.14	2.63	0.9965	-0.09	-1.8	1.56	0.9623	0.5	-0.34	1.31	0.3568	1.01	-11.79	10.13	0.9968	-0.86	0.0263	-0.64	0.4831
Plvap	Family_XIII_UCG-001	Acetyl-N-formyl-5-methoxykynurenamine	0.04	-0.17	0.38	0.9965	0.44	-0.2	1.13	0.4827	0.48	-0.2	1.21	0.3568	0.02	-1.34	1.97	0.9968	0.2	0.6268	0.21	0.6523
Plvap	Family_XIII_UCG-001	Dehydroepiandrosterone	0.25	-0.07	0.82	0.9965	0.23	-0.29	0.78	0.7047	0.48	-0.11	1.14	0.3219	0.42	-1.58	2.93	0.9968	0.46	0.3318	0.56	0.3131
Plvap	Family_XIII_UCG-001	Epiandrosterone	0.1	-0.23	0.56	0.9965	0.39	-0.1	0.91	0.3644	0.48	-0.11	1.14	0.2701	0.14	-1.19	1.71	0.9968	0.21	0.6161	0.46	0.3507
Plvap	Family_XIII_UCG-001	9,10-Epoxyoctadecenoic acid	0.21	-0.13	0.87	0.9965	0.26	-0.4	0.98	0.7047	0.48	-0.29	1.31	0.3939	0.32	-2.14	3.35	0.9968	0.52	0.2738	0.42	0.4431
Plvap	Family_XIII_UCG-001	9(S)-HPODE	0.02	-0.34	0.48	0.9965	0.46	-0.04	1	0.3224	0.49	-0.22	1.16	0.285	0.04	-2.75	2.94	0.9968	0.05	0.9017	0.46	0.3437
Plvap	Gastranaerophilales_ge	m-Cresol	-0.26	-1.19	0.66	0.9965	-0.28	-1.19	0.7	0.7657	-0.53	-1.31	0.21	0.3568	0.45	-7.95	6.37	0.9968	-0.76	0.0951	0.37	0.5872
Plvap	Gastranaerophilales_ge	Aminocaproic acid	-0.19	-0.67	0.17	0.9965	-0.35	-1.01	0.38	0.6868	-0.54	-1.18	0.11	0.2918	0.29	-2.14	3.82	0.9968	0.57	0.2371	-0.34	0.5282
Plvap	Gastranaerophilales_ge	Indole	-0.14	-0.75	0.42	0.9965	-0.41	-1.24	0.42	0.6605	-0.54	-1.24	0.15	0.2992	0.17	-3.39	3.18	0.9968	0.43	0.3434	-0.32	0.5217
Plvap	Gastranaerophilales_ge	Aminohydroquinone	-0.69	-1.39	-0.17	0	0.15	-0.44	0.76	0.8582	-0.54	-1.12	0.12	0.2443	1.19	-2.97	6.51	0.9968	0.72	0.1179	-0.96	0.1605
Plvap	Gastranaerophilales_ge	2-Oxoarginine	-0.12	-0.64	0.33	0.9965	-0.41	-1.2	0.41	0.6828	-0.54	-1.3	0.24	0.363	0.15	-1.93	2.54	0.9968	-0.46	0.3318	0.29	0.5642
Plvap	Gastranaerophilales_ge	Undecanoic acid	-0.22	-1	0.49	0.9965	-0.33	-1.4	0.79	0.7822	-0.54	-1.14	0.13	0.2918	0.24	-4.41	7.23	0.9968	0.74	0.1127	-0.29	0.6595
Plvap	Gastranaerophilales_ge	Azelaic acid	-0.03	-0.45	0.37	0.9965	-0.51	-1.04	0.06	0.3073	-0.54	-1.19	0.18	0.3292	0.07	-2.91	2.96	0.9968	-0.08	0.8477	0.44	0.3468
Plvap	Gastranaerophilales_ge	Glycyl-leucine	-0.05	-0.25	0.08	0.9965	-0.49	-1.11	0.17	0.4916	-0.54	-1.14	0.06	0.2364	0.05	-1.19	1.9	0.9968	0.26	0.5434	-0.19	0.6872
Plvap	Gastranaerophilales_ge	3-Carbamoyl-2-phenylpropionaldehyde	-0.07	-0.7	0.46	0.9965	-0.47	-1.32	0.41	0.6557	-0.55	-1.36	0.28	0.3822	0.08	-3.24	4.38	0.9968	0.54	0.262	-0.13	0.8077
Plvap	Gastranaerophilales_ge	Atrazine	-0.1	-0.48	0.15	0.9965	-0.44	-1.21	0.38	0.6605	-0.54	-1.21	0.15	0.3219	0.09	-8.77	2.67	0.9968	0.53	0.262	-0.19	0.7177
Plvap	Gastranaerophilales_ge	gamma-Glutamylalanine	-0.15	-0.81	0.27	0.9965	-0.38	-0.89	0.14	0.4733	-0.53	-1.17	0.05	0.2364	0.21	-1.91	1.77	0.9968	0.28	0.5048	-0.57	0.2642
Plvap	Gastranaerophilales_ge	Cerulenin	-0.08	-0.43	0.17	0.9965	-0.46	-1.13	0.28	0.5505	-0.54	-1.19	0.21	0.2918	0.09	-1.09	1.74	0.9968	-0.35	0.4116	0.24	0.6068
Plvap	Gastranaerophilales_ge	gamma-L-Glutamyl-L-2-aminobutyrate	-0.07	-0.73	0.43	0.9965	-0.46	-0.97	0.09	0.4137	-0.53	-1.24	0.11	0.285	0.1	-3.64	2.31	0.9968	0.17	0.6768	-0.48	0.3247
Plvap	Gastranaerophilales_ge	Lumichrome	-0.16	-0.65	0.23	0.9965	-0.38	-0.88	0.19	0.5173	-0.54	-1.15	0.16	0.2918	0.29	-2.19	2.94	0.9968	-0.27	0.5146	0.61	0.2257
Plvap	Gastranaerophilales_ge	N-Acetyl-D-tryptophan	-0.24	-0.67	0.1	0.9965	-0.29	-0.69	0.14	0.5863	-0.53	-1.03	0.01	0.1978	0.44	-0.74	1.63	0.9968	0.37	0.3931	-0.67	0.1968
Plvap	Gastranaerophilales_ge	Homatropine	-0.19	-0.89	0.28	0.9965	-0.35	-0.96	0.31	0.6304	-0.54	-1.24	0.22	0.3219	0.31	-2.76	3.65	0.9968	0.44	0.3382	-0.44	0.3972
Plvap	Gastranaerophilales_ge	N7-Methylguanosine	-0.17	-0.55	0.07	0.9965	-0.37	-0.98	0.29	0.6557	-0.54	-1.38	0.27	0.3939	0.25	-1.15	1.66	0.9968	-0.44	0.3382	0.39	0.4465
Plvap	Gastranaerophilales_ge	N-Acetylaspartylglutamic acid	-0.16	-0.73	0.18	0.9965	-0.38	-0.98	0.27	0.6181	-0.54	-1.14	0.14	0.2992	0.24	-1.82	2.4	0.9968	-0.37	0.3931	0.45	0.3677
Plvap	Gastranaerophilales_ge	UMP	-0.52	-0.99	-0.11	0	-0.01	-0.44	0.45	0.9671	-0.53	-1.02	-0.01	0.187	0.94	0.05	3.79	0.9968	0.61	0.2041	-0.87	0.1396
Plvap	Gastranaerophilales_ge	25-Hydroxycholesterol	-0.15	-0.65	0.17	0.9965	-0.39	-1.09	0.38	0.6424	-0.54	-1.28	0.25	0.314	0.2	-1.15	1.95	0.9968	-0.43	0.344	0.36	0.4721
Plvap	Gastranaerophilales_ge	(R)-3-Hydroxybutyric acid	0.02	-0.64	0.76	0.9965	-0.56	-1.42	0.36	0.5998	-0.53	-1.18	0.14	0.285	-0.03	-4.9	3.91	0.9968	-0.82	0.0478	-0.01	0.9927
Plvap	Gastranaerophilales_ge	2-Furoate	-0.01	-0.15	0.12	0.9965	-0.53	-1.22	0.18	0.5002	-0.54	-1.28	0.2	0.3435	0.02	-0.61	0.84	0.9968	-0.04	0.9271	0.26	0.5544
Plvap	Gastranaerophilales_ge	D-Glucopyranoside	-0.11	-0.45	0.08	0.9965	-0.43	-1.11	0.26	0.5787	-0.54	-1.29	0.17	0.314	0.15	-0.87	1.94	0.9968	0.29	0.4965	-0.39	0.4147
Plvap	Gastranaerophilales_ge	D-Phenylalanine	-0.24	-0.81	0.11	0.9965	-0.3	-0.94	0.41	0.691	-0.54	-1.31	0.27	0.314	0.38	-1.5	2.71	0.9968	-0.44	0.3382	0.56	0.2943
Plvap	Gastranaerophilales_ge	Hydroxyphenyllactic acid	-0.09	-0.47	0.13	0.9965	-0.45	-1.09	0.22	0.5728	-0.54	-1.25	0.15	0.314	0.08	-1.17	1.52	0.9968	0.28	0.5022	-0.32	0.4938
Plvap	Gastranaerophilales_ge	N-Acetyl-D-glucosamine	-0.08	-0.31	0.07	0.9965	-0.47	-1.13	0.27	0.5431	-0.54	-1.17	0.18	0.2992	0.09	-0.9	1.21	0.9968	-0.37	0.3996	0.22	0.6481
Plvap	Gastranaerophilales_ge	Methyl jasmonate	-0.09	-0.34	0.05	0.9965	-0.45	-1.08	0.25	0.5505	-0.54	-1.17	0.16	0.3073	0.12	-1.18	1.44	0.9968	-0.33	0.4396	0.3	0.5293
Plvap	Gastranaerophilales_ge	Anserine	-0.05	-0.33	0.18	0.9965	-0.5	-1.19	0.28	0.5431	-0.54	-1.22	0.25	0.3219	0.04	-0.89	1.68	0.9968	-0.34	0.4232	0.15	0.7597
Plvap	Gastranaerophilales_ge	Gemfibrozil	-0.16	-0.67	0.12	0.9965	-0.38	-1.02	0.3	0.5787	-0.54	-1.22	0.16	0.2918	0.21	-1.12	1.72	0.9968	0.36	0.4043	-0.46	0.3625
Plvap	Gastranaerophilales_ge	Acetyl-N-formyl-5-methoxykynurenamine	-0.04	-0.31	0.19	0.9965	-0.5	-1.19	0.26	0.5352	-0.54	-1.17	0.18	0.3073	0.04	-1	1.58	0.9968	-0.35	0.412	0.13	0.7913
Plvap	Gastranaerophilales_ge	Dehydroepiandrosterone	-0.23	-0.81	0.15	0.9965	-0.3	-1.01	0.45	0.7025	-0.54	-1.15	0.13	0.2992	0.34	-4.64	2.88	0.9968	-0.45	0.3318	0.54	0.3196
Plvap	Gastranaerophilales_ge	Epiandrosterone	-0.13	-0.49	0.09	0.9965	-0.41	-1.06	0.29	0.6471	-0.54	-1.39	0.29	0.4003	0.19	-0.89	1.34	0.9968	-0.32	0.4434	0.41	0.3968
Plvap	Gastranaerophilales_ge	9,10-Epoxyoctadecenoic acid	-0.14	-0.5	0.1	0.9965	-0.41	-1.03	0.3	0.6063	-0.54	-1.2	0.2	0.2776	0.19	-0.71	2.99	0.9968	-0.32	0.4521	0.44	0.3725
Plvap	Gastranaerophilales_ge	9(S)-HPODE	-0.1	-0.36	0.06	0.9965	-0.44	-1.06	0.24	0.5352	-0.54	-1.16	0.18	0.2992	0.14	-1.14	1.5	0.9968	-0.28	0.5112	0.37	0.4388
Plvap	Intestinimonas	m-Cresol	0.27	-0.29	0.97	0.9965	0.22	-0.67	1.15	0.8582	0.49	-0.32	1.34	0.3939	0.35	-4.59	6.96	0.9968	0.67	0.1526	0.41	0.5124
Plvap	Intestinimonas	Aminocaproic acid	0.15	-0.12	0.58	0.9965	0.35	-0.34	1.16	0.6779	0.5	-0.25	1.21	0.314	0.2	-1.33	2.3	0.9968	-0.33	0.4302	-0.41	0.4068
Plvap	Intestinimonas	Indole	0.16	-0.51	1.12	0.9965	0.35	-0.82	1.59	0.8207	0.51	-0.49	1.53	0.4526	0.12	-3.32	4.68	0.9968	-0.39	0.3755	-0.34	0.4925
Plvap	Intestinimonas	Aminohydroquinone	0.31	-0.31	0.97	0.9965	0.2	-0.15	0.55	0.5728	0.51	-0.15	1.15	0.3073	0.65	-0.71	4.44	0.9968	-0.39	0.3761	-0.77	0.137
Plvap	Intestinimonas	2-Oxoarginine	0.15	-0.36	0.8	0.9965	0.34	-0.6	1.31	0.7391	0.49	-0.28	1.3	0.363	0.11	-3.24	3.02	0.9968	0.54	0.262	0.29	0.5976
Plvap	Intestinimonas	Undecanoic acid	0.11	-0.1	0.41	0.9965	0.39	-0.3	1.19	0.6471	0.5	-0.27	1.22	0.3219	0.16	-1.74	2.2	0.9968	-0.23	0.5783	-0.43	0.3765
Plvap	Intestinimonas	Azelaic acid	0.17	-0.15	0.6	0.9965	0.32	-0.44	1.14	0.7303	0.49	-0.28	1.28	0.3292	0.22	-2.95	5.32	0.9968	0.63	0.1848	0.28	0.6344
Plvap	Intestinimonas	Glycyl-leucine	0.06	-0.2	0.44	0.9965	0.43	-0.42	1.4	0.691	0.5	-0.26	1.33	0.3366	0.04	-1.94	4.81	0.9968	-0.43	0.344	-0.12	0.8228
Plvap	Intestinimonas	3-Carbamoyl-2-phenylpropionaldehyde	0.08	-0.26	0.53	0.9965	0.43	-0.38	1.3	0.6365	0.5	-0.37	1.36	0.3759	0.07	-1.88	2.12	0.9968	-0.21	0.6112	-0.29	0.535
Plvap	Intestinimonas	Atrazine	0.13	-0.8	1.11	0.9965	0.38	-0.94	1.77	0.8166	0.51	-0.91	1.7	0.4895	0.1	-2.49	3.32	0.9968	-0.3	0.472	-0.3	0.5346
Plvap	Intestinimonas	gamma-Glutamylalanine	0.27	-0.42	1.36	0.9965	0.24	-0.51	1.04	0.813	0.51	-0.23	1.25	0.3435	0.41	-3.45	3.49	0.9968	-0.45	0.3361	-0.56	0.3069
Plvap	Intestinimonas	Cerulenin	0.09	-0.22	0.62	0.9965	0.4	-0.43	1.29	0.6828	0.49	-0.38	1.46	0.4625	0.05	-2.91	2.61	0.9968	0.33	0.4395	0.26	0.5819
Plvap	Intestinimonas	gamma-L-Glutamyl-L-2-aminobutyrate	0.17	-0.63	1.29	0.9965	0.33	-0.45	1.15	0.7259	0.5	-0.36	1.3	0.4062	0.34	-3.22	3.97	0.9968	-0.37	0.3931	-0.43	0.4008
Plvap	Intestinimonas	Lumichrome	0.28	-0.14	0.89	0.9965	0.21	-0.33	0.78	0.7047	0.49	-0.2	1.29	0.3503	0.52	-2.02	2.69	0.9968	0.47	0.3252	0.61	0.2803
Plvap	Intestinimonas	N-Acetyl-D-tryptophan	0.18	-0.37	0.74	0.9965	0.32	-0.09	0.8	0.4342	0.51	-0.18	1.13	0.2992	0.37	-4.59	2.77	0.9968	-0.25	0.5525	-0.7	0.1645
Plvap	Intestinimonas	Homatropine	0.11	-0.15	0.4	0.9965	0.39	-0.3	1.14	0.6424	0.5	-0.3	1.19	0.3292	0.17	-1.28	2.55	0.9968	-0.2	0.6326	-0.51	0.3098
Plvap	Intestinimonas	N7-Methylguanosine	0.09	-0.25	0.56	0.9965	0.4	-0.17	1	0.4827	0.49	-0.22	1.22	0.2992	0.14	-3.04	1.62	0.9968	0.21	0.6161	0.46	0.3494
Plvap	Intestinimonas	N-Acetylaspartylglutamic acid	0.15	-0.24	0.76	0.9965	0.34	-0.23	0.94	0.5431	0.49	-0.24	1.26	0.314	0.22	-1.31	3.04	0.9968	0.32	0.4502	0.48	0.3463
Plvap	Intestinimonas	UMP	0.55	0.07	1.12	0.9922	-0.04	-0.55	0.56	0.938	0.51	-0.13	1.11	0.285	1.02	-2.42	4.85	0.9968	-0.6	0.2169	-0.89	0.1305
Plvap	Intestinimonas	25-Hydroxycholesterol	0.13	-0.58	1.41	0.9965	0.35	-0.94	1.63	0.8166	0.48	-0.94	1.66	0.5334	0.07	-2.44	2.9	0.9968	0.35	0.4114	0.39	0.4311
Plvap	Intestinimonas	(R)-3-Hydroxybutyric acid	0.1	-0.45	0.77	0.9965	0.38	-0.61	1.41	0.7391	0.49	-0.34	1.32	0.3822	0.1	-3.54	7.87	0.9968	0.72	0.1179	0.15	0.8294
Plvap	Intestinimonas	2-Furoate	0.03	-0.25	0.41	0.9965	0.46	-0.31	1.28	0.5863	0.49	-0.26	1.27	0.314	0.05	-3.73	2.17	0.9968	0.43	0.344	0.08	0.8778
Plvap	Intestinimonas	D-Glucopyranoside	0.13	-0.2	0.66	0.9965	0.37	-0.26	1.12	0.6304	0.5	-0.22	1.17	0.3292	0.17	-1.13	1.6	0.9968	-0.3	0.469	-0.39	0.4225
Plvap	Intestinimonas	D-Phenylalanine	0.53	-0.1	1.5	0.9965	-0.04	-0.94	0.89	0.9783	0.49	-0.28	1.3	0.4003	0.78	-6.26	14.48	0.9968	0.75	0.0962	0.71	0.335
Plvap	Intestinimonas	Hydroxyphenyllactic acid	0.15	-0.38	0.89	0.9965	0.36	-0.45	1.27	0.7216	0.5	-0.26	1.27	0.3568	0.18	-2.45	3.09	0.9968	-0.49	0.3024	-0.26	0.6176
Plvap	Intestinimonas	N-Acetyl-D-glucosamine	0.08	-0.04	0.31	0.9965	0.41	-0.33	1.2	0.6518	0.49	-0.24	1.25	0.3366	0.09	-1.43	2.48	0.9968	0.39	0.3803	0.22	0.6513
Plvap	Intestinimonas	Methyl jasmonate	0.09	-0.12	0.46	0.9965	0.4	-0.31	1.16	0.6365	0.49	-0.23	1.28	0.3366	0.09	-1.53	2.04	0.9968	0.29	0.4851	0.32	0.5049
Plvap	Intestinimonas	Anserine	0.03	-0.35	0.51	0.9965	0.46	-0.45	1.43	0.6557	0.49	-0.32	1.28	0.363	0	-1.65	4.04	0.9968	0.55	0.257	0.05	0.9292
Plvap	Intestinimonas	Gemfibrozil	0.45	-0.42	1.65	0.9965	0.05	-1.12	1.32	0.9671	0.51	-0.29	1.27	0.3503	0.68	-4.39	7.67	0.9968	-0.81	0.057	-0.53	0.4978
Plvap	Intestinimonas	Acetyl-N-formyl-5-methoxykynurenamine	0.01	-0.2	0.26	0.9965	0.48	-0.19	1.19	0.4436	0.49	-0.22	1.26	0.3503	0.02	-2.1	1.9	0.9968	0.04	0.9188	0.28	0.5394
Plvap	Intestinimonas	Dehydroepiandrosterone	0.23	-0.1	0.86	0.9965	0.26	-0.39	0.93	0.7347	0.49	-0.21	1.19	0.3568	0.32	-1.18	3.35	0.9968	0.42	0.3451	0.55	0.3051
Plvap	Intestinimonas	Epiandrosterone	0.08	-0.23	0.51	0.9965	0.41	-0.14	1	0.4137	0.49	-0.17	1.22	0.2918	0.11	-2	1.51	0.9968	0.18	0.666	0.47	0.3406
Plvap	Intestinimonas	9,10-Epoxyoctadecenoic acid	0.22	-0.14	0.88	0.9965	0.27	-0.54	1.13	0.7735	0.49	-0.37	1.34	0.3939	0.25	-1.88	4.17	0.9968	0.55	0.2593	0.41	0.4582
Plvap	Intestinimonas	9(S)-HPODE	0.01	-0.38	0.44	0.9965	0.49	-0.08	1.07	0.3224	0.49	-0.24	1.22	0.3503	0.04	-4.3	2.79	0.9968	0.02	0.9633	0.48	0.3278
Plvap	Lachnospiraceae_FCS020_group	m-Cresol	0.16	-0.13	0.57	0.9965	0.45	-0.1	1.04	0.3644	0.6	0.07	1.2	0.1618	0.21	-0.54	1.07	0.9968	0.44	0.3373	0.36	0.4483
Plvap	Lachnospiraceae_FCS020_group	Aminocaproic acid	0.16	-0.16	0.65	0.9965	0.46	-0.12	1.14	0.4733	0.62	0.02	1.17	0.1618	0.21	-0.3	2	0.9968	-0.41	0.3562	-0.34	0.4644
Plvap	Lachnospiraceae_FCS020_group	Indole	0.11	-0.33	0.78	0.9965	0.51	-0.41	1.49	0.6471	0.62	-0.26	1.5	0.3366	0.09	-1.19	2.31	0.9968	-0.26	0.5333	-0.35	0.4275
Plvap	Lachnospiraceae_FCS020_group	Aminohydroquinone	0.38	-0.02	0.9	0.9965	0.24	-0.15	0.69	0.5998	0.62	0.08	1.14	0.1467	0.59	-0.11	1.47	0.9968	-0.51	0.2819	-0.72	0.1634
Plvap	Lachnospiraceae_FCS020_group	2-Oxoarginine	0.11	-0.22	0.61	0.9965	0.5	-0.12	1.14	0.4234	0.6	0.01	1.2	0.187	0.09	-0.94	1.23	0.9968	0.49	0.304	0.23	0.631
Plvap	Lachnospiraceae_FCS020_group	Undecanoic acid	0.1	-0.09	0.4	0.9965	0.52	0.03	1.05	0.203	0.61	0.1	1.07	0.1298	0.12	-0.21	0.84	0.9968	-0.21	0.6135	-0.41	0.3545
Plvap	Lachnospiraceae_FCS020_group	Azelaic acid	0.1	-0.26	0.55	0.9965	0.51	-0.15	1.19	0.4436	0.6	-0.02	1.23	0.187	0.11	-0.94	1.25	0.9968	0.64	0.1774	0.16	0.7791
Plvap	Lachnospiraceae_FCS020_group	Glycyl-leucine	0.04	-0.23	0.38	0.9965	0.57	-0.07	1.32	0.3917	0.61	0	1.26	0.187	0.04	-0.39	1.24	0.9968	-0.41	0.3594	-0.07	0.8822
Plvap	Lachnospiraceae_FCS020_group	3-Carbamoyl-2-phenylpropionaldehyde	0.05	-0.26	0.42	0.9965	0.57	0.12	1.07	0.1817	0.62	0.03	1.12	0.1618	0.03	-0.84	0.67	0.9968	-0.11	0.7896	-0.32	0.451
Plvap	Lachnospiraceae_FCS020_group	Atrazine	0.07	-0.26	0.54	0.9965	0.54	-0.02	1.18	0.3073	0.62	-0.08	1.24	0.227	0.08	-0.73	1.21	0.9968	-0.19	0.6448	-0.32	0.4622
Plvap	Lachnospiraceae_FCS020_group	gamma-Glutamylalanine	0.25	-0.4	1.28	0.9965	0.37	-0.22	0.99	0.5998	0.62	-0.12	1.32	0.217	0.4	-1.81	1.85	0.9968	-0.48	0.304	-0.49	0.3322
Plvap	Lachnospiraceae_FCS020_group	Cerulenin	0.07	-0.17	0.48	0.9965	0.54	-0.03	1.13	0.2745	0.61	0.05	1.3	0.1756	0.04	-0.68	0.72	0.9968	0.25	0.5434	0.26	0.5428
Plvap	Lachnospiraceae_FCS020_group	gamma-L-Glutamyl-L-2-aminobutyrate	0.17	-0.71	1.33	0.9965	0.45	-0.14	1.09	0.4342	0.62	-0.16	1.47	0.2918	0.28	-2.36	4.8	0.9968	-0.43	0.344	-0.36	0.4454
Plvap	Lachnospiraceae_FCS020_group	Lumichrome	0.41	-0.17	1.19	0.9965	0.19	-0.62	1.03	0.8645	0.6	-0.07	1.29	0.2082	0.6	-1.54	6.41	0.9968	0.74	0.1102	0.56	0.3824
Plvap	Lachnospiraceae_FCS020_group	N-Acetyl-D-tryptophan	0.28	-0.05	0.72	0.9965	0.33	-0.19	0.92	0.5647	0.62	0.02	1.16	0.1756	0.43	-0.17	1.86	0.9968	-0.43	0.3403	-0.63	0.2093
Plvap	Lachnospiraceae_FCS020_group	Homatropine	0.05	-0.2	0.29	0.9965	0.56	0.11	1.03	0.0722	0.61	0.13	1.08	0.11	0.07	-0.67	0.51	0.9968	-0.08	0.8431	-0.54	0.233
Plvap	Lachnospiraceae_FCS020_group	N7-Methylguanosine	0.16	-0.21	0.7	0.9965	0.45	-0.27	1.18	0.5264	0.6	0.03	1.19	0.1618	0.19	-0.56	1.91	0.9968	0.54	0.262	0.3	0.5436
Plvap	Lachnospiraceae_FCS020_group	N-Acetylaspartylglutamic acid	0.2	-0.35	0.87	0.9965	0.4	-0.45	1.24	0.6518	0.6	0.01	1.19	0.1756	0.29	-1.03	2.78	0.9968	0.61	0.1995	0.34	0.5201
Plvap	Lachnospiraceae_FCS020_group	UMP	0.5	0.18	0.91	0	0.11	-0.38	0.69	0.8518	0.62	0.1	1.12	0.1298	0.82	0.2	2.75	0.9968	-0.62	0.1919	-0.8	0.1584
Plvap	Lachnospiraceae_FCS020_group	25-Hydroxycholesterol	0.08	-0.24	0.55	0.9965	0.53	0.08	1.01	0.1585	0.61	-0.01	1.16	0.187	0.07	-1.09	0.76	0.9968	0.2	0.6326	0.42	0.3509
Plvap	Lachnospiraceae_FCS020_group	(R)-3-Hydroxybutyric acid	0.09	-0.09	0.39	0.9965	0.52	-0.01	1.07	0.2745	0.61	0.08	1.18	0.1298	0.11	-0.3	0.77	0.9968	0.44	0.3383	0.2	0.6592
Plvap	Lachnospiraceae_FCS020_group	2-Furoate	-0.08	-0.44	0.24	0.9965	0.68	0.05	1.36	0.24	0.61	0.09	1.13	0.1467	-0.1	-1.01	0.58	0.9968	0.59	0.2169	-0.13	0.812
Plvap	Lachnospiraceae_FCS020_group	D-Glucopyranoside	0.16	-0.44	0.95	0.9965	0.46	-0.35	1.36	0.6424	0.62	-0.09	1.28	0.217	0.17	-1.04	2.06	0.9968	-0.54	0.262	-0.25	0.6102
Plvap	Lachnospiraceae_FCS020_group	D-Phenylalanine	0.37	-0.15	1.16	0.9965	0.23	-0.53	1.01	0.8087	0.6	-0.05	1.33	0.217	0.53	-1.52	3.5	0.9968	0.73	0.1157	0.51	0.417
Plvap	Lachnospiraceae_FCS020_group	Hydroxyphenyllactic acid	0.11	-0.43	0.82	0.9965	0.51	-0.11	1.23	0.4342	0.62	0.02	1.21	0.1756	0.13	-1.43	1.83	0.9968	-0.53	0.2679	-0.17	0.7351
Plvap	Lachnospiraceae_FCS020_group	N-Acetyl-D-glucosamine	0.05	-0.26	0.49	0.9965	0.55	-0.14	1.25	0.4032	0.61	-0.02	1.23	0.2082	0.02	-0.61	1.31	0.9968	0.48	0.3136	0.12	0.811
Plvap	Lachnospiraceae_FCS020_group	Methyl jasmonate	0.09	-0.41	0.82	0.9965	0.52	-0.3	1.38	0.5787	0.6	-0.13	1.43	0.2701	0.05	-2.43	1.78	0.9968	0.49	0.304	0.18	0.7013
Plvap	Lachnospiraceae_FCS020_group	Anserine	0.02	-0.11	0.22	0.9965	0.58	0	1.21	0.2571	0.61	0.13	1.13	0.1467	0.01	-0.21	0.66	0.9968	0.43	0.3383	0.06	0.9101
Plvap	Lachnospiraceae_FCS020_group	Gemfibrozil	0.23	-0.32	1.01	0.9965	0.39	-0.35	1.19	0.6647	0.62	0.03	1.2	0.1756	0.34	-1.12	3.28	0.9968	-0.62	0.1955	-0.34	0.5207
Plvap	Lachnospiraceae_FCS020_group	Acetyl-N-formyl-5-methoxykynurenamine	0.04	-0.22	0.43	0.9965	0.57	-0.13	1.27	0.3917	0.61	-0.04	1.26	0.2443	0.02	-0.49	2.46	0.9968	0.28	0.4985	0.14	0.7546
Plvap	Lachnospiraceae_FCS020_group	Dehydroepiandrosterone	0.28	-0.23	1.15	0.9965	0.32	-0.59	1.28	0.7776	0.6	-0.24	1.45	0.3435	0.28	-2.96	3.81	0.9968	0.62	0.1955	0.47	0.3957
Plvap	Lachnospiraceae_FCS020_group	Epiandrosterone	0.15	-0.18	0.7	0.9965	0.45	-0.16	1.1	0.4234	0.6	-0.01	1.27	0.2082	0.17	-0.88	1.37	0.9968	0.48	0.304	0.32	0.5002
Plvap	Lachnospiraceae_FCS020_group	9,10-Epoxyoctadecenoic acid	0.17	-0.13	0.7	0.9965	0.44	-0.15	1.05	0.4342	0.6	-0.07	1.15	0.217	0.2	-0.64	1.3	0.9968	0.51	0.2856	0.34	0.4889
Plvap	Lachnospiraceae_FCS020_group	9(S)-HPODE	0.09	-0.26	0.75	0.9965	0.52	-0.12	1.18	0.3782	0.61	-0.23	1.45	0.2531	0.07	-1.65	1.74	0.9968	0.25	0.5462	0.35	0.422
Plvap	Lachnospiraceae_UCG-001	m-Cresol	0.21	-0.17	0.83	0.9965	0.3	-0.27	0.9	0.6518	0.51	-0.12	1.27	0.2618	0.31	-1.62	2.86	0.9968	0.53	0.262	0.4	0.4645
Plvap	Lachnospiraceae_UCG-001	Aminocaproic acid	0.22	-0.25	0.96	0.9965	0.31	-0.31	1.05	0.7025	0.53	-0.21	1.21	0.314	0.29	-3.3	1.95	0.9968	-0.54	0.262	-0.36	0.5036
Plvap	Lachnospiraceae_UCG-001	Indole	0.13	-0.18	0.68	0.9965	0.38	-0.51	1.33	0.7025	0.51	-0.37	1.3	0.363	0.11	-3.81	3.83	0.9968	-0.33	0.4383	-0.36	0.4644
Plvap	Lachnospiraceae_UCG-001	Aminohydroquinone	0.26	-0.3	0.81	0.9965	0.27	-0.02	0.56	0.2906	0.52	-0.06	1.11	0.217	0.51	-3.09	1.96	0.9968	-0.33	0.4427	-0.76	0.1179
Plvap	Lachnospiraceae_UCG-001	2-Oxoarginine	0.1	-0.35	0.78	0.9965	0.41	-0.07	0.92	0.3508	0.51	-0.21	1.33	0.2992	0.14	-2.63	1.9	0.9968	0.27	0.5124	0.36	0.4522
Plvap	Lachnospiraceae_UCG-001	Undecanoic acid	0.16	-0.12	0.58	0.9965	0.36	-0.26	1.08	0.6518	0.52	-0.2	1.12	0.2531	0.25	-1.01	2.35	0.9968	-0.37	0.3931	-0.39	0.4359
Plvap	Lachnospiraceae_UCG-001	Azelaic acid	0.16	-0.22	0.66	0.9965	0.34	-0.34	1.08	0.6941	0.5	-0.17	1.23	0.2918	0.24	-1.33	3.92	0.9968	0.64	0.1774	0.26	0.6556
Plvap	Lachnospiraceae_UCG-001	Glycyl-leucine	0.06	-0.21	0.38	0.9965	0.45	-0.28	1.27	0.5787	0.51	-0.19	1.27	0.2701	0.07	-0.85	1.86	0.9968	-0.39	0.3755	-0.13	0.8012
Plvap	Lachnospiraceae_UCG-001	3-Carbamoyl-2-phenylpropionaldehyde	0.03	-0.29	0.37	0.9965	0.48	-0.21	1.22	0.4637	0.51	-0.25	1.23	0.3435	0.04	-1.48	1.7	0.9968	-0.06	0.8815	-0.35	0.4447
Plvap	Lachnospiraceae_UCG-001	Atrazine	0.07	-0.34	0.54	0.9965	0.45	-0.09	1.02	0.3375	0.52	-0.13	1.12	0.2531	0.08	-1.9	1.54	0.9968	-0.16	0.6917	-0.35	0.4538
Plvap	Lachnospiraceae_UCG-001	gamma-Glutamylalanine	0.23	-0.28	1	0.9965	0.29	-0.37	0.99	0.7047	0.52	-0.11	1.1	0.2531	0.38	-1.31	2.34	0.9968	-0.38	0.3826	-0.56	0.2929
Plvap	Lachnospiraceae_UCG-001	Cerulenin	0.09	-0.37	0.62	0.9965	0.42	-0.36	1.24	0.6518	0.5	-0.2	1.29	0.3073	0.15	-2.3	2.99	0.9968	0.58	0.2294	0.15	0.7905
Plvap	Lachnospiraceae_UCG-001	gamma-L-Glutamyl-L-2-aminobutyrate	0.14	-0.42	0.9	0.9965	0.37	-0.31	1.1	0.6181	0.51	-0.21	1.15	0.2776	0.21	-3.3	2.05	0.9968	-0.29	0.4861	-0.44	0.3716
Plvap	Lachnospiraceae_UCG-001	Lumichrome	0.71	0.23	1.28	0	-0.2	-0.9	0.54	0.8207	0.5	-0.17	1.18	0.3292	1.28	-12.16	7.4	0.9968	0.82	0.0472	0.87	0.3039
Plvap	Lachnospiraceae_UCG-001	N-Acetyl-D-tryptophan	0.37	0.08	0.71	0.5858	0.15	-0.48	0.82	0.8382	0.51	-0.17	1.18	0.2531	0.65	-1.76	5.08	0.9968	-0.52	0.275	-0.7	0.2246
Plvap	Lachnospiraceae_UCG-001	Homatropine	0.22	0	0.53	0.9965	0.29	-0.3	0.96	0.6647	0.51	-0.14	1.08	0.2364	0.38	-0.77	2.41	0.9968	-0.49	0.304	-0.44	0.41
Plvap	Lachnospiraceae_UCG-001	N7-Methylguanosine	0.21	-0.14	0.73	0.9965	0.29	-0.46	1.06	0.7129	0.5	-0.25	1.3	0.3759	0.3	-1	3.98	0.9968	0.57	0.2353	0.37	0.5064
Plvap	Lachnospiraceae_UCG-001	N-Acetylaspartylglutamic acid	0.24	-0.13	0.78	0.9965	0.27	-0.34	0.91	0.691	0.5	-0.11	1.17	0.2364	0.39	-0.96	4.03	0.9968	0.55	0.2563	0.44	0.4308
Plvap	Lachnospiraceae_UCG-001	UMP	0.67	0.15	1.25	0.5858	-0.14	-0.52	0.3	0.7391	0.52	-0.09	1.07	0.2443	1.23	-1.3	5.61	0.9968	-0.68	0.1483	-0.96	0.127
Plvap	Lachnospiraceae_UCG-001	25-Hydroxycholesterol	0.05	-0.23	0.38	0.9965	0.46	-0.06	1.01	0.2906	0.51	-0.08	1.16	0.2364	0.07	-2.31	0.73	0.9968	0.1	0.8044	0.47	0.3283
Plvap	Lachnospiraceae_UCG-001	(R)-3-Hydroxybutyric acid	0.08	-0.37	0.71	0.9965	0.43	-0.07	0.95	0.3375	0.51	-0.16	1.33	0.2918	0.1	-3.69	1.99	0.9968	0.23	0.5933	0.33	0.478
Plvap	Lachnospiraceae_UCG-001	2-Furoate	-0.23	-1.27	0.66	0.9965	0.74	-0.12	1.62	0.3073	0.51	-0.32	1.24	0.363	-0.16	-8.86	7.54	0.9968	0.78	0.0813	-0.3	0.6746
Plvap	Lachnospiraceae_UCG-001	D-Glucopyranoside	0.25	-0.84	1.51	0.9965	0.28	-0.92	1.53	0.8382	0.53	-0.2	1.26	0.3219	0.34	-3.99	6.9	0.9968	-0.77	0.0905	-0.28	0.6948
Plvap	Lachnospiraceae_UCG-001	D-Phenylalanine	0.25	0.02	0.63	0.9965	0.25	-0.33	0.85	0.7025	0.51	-0.13	1.19	0.2701	0.45	-1.35	2.52	0.9968	0.45	0.3332	0.57	0.2955
Plvap	Lachnospiraceae_UCG-001	Hydroxyphenyllactic acid	0.16	-0.81	1.35	0.9965	0.37	-0.62	1.44	0.7613	0.53	-0.35	1.44	0.4236	0.17	-5.48	4.78	0.9968	-0.64	0.1774	-0.19	0.7455
Plvap	Lachnospiraceae_UCG-001	N-Acetyl-D-glucosamine	-0.29	-1.84	1.37	0.9965	0.79	-1.18	2.71	0.7086	0.5	-0.26	1.26	0.3503	-0.45	-19.37	10.41	0.9968	0.88	0.0164	-0.32	0.738
Plvap	Lachnospiraceae_UCG-001	Methyl jasmonate	0.12	-0.83	1.49	0.9965	0.39	-0.65	1.48	0.7735	0.5	-0.85	2.01	0.6287	0.29	-3.76	9.29	0.9968	0.65	0.1651	0.18	0.7716
Plvap	Lachnospiraceae_UCG-001	Anserine	-0.06	-0.56	0.46	0.9965	0.56	-0.41	1.61	0.6424	0.5	-0.3	1.28	0.3568	-0.12	-3.41	4.81	0.9968	0.69	0.1403	-0.08	0.9022
Plvap	Lachnospiraceae_UCG-001	Gemfibrozil	0.33	-0.38	1.34	0.9965	0.2	-0.63	1.07	0.8382	0.53	-0.09	1.17	0.2531	0.55	-2.84	4.02	0.9968	-0.67	0.1517	-0.44	0.4741
Plvap	Lachnospiraceae_UCG-001	Acetyl-N-formyl-5-methoxykynurenamine	0.01	-0.49	0.58	0.9965	0.5	-0.39	1.42	0.6471	0.5	-0.26	1.3	0.3568	-0.02	-4.25	3.68	0.9968	0.56	0.2473	0.02	0.9781
Plvap	Lachnospiraceae_UCG-001	Dehydroepiandrosterone	0.41	-0.03	1.08	0.9965	0.1	-0.72	0.97	0.9507	0.5	-0.5	1.52	0.4939	0.56	-6.15	8.54	0.9968	0.69	0.1381	0.59	0.3656
Plvap	Lachnospiraceae_UCG-001	Epiandrosterone	0.25	-0.28	0.94	0.9965	0.25	-0.52	1.06	0.7735	0.5	-0.32	1.39	0.3939	0.4	-4.33	3.91	0.9968	0.73	0.1178	0.36	0.5866
Plvap	Lachnospiraceae_UCG-001	9,10-Epoxyoctadecenoic acid	0.19	-0.17	0.75	0.9965	0.32	-0.2	0.88	0.5585	0.51	-0.12	1.22	0.2918	0.28	-1.66	1.49	0.9968	0.46	0.3318	0.41	0.4275
Plvap	Lachnospiraceae_UCG-001	9(S)-HPODE	0.15	-0.55	1.49	0.9965	0.35	-0.7	1.46	0.7822	0.51	-0.95	2.26	0.6939	0.26	-2.02	3.09	0.9968	0.47	0.3297	0.31	0.5399
Plvap	Lachnospiraceae_UCG-006	m-Cresol	0.21	-0.08	0.69	0.9965	0.07	-0.35	0.48	0.9103	0.28	-0.18	0.86	0.4236	0.57	-3.77	4.14	0.9968	0.41	0.3594	0.53	0.3607
Plvap	Lachnospiraceae_UCG-006	Aminocaproic acid	0.27	-0.24	1.01	0.9965	0.03	-0.52	0.63	0.9918	0.3	-0.39	1.01	0.5235	0.67	-3.83	5.09	0.9968	-0.48	0.304	-0.52	0.3881
Plvap	Lachnospiraceae_UCG-006	Indole	0.21	-0.18	0.86	0.9965	0.08	-0.31	0.47	0.8555	0.29	-0.08	0.65	0.2364	0.68	-3.01	3.24	0.9968	-0.45	0.3367	-0.45	0.4371
Plvap	Lachnospiraceae_UCG-006	Aminohydroquinone	0.19	-0.3	0.69	0.9965	0.1	-0.19	0.4	0.7613	0.29	-0.26	0.78	0.4352	0.7	-2	3.84	0.9968	-0.22	0.5961	-0.82	0.1179
Plvap	Lachnospiraceae_UCG-006	2-Oxoarginine	0.05	-0.29	0.51	0.9965	0.23	-0.16	0.63	0.5002	0.28	-0.3	0.91	0.4181	0.16	-4.19	1.85	0.9968	0.11	0.7854	0.45	0.3961
Plvap	Lachnospiraceae_UCG-006	Undecanoic acid	0.12	-0.04	0.35	0.9965	0.16	-0.16	0.5	0.6779	0.29	-0.07	0.56	0.217	0.4	-0.16	2.51	0.9968	-0.24	0.571	-0.49	0.3722
Plvap	Lachnospiraceae_UCG-006	Azelaic acid	0.4	-0.19	1.16	0.9965	-0.12	-0.82	0.59	0.8825	0.28	-0.22	0.77	0.4122	1.06	-12.26	10.06	0.9968	0.72	0.1215	0.57	0.4406
Plvap	Lachnospiraceae_UCG-006	Glycyl-leucine	0.13	-0.13	0.5	0.9965	0.16	-0.22	0.55	0.7347	0.29	-0.1	0.6	0.2443	0.36	-1.29	2.58	0.9968	-0.54	0.262	-0.22	0.7172
Plvap	Lachnospiraceae_UCG-006	3-Carbamoyl-2-phenylpropionaldehyde	-0.06	-0.57	0.37	0.9965	0.35	-0.25	0.96	0.5863	0.29	-0.44	0.97	0.5334	0.03	-2.65	3.83	0.9968	0.15	0.7005	-0.44	0.4058
Plvap	Lachnospiraceae_UCG-006	Atrazine	0.09	-0.29	0.6	0.9965	0.2	-0.19	0.59	0.6304	0.29	-0.31	0.79	0.441	0.32	-4.29	4.13	0.9968	-0.21	0.6093	-0.38	0.4718
Plvap	Lachnospiraceae_UCG-006	gamma-Glutamylalanine	0.27	-0.31	1.23	0.9965	0.02	-0.32	0.38	0.9623	0.29	-0.2	0.97	0.3435	0.94	-2.36	3.72	0.9968	-0.39	0.3726	-0.66	0.2702
Plvap	Lachnospiraceae_UCG-006	Cerulenin	0.17	-0.19	0.79	0.9965	0.11	-0.36	0.6	0.8614	0.28	-0.24	0.94	0.48	0.39	-3.25	4.15	0.9968	0.51	0.2864	0.34	0.5557
Plvap	Lachnospiraceae_UCG-006	gamma-L-Glutamyl-L-2-aminobutyrate	0.19	-0.61	1.28	0.9965	0.11	-0.26	0.49	0.7977	0.29	-0.38	1.13	0.4573	0.74	-3.47	6.49	0.9968	-0.33	0.4302	-0.52	0.36
Plvap	Lachnospiraceae_UCG-006	Lumichrome	0.77	0.25	1.44	0	-0.5	-1.23	0.23	0.5173	0.28	-0.26	0.81	0.4738	1.9	-25.41	34.33	0.9968	0.73	0.1177	1.07	0.1759
Plvap	Lachnospiraceae_UCG-006	N-Acetyl-D-tryptophan	0.3	-0.04	0.66	0.9965	-0.01	-0.39	0.39	0.9731	0.29	-0.19	0.75	0.388	0.91	-3.76	6.73	0.9968	-0.37	0.3931	-0.78	0.1825
Plvap	Lachnospiraceae_UCG-006	Homatropine	0.19	-0.01	0.48	0.9965	0.09	-0.17	0.41	0.7776	0.29	-0.04	0.58	0.2082	0.65	-0.17	3.33	0.9968	-0.34	0.4246	-0.55	0.3344
Plvap	Lachnospiraceae_UCG-006	N7-Methylguanosine	0.17	-0.27	0.83	0.9965	0.11	-0.49	0.73	0.8787	0.28	-0.48	1.15	0.6096	0.38	-2.44	3.44	0.9968	0.34	0.4242	0.51	0.3702
Plvap	Lachnospiraceae_UCG-006	N-Acetylaspartylglutamic acid	0.24	-0.04	0.69	0.9965	0.03	-0.34	0.41	0.938	0.28	-0.13	0.77	0.3939	0.68	-5.16	3.14	0.9968	0.43	0.3383	0.57	0.338
Plvap	Lachnospiraceae_UCG-006	UMP	0.55	0.24	0.9	0	-0.26	-0.58	0.07	0.4436	0.29	-0.11	0.6	0.2618	1.8	-2.8	10.52	0.9968	-0.54	0.262	-1.01	0.0976
Plvap	Lachnospiraceae_UCG-006	25-Hydroxycholesterol	0.03	-0.33	0.45	0.9965	0.25	0	0.54	0.2571	0.28	-0.13	0.83	0.363	0.17	-4.79	3.78	0.9968	0.07	0.8742	0.5	0.3459
Plvap	Lachnospiraceae_UCG-006	(R)-3-Hydroxybutyric acid	0.1	-0.32	0.71	0.9965	0.18	-0.34	0.74	0.7531	0.28	-0.42	1.01	0.5475	0.25	-2.55	3.33	0.9968	0.25	0.5438	0.38	0.4685
Plvap	Lachnospiraceae_UCG-006	2-Furoate	0.11	-0.88	1.36	0.9965	0.16	-0.92	1.22	0.9103	0.27	-0.37	0.99	0.5841	0.13	-8.44	17.07	0.9968	0.85	0.0297	0.14	0.8949
Plvap	Lachnospiraceae_UCG-006	D-Glucopyranoside	0.36	-0.15	1.22	0.9965	-0.06	-0.61	0.5	0.919	0.29	-0.17	0.78	0.3503	1.06	-4.27	8.2	0.9968	-0.62	0.1897	-0.54	0.4151
Plvap	Lachnospiraceae_UCG-006	D-Phenylalanine	0.28	-0.13	0.93	0.9965	-0.01	-0.63	0.65	0.9861	0.28	-0.44	0.98	0.5517	0.52	-6.96	13.76	0.9968	0.42	0.3473	0.69	0.2593
Plvap	Lachnospiraceae_UCG-006	Hydroxyphenyllactic acid	0.28	-0.46	1.42	0.9965	0.03	-0.58	0.64	0.9783	0.3	-0.34	1.02	0.5088	0.72	-5.4	11.28	0.9968	-0.59	0.2245	-0.42	0.5029
Plvap	Lachnospiraceae_UCG-006	N-Acetyl-D-glucosamine	0.5	-0.5	1.74	0.9965	-0.22	-1.51	0.94	0.9006	0.28	-0.2	0.77	0.4122	1.01	-13.59	18.97	0.9968	0.88	0.0164	0.57	0.586
Plvap	Lachnospiraceae_UCG-006	Methyl jasmonate	0.29	-0.34	1.46	0.9965	-0.02	-0.82	0.85	0.9671	0.27	-0.73	1.54	0.7592	0.41	-3.2	3.99	0.9968	0.66	0.1576	0.44	0.512
Plvap	Lachnospiraceae_UCG-006	Anserine	0.16	-0.48	1.03	0.9965	0.12	-0.79	0.98	0.9272	0.28	-0.22	0.67	0.3366	0.21	-7.97	6.33	0.9968	0.73	0.1157	0.22	0.7733
Plvap	Lachnospiraceae_UCG-006	Gemfibrozil	0.55	-0.01	1.35	0.9965	-0.25	-0.82	0.34	0.7047	0.3	-0.13	0.82	0.3759	1.6	-7.56	12.12	0.9968	-0.69	0.1381	-0.76	0.3179
Plvap	Lachnospiraceae_UCG-006	Acetyl-N-formyl-5-methoxykynurenamine	0.11	-0.39	0.73	0.9965	0.16	-0.59	0.94	0.8415	0.28	-0.31	0.76	0.4062	0.07	-6.52	3.66	0.9968	0.59	0.2239	0.2	0.7507
Plvap	Lachnospiraceae_UCG-006	Dehydroepiandrosterone	0.55	0	1.36	0.9965	-0.27	-0.92	0.42	0.7303	0.27	-0.64	1.21	0.6882	0.86	-9.42	19.55	0.9968	0.66	0.1631	0.84	0.2511
Plvap	Lachnospiraceae_UCG-006	Epiandrosterone	0.22	-0.32	1.14	0.9965	0.06	-0.62	0.76	0.956	0.27	-0.63	1.38	0.7156	0.42	-5.18	3.41	0.9968	0.43	0.3434	0.52	0.3769
Plvap	Lachnospiraceae_UCG-006	9,10-Epoxyoctadecenoic acid	0.1	-0.15	0.52	0.9965	0.17	-0.23	0.6	0.673	0.28	-0.21	0.81	0.4292	0.3	-1.97	2.16	0.9968	0.2	0.6262	0.53	0.338
Plvap	Lachnospiraceae_UCG-006	9(S)-HPODE	0.17	-0.51	1.28	0.9965	0.11	-0.65	0.9	0.9354	0.28	-0.74	1.7	0.8156	0.37	-2.2	3.11	0.9968	0.38	0.3828	0.44	0.4317
Plvap	Lachnospiraceae_uncultured	m-Cresol	0.25	-0.19	0.89	0.9965	0.2	-0.43	0.88	0.7735	0.45	-0.13	1.18	0.2992	0.41	-2.28	3.26	0.9968	0.57	0.2353	0.44	0.4495
Plvap	Lachnospiraceae_uncultured	Aminocaproic acid	0.19	-0.2	0.87	0.9965	0.28	-0.47	1.07	0.7499	0.47	-0.38	1.25	0.388	0.26	-2.87	2.16	0.9968	-0.4	0.3631	-0.42	0.4269
Plvap	Lachnospiraceae_uncultured	Indole	0.22	-0.7	1.47	0.9965	0.24	-0.87	1.38	0.8555	0.47	-0.41	1.25	0.388	0.23	-7.64	6.67	0.9968	-0.58	0.2313	-0.33	0.5633
Plvap	Lachnospiraceae_uncultured	Aminohydroquinone	0.33	-0.19	0.92	0.9965	0.13	-0.14	0.43	0.6868	0.47	-0.12	1.04	0.285	0.72	-0.56	3.07	0.9968	-0.41	0.3594	-0.79	0.1401
Plvap	Lachnospiraceae_uncultured	2-Oxoarginine	0.11	-0.13	0.55	0.9965	0.34	-0.21	0.88	0.5173	0.45	-0.16	1.05	0.2618	0.12	-0.74	1.68	0.9968	0.31	0.4579	0.37	0.466
Plvap	Lachnospiraceae_uncultured	Undecanoic acid	0.12	-0.11	0.45	0.9965	0.34	-0.27	0.98	0.6424	0.46	-0.16	1.02	0.2364	0.22	-0.38	3.73	0.9968	-0.26	0.5434	-0.44	0.3864
Plvap	Lachnospiraceae_uncultured	Azelaic acid	0.24	-0.36	0.9	0.9965	0.21	-0.64	1.07	0.8314	0.45	-0.1	0.99	0.2531	0.41	-6.25	4.1	0.9968	0.78	0.0813	0.31	0.6766
Plvap	Lachnospiraceae_uncultured	Glycyl-leucine	0.06	-0.98	1.32	0.9965	0.4	-0.51	1.37	0.7172	0.46	-0.5	1.32	0.4292	0.2	-4.53	6.11	0.9968	-0.57	0.2423	-0.07	0.9075
Plvap	Lachnospiraceae_uncultured	3-Carbamoyl-2-phenylpropionaldehyde	-0.01	-0.5	0.41	0.9965	0.48	-0.09	1.05	0.3375	0.46	-0.26	1.11	0.3568	0.02	-3.36	4.07	0.9968	0.06	0.8944	-0.41	0.3964
Plvap	Lachnospiraceae_uncultured	Atrazine	0.11	-0.46	0.8	0.9965	0.36	-0.45	1.21	0.7047	0.47	-0.54	1.23	0.4003	0.14	-1.85	3.09	0.9968	-0.25	0.5461	-0.33	0.5034
Plvap	Lachnospiraceae_uncultured	gamma-Glutamylalanine	0.27	-0.42	1.41	0.9965	0.19	-0.48	0.86	0.8014	0.47	-0.14	1.11	0.2618	0.52	-2.87	3.72	0.9968	-0.44	0.3382	-0.58	0.2985
Plvap	Lachnospiraceae_uncultured	Cerulenin	0.1	-0.23	0.66	0.9965	0.36	-0.36	1.13	0.6304	0.45	-0.33	1.19	0.3503	0.07	-2.96	1.81	0.9968	0.36	0.4036	0.27	0.5896
Plvap	Lachnospiraceae_uncultured	gamma-L-Glutamyl-L-2-aminobutyrate	0.17	-0.6	1.27	0.9965	0.29	-0.38	0.95	0.7172	0.46	-0.22	1.15	0.3292	0.38	-2.57	3.88	0.9968	-0.35	0.4114	-0.45	0.3895
Plvap	Lachnospiraceae_uncultured	Lumichrome	0.59	-0.02	1.49	0.9965	-0.14	-1.01	0.71	0.8938	0.45	-0.23	1.2	0.388	1.03	-7.47	9.45	0.9968	0.74	0.1127	0.81	0.2837
Plvap	Lachnospiraceae_uncultured	N-Acetyl-D-tryptophan	0.34	-0.17	0.89	0.9965	0.13	-0.22	0.53	0.7531	0.47	-0.15	0.97	0.285	0.71	-1.26	3.04	0.9968	-0.45	0.3332	-0.71	0.2109
Plvap	Lachnospiraceae_uncultured	Homatropine	0.15	-0.13	0.5	0.9965	0.31	-0.25	0.96	0.6424	0.46	-0.18	1.04	0.2701	0.28	-1.14	2.02	0.9968	-0.29	0.493	-0.49	0.3418
Plvap	Lachnospiraceae_uncultured	N7-Methylguanosine	0.12	-0.17	0.61	0.9965	0.33	-0.2	0.88	0.5173	0.45	-0.21	1.12	0.2992	0.2	-0.93	1.71	0.9968	0.28	0.501	0.45	0.3762
Plvap	Lachnospiraceae_uncultured	N-Acetylaspartylglutamic acid	0.22	-0.11	0.78	0.9965	0.23	-0.36	0.84	0.7172	0.45	-0.21	1.08	0.285	0.32	-1.46	3.52	0.9968	0.46	0.3318	0.48	0.3849
Plvap	Lachnospiraceae_uncultured	UMP	0.7	0.17	1.37	0.5858	-0.24	-0.74	0.3	0.691	0.47	-0.15	0.99	0.285	1.42	-2.65	6.53	0.9968	-0.67	0.1526	-1.02	0.1061
Plvap	Lachnospiraceae_uncultured	25-Hydroxycholesterol	0.07	-0.42	0.67	0.9965	0.38	-0.05	0.84	0.3375	0.45	-0.21	1.18	0.3366	0.14	-1.94	3.19	0.9968	0.15	0.6991	0.46	0.3549
Plvap	Lachnospiraceae_uncultured	(R)-3-Hydroxybutyric acid	0.14	-0.16	0.59	0.9965	0.31	-0.35	0.98	0.6245	0.45	-0.13	1.09	0.285	0.19	-2.32	2.69	0.9968	0.56	0.2507	0.25	0.6521
Plvap	Lachnospiraceae_uncultured	2-Furoate	-0.03	-0.39	0.35	0.9965	0.48	-0.27	1.3	0.5585	0.45	-0.14	1.03	0.2776	-0.06	-1.48	2.31	0.9968	0.66	0.1576	-0.04	0.9487
Plvap	Lachnospiraceae_uncultured	D-Glucopyranoside	0.19	-0.27	0.91	0.9965	0.28	-0.42	1.11	0.7571	0.47	-0.34	1.18	0.363	0.24	-2.46	2.94	0.9968	-0.43	0.3431	-0.38	0.4671
Plvap	Lachnospiraceae_uncultured	D-Phenylalanine	0.48	-0.36	1.93	0.9965	-0.04	-1.62	1.56	0.9918	0.44	-0.82	1.43	0.5185	0.35	-4.33	16.81	0.9968	0.69	0.1381	0.7	0.3127
Plvap	Lachnospiraceae_uncultured	Hydroxyphenyllactic acid	0.18	-0.57	1.15	0.9965	0.29	-0.52	1.2	0.7613	0.47	-0.3	1.19	0.363	0.23	-5.29	4.13	0.9968	-0.55	0.2581	-0.27	0.6227
Plvap	Lachnospiraceae_uncultured	N-Acetyl-D-glucosamine	0.08	-0.46	0.79	0.9965	0.37	-0.67	1.4	0.7571	0.45	-0.27	1.12	0.3366	0.04	-2.08	3.59	0.9968	0.69	0.1403	0.12	0.8546
Plvap	Lachnospiraceae_uncultured	Methyl jasmonate	0.15	-0.38	0.95	0.9965	0.3	-0.44	1.09	0.7025	0.45	-0.22	1.23	0.3503	0.19	-5.74	3.59	0.9968	0.59	0.2169	0.26	0.6604
Plvap	Lachnospiraceae_uncultured	Anserine	0.04	-0.46	0.69	0.9965	0.41	-0.6	1.41	0.6982	0.45	-0.3	1.1	0.3503	-0.02	-1.68	3.44	0.9968	0.57	0.2426	0.07	0.9029
Plvap	Lachnospiraceae_uncultured	Gemfibrozil	0.62	-0.46	1.96	0.9965	-0.14	-1.28	1.02	0.9134	0.47	-0.17	1.15	0.2918	1.16	-5.53	11.11	0.9968	-0.84	0.0359	-0.69	0.4371
Plvap	Lachnospiraceae_uncultured	Acetyl-N-formyl-5-methoxykynurenamine	0.05	-0.28	0.53	0.9965	0.4	-0.41	1.23	0.6471	0.45	-0.32	1.11	0.3568	0	-2.24	1.76	0.9968	0.4	0.3647	0.14	0.7956
Plvap	Lachnospiraceae_uncultured	Dehydroepiandrosterone	0.41	-0.11	1.3	0.9965	0.04	-0.54	0.64	0.9671	0.45	-0.2	1.3	0.3759	0.73	-1.5	4.88	0.9968	0.66	0.1631	0.64	0.3334
Plvap	Lachnospiraceae_uncultured	Epiandrosterone	0.12	-0.2	0.69	0.9965	0.33	-0.2	0.88	0.5352	0.45	-0.22	1.23	0.3073	0.19	-1.77	2.12	0.9968	0.27	0.523	0.45	0.3729
Plvap	Lachnospiraceae_uncultured	9,10-Epoxyoctadecenoic acid	0.1	-0.14	0.52	0.9965	0.35	-0.18	0.91	0.5086	0.45	-0.17	1.13	0.2918	0.15	-1.01	1.6	0.9968	0.21	0.6141	0.49	0.3386
Plvap	Lachnospiraceae_uncultured	9(S)-HPODE	0.1	-0.33	0.84	0.9965	0.35	-0.2	0.95	0.5264	0.45	-0.33	1.37	0.3759	0.15	-5.29	2.53	0.9968	0.26	0.5294	0.39	0.4313
Plvap	Mollicutes_RF39_ge	m-Cresol	-0.24	-0.85	0.24	0.9965	-0.17	-0.81	0.57	0.8087	-0.4	-1.15	0.34	0.4352	0.42	-4.38	3.5	0.9968	-0.51	0.2819	0.48	0.4062
Plvap	Mollicutes_RF39_ge	Aminocaproic acid	-0.16	-0.7	0.16	0.9965	-0.25	-1.3	0.91	0.8415	-0.41	-1.36	0.69	0.5696	0.11	-3.72	4.95	0.9968	0.37	0.3943	-0.45	0.4033
Plvap	Mollicutes_RF39_ge	Indole	-0.22	-1.43	0.73	0.9965	-0.19	-1.46	1.06	0.9161	-0.41	-1.24	0.44	0.48	0.16	-10.34	7.94	0.9968	0.58	0.2353	-0.39	0.5166
Plvap	Mollicutes_RF39_ge	Aminohydroquinone	-0.08	-0.77	0.52	0.9965	-0.31	-0.57	-0.01	0.203	-0.39	-1.07	0.22	0.4122	0.4	-8.49	4.33	0.9968	0.12	0.7759	-0.81	0.0976
Plvap	Mollicutes_RF39_ge	2-Oxoarginine	-0.18	-0.79	0.33	0.9965	-0.22	-1.03	0.62	0.8057	-0.4	-1.13	0.33	0.4469	0.25	-4.01	6.26	0.9968	-0.53	0.2679	0.36	0.5224
Plvap	Mollicutes_RF39_ge	Undecanoic acid	-0.01	-0.35	0.26	0.9965	-0.39	-1.19	0.48	0.7172	-0.41	-1.26	0.54	0.5235	0.03	-2.16	3.31	0.9968	0.04	0.9277	-0.51	0.3238
Plvap	Mollicutes_RF39_ge	Azelaic acid	-0.17	-0.61	0.13	0.9965	-0.24	-0.94	0.55	0.7694	-0.41	-1.17	0.4	0.4573	0.24	-2.52	6.56	0.9968	-0.46	0.3318	0.38	0.4882
Plvap	Mollicutes_RF39_ge	Glycyl-leucine	0.01	-0.12	0.13	0.9965	-0.42	-1.09	0.29	0.6125	-0.41	-1.07	0.27	0.4625	0	-0.99	0.87	0.9968	-0.01	0.9703	-0.32	0.5144
Plvap	Mollicutes_RF39_ge	3-Carbamoyl-2-phenylpropionaldehyde	-0.09	-0.51	0.16	0.9965	-0.32	-1.08	0.49	0.7303	-0.41	-1.2	0.38	0.4847	0.05	-2.5	2	0.9968	0.31	0.4669	-0.29	0.5688
Plvap	Mollicutes_RF39_ge	Atrazine	-0.15	-0.65	0.2	0.9965	-0.26	-1.23	0.77	0.8354	-0.41	-1.3	0.5	0.5235	0.07	-2.83	6.88	0.9968	0.5	0.2933	-0.3	0.5941
Plvap	Mollicutes_RF39_ge	gamma-Glutamylalanine	-0.31	-1.48	0.64	0.9965	-0.1	-0.98	0.74	0.9329	-0.41	-1.15	0.25	0.4352	0.7	-6.14	6.18	0.9968	0.49	0.304	-0.63	0.294
Plvap	Mollicutes_RF39_ge	Cerulenin	-0.13	-1.5	1.17	0.9965	-0.26	-2.04	1.63	0.8971	-0.39	-1.38	0.77	0.5795	-0.12	-6.84	6.11	0.9968	-0.77	0.0866	0.23	0.7673
Plvap	Mollicutes_RF39_ge	gamma-L-Glutamyl-L-2-aminobutyrate	-0.2	-1.48	0.97	0.9965	-0.2	-1.25	0.77	0.8902	-0.41	-1.26	0.45	0.4895	0.6	-3.71	6.03	0.9968	0.43	0.3383	-0.47	0.398
Plvap	Mollicutes_RF39_ge	Lumichrome	-0.18	-0.75	0.28	0.9965	-0.22	-0.79	0.35	0.7047	-0.41	-1.18	0.36	0.4573	0.4	-2.39	4.39	0.9968	-0.29	0.4956	0.65	0.2363
Plvap	Mollicutes_RF39_ge	N-Acetyl-D-tryptophan	-0.42	-1.09	0.19	0.9965	0.02	-0.37	0.43	0.9836	-0.4	-1.06	0.27	0.4236	0.93	-2.26	5.34	0.9968	0.54	0.262	-0.79	0.2036
Plvap	Mollicutes_RF39_ge	Homatropine	-0.11	-0.39	0.12	0.9965	-0.3	-0.91	0.36	0.6982	-0.41	-1.12	0.31	0.4181	0.21	-2.32	2.37	0.9968	0.21	0.6135	-0.53	0.3227
Plvap	Mollicutes_RF39_ge	N7-Methylguanosine	-0.13	-0.53	0.13	0.9965	-0.28	-1.06	0.53	0.7571	-0.41	-1.21	0.45	0.5134	0.15	-2.41	3.19	0.9968	-0.29	0.4956	0.47	0.3738
Plvap	Mollicutes_RF39_ge	N-Acetylaspartylglutamic acid	-0.11	-0.72	0.33	0.9965	-0.29	-1.12	0.59	0.7822	-0.4	-1.5	0.64	0.6338	0.15	-6.12	2.8	0.9968	-0.23	0.5933	0.53	0.3238
Plvap	Mollicutes_RF39_ge	UMP	-0.51	-1.18	0.11	0.9965	0.11	-0.17	0.4	0.6828	-0.4	-1.06	0.22	0.388	1.16	-0.64	5.45	0.9968	0.55	0.257	-0.93	0.1088
Plvap	Mollicutes_RF39_ge	25-Hydroxycholesterol	-0.27	-0.79	0.16	0.9965	-0.13	-1.01	0.83	0.8825	-0.41	-1.16	0.48	0.4625	0.39	-10.09	7.56	0.9968	-0.63	0.1789	0.45	0.4793
Plvap	Mollicutes_RF39_ge	(R)-3-Hydroxybutyric acid	-0.08	-0.43	0.19	0.9965	-0.33	-1.03	0.43	0.691	-0.41	-1.16	0.42	0.441	0.07	-2.85	2.87	0.9968	-0.22	0.5962	0.36	0.4718
Plvap	Mollicutes_RF39_ge	2-Furoate	-0.05	-0.34	0.22	0.9965	-0.36	-1.16	0.53	0.6941	-0.41	-1.09	0.4	0.4573	0.02	-1.83	3.33	0.9968	-0.48	0.3136	0.12	0.8359
Plvap	Mollicutes_RF39_ge	D-Glucopyranoside	-0.31	-1.03	0.22	0.9965	-0.1	-1.18	1.09	0.9161	-0.41	-1.4	0.6	0.5556	0.26	-7.9	7.29	0.9968	0.7	0.1376	-0.45	0.5055
Plvap	Mollicutes_RF39_ge	D-Phenylalanine	-0.21	-0.74	0.18	0.9965	-0.2	-0.78	0.42	0.7391	-0.41	-1.11	0.37	0.4526	0.4	-2.32	5.14	0.9968	-0.34	0.427	0.62	0.2672
Plvap	Mollicutes_RF39_ge	Hydroxyphenyllactic acid	-0.25	-1.04	0.54	0.9965	-0.16	-1.03	0.78	0.8787	-0.41	-1.36	0.5	0.538	0.35	-6.89	5.59	0.9968	0.75	0.0962	-0.33	0.6485
Plvap	Mollicutes_RF39_ge	N-Acetyl-D-glucosamine	-0.07	-0.37	0.12	0.9965	-0.34	-1.13	0.54	0.7086	-0.41	-1.16	0.48	0.4895	0.05	-2.26	2.54	0.9968	-0.26	0.5333	0.3	0.5486
Plvap	Mollicutes_RF39_ge	Methyl jasmonate	-0.07	-0.54	0.28	0.9965	-0.33	-1.05	0.45	0.6982	-0.41	-1.2	0.44	0.4687	0.08	-2.48	3.27	0.9968	-0.21	0.6093	0.37	0.4608
Plvap	Mollicutes_RF39_ge	Anserine	-0.05	-0.68	0.53	0.9965	-0.35	-1.53	0.9	0.7822	-0.4	-1.3	0.67	0.5334	-0.03	-2.28	2.29	0.9968	-0.53	0.2679	0.14	0.8115
Plvap	Mollicutes_RF39_ge	Gemfibrozil	-0.35	-1.43	0.32	0.9965	-0.06	-1.26	1.15	0.9817	-0.41	-1.2	0.41	0.4738	0.41	-5.2	15.16	0.9968	0.63	0.1795	-0.56	0.3866
Plvap	Mollicutes_RF39_ge	Acetyl-N-formyl-5-methoxykynurenamine	-0.05	-0.56	0.37	0.9965	-0.35	-1.31	0.66	0.7462	-0.4	-1.14	0.5	0.504	0	-2.84	3.56	0.9968	-0.45	0.3318	0.15	0.7869
Plvap	Mollicutes_RF39_ge	Dehydroepiandrosterone	-0.22	-0.65	0.06	0.9965	-0.19	-0.79	0.46	0.7856	-0.41	-1.14	0.34	0.441	0.39	-2.6	4.65	0.9968	-0.36	0.4017	0.6	0.2854
Plvap	Mollicutes_RF39_ge	Epiandrosterone	-0.2	-0.64	0.12	0.9965	-0.21	-0.96	0.57	0.8014	-0.41	-1.16	0.39	0.4687	0.28	-5.53	3.5	0.9968	-0.44	0.3382	0.46	0.4105
Plvap	Mollicutes_RF39_ge	9,10-Epoxyoctadecenoic acid	-0.26	-0.97	0.3	0.9965	-0.15	-1.36	1.12	0.9272	-0.41	-1.36	0.7	0.5653	0.17	-4.88	4.78	0.9968	-0.55	0.257	0.49	0.4098
Plvap	Mollicutes_RF39_ge	9(S)-HPODE	-0.12	-0.57	0.15	0.9965	-0.29	-0.99	0.5	0.7129	-0.41	-1.12	0.42	0.4687	0.14	-5.13	3.15	0.9968	-0.32	0.4438	0.4	0.4445
Plvap	Mucispirillum	m-Cresol	0.43	-0.09	1.06	0.9965	-0.21	-1.14	0.79	0.8555	0.22	-0.73	1.2	0.7757	0.45	-9.16	7.97	0.9968	0.64	0.1774	0.68	0.333
Plvap	Mucispirillum	Aminocaproic acid	0.08	-0.11	0.32	0.9965	0.15	-0.62	1.01	0.8747	0.23	-0.6	1.03	0.6338	0.11	-2.05	3.69	0.9968	-0.15	0.702	-0.51	0.3491
Plvap	Mucispirillum	Indole	0.33	-0.2	1.26	0.9965	-0.09	-0.85	0.71	0.9302	0.24	-0.52	0.94	0.6658	0.49	-10.64	8.16	0.9968	-0.59	0.2191	-0.53	0.4154
Plvap	Mucispirillum	Aminohydroquinone	0.21	-0.86	1.16	0.9965	0.05	-0.2	0.31	0.8486	0.25	-0.73	1.16	0.6498	0.92	-2.29	4.8	0.9968	-0.22	0.5961	-0.83	0.1179
Plvap	Mucispirillum	2-Oxoarginine	0.13	-0.14	0.61	0.9965	0.1	-0.65	0.91	0.9354	0.23	-0.6	1.1	0.6882	0.11	-2.76	6.72	0.9968	0.3	0.4806	0.44	0.4228
Plvap	Mucispirillum	Undecanoic acid	0.13	-0.02	0.38	0.9965	0.1	-0.7	1.01	0.9329	0.23	-0.6	1.05	0.6287	0.18	-2.44	6.31	0.9968	-0.26	0.5434	-0.5	0.3702
Plvap	Mucispirillum	Azelaic acid	0.23	-0.15	0.87	0.9965	-0.01	-0.65	0.67	0.9731	0.23	-0.55	1.04	0.6605	0.37	-4	10.88	0.9968	0.49	0.3036	0.48	0.4243
Plvap	Mucispirillum	Glycyl-leucine	0.11	-0.07	0.39	0.9965	0.12	-0.69	1.03	0.919	0.23	-0.59	1.04	0.6338	0.13	-4.62	6.98	0.9968	-0.41	0.3594	-0.26	0.6478
Plvap	Mucispirillum	3-Carbamoyl-2-phenylpropionaldehyde	0.13	-0.19	0.58	0.9965	0.1	-0.82	1.13	0.9623	0.23	-0.65	1.14	0.7156	0.07	-4.64	4.99	0.9968	-0.36	0.4047	-0.34	0.5342
Plvap	Mucispirillum	Atrazine	0.14	-0.01	0.38	0.9965	0.09	-0.72	0.97	0.938	0.23	-0.59	1.08	0.6882	0.18	-3.15	6.39	0.9968	-0.36	0.4047	-0.39	0.4873
Plvap	Mucispirillum	gamma-Glutamylalanine	0.31	-0.35	1.43	0.9965	-0.06	-0.78	0.69	0.9416	0.25	-0.58	1.13	0.6939	0.47	-8.26	7.89	0.9968	-0.42	0.3495	-0.69	0.2615
Plvap	Mucispirillum	Cerulenin	0.17	-0.16	0.75	0.9965	0.05	-0.95	1.11	0.9757	0.22	-0.85	1.47	0.7926	0.14	-3.26	3.19	0.9968	0.46	0.3307	0.37	0.5235
Plvap	Mucispirillum	gamma-L-Glutamyl-L-2-aminobutyrate	0.22	-0.65	1.48	0.9965	0.03	-0.75	0.86	0.9836	0.25	-0.7	1.28	0.7264	0.59	-3.51	5.22	0.9968	-0.36	0.4036	-0.54	0.3521
Plvap	Mucispirillum	Lumichrome	0.13	-0.93	1.22	0.9965	0.1	-0.21	0.42	0.7657	0.23	-0.82	1.4	0.7486	0.82	-1.46	2.87	0.9968	0.2	0.6297	0.69	0.2242
Plvap	Mucispirillum	N-Acetyl-D-tryptophan	0.12	-0.76	0.91	0.9965	0.13	-0.11	0.35	0.5863	0.25	-0.64	1	0.6239	0.81	-4.73	3.81	0.9968	-0.14	0.7167	-0.76	0.1701
Plvap	Mucispirillum	Homatropine	0.1	-0.26	0.52	0.9965	0.13	-0.94	1.28	0.9536	0.23	-0.89	1.37	0.8038	0.08	-2.8	2.77	0.9968	-0.17	0.6775	-0.56	0.3145
Plvap	Mucispirillum	N7-Methylguanosine	0.05	-0.66	0.84	0.9965	0.19	-0.24	0.63	0.6779	0.23	-0.59	1.11	0.6498	0.48	-5.63	5.46	0.9968	0.09	0.8331	0.53	0.3352
Plvap	Mucispirillum	N-Acetylaspartylglutamic acid	0.08	-0.86	1.18	0.9965	0.16	-0.19	0.48	0.6424	0.24	-0.73	1.39	0.7103	0.66	-2.98	4.24	0.9968	0.13	0.7395	0.57	0.3062
Plvap	Mucispirillum	UMP	0.43	-0.31	1.12	0.9965	-0.18	-0.47	0.16	0.6424	0.25	-0.51	0.9	0.5888	1.24	-4.14	5.09	0.9968	-0.44	0.3383	-0.95	0.0976
Plvap	Mucispirillum	25-Hydroxycholesterol	0.26	-0.07	0.78	0.9965	-0.04	-1.01	0.96	0.944	0.22	-0.83	1.31	0.7757	0.24	-6.9	5.8	0.9968	0.5	0.2951	0.53	0.3856
Plvap	Mucispirillum	(R)-3-Hydroxybutyric acid	0.36	-0.21	1.16	0.9965	-0.14	-1.18	0.9	0.919	0.22	-0.62	1.09	0.7047	0.31	-13.14	6.87	0.9968	0.71	0.1299	0.52	0.4742
Plvap	Mucispirillum	2-Furoate	0.09	-0.16	0.54	0.9965	0.13	-0.7	1	0.9161	0.23	-0.63	1.16	0.7211	0.05	-2.91	2.06	0.9968	0.44	0.3382	0.22	0.7029
Plvap	Mucispirillum	D-Glucopyranoside	0.01	-0.32	0.37	0.9965	0.22	-0.54	0.99	0.7856	0.23	-0.61	0.99	0.6658	0.06	-4.66	3.34	0.9968	-0.02	0.9673	-0.51	0.3472
Plvap	Mucispirillum	D-Phenylalanine	0.75	-0.49	2.42	0.9965	-0.54	-1.44	0.45	0.6605	0.21	-1.47	1.7	0.8326	0.83	-8.76	14.29	0.9968	0.72	0.1179	1.06	0.1766
Plvap	Mucispirillum	Hydroxyphenyllactic acid	0.1	-0.17	0.55	0.9965	0.13	-0.68	1.01	0.9006	0.23	-0.63	1.04	0.6882	0.12	-5.57	3.65	0.9968	-0.23	0.5768	-0.41	0.4431
Plvap	Mucispirillum	N-Acetyl-D-glucosamine	0.1	-0.07	0.36	0.9965	0.13	-0.68	0.96	0.9161	0.23	-0.65	1.14	0.7047	0.09	-2.47	2.47	0.9968	0.29	0.4956	0.34	0.5222
Plvap	Mucispirillum	Methyl jasmonate	0.18	-0.48	1.42	0.9965	0.05	-0.64	0.75	0.956	0.23	-0.75	1.33	0.7211	0.44	-5.1	8.62	0.9968	0.44	0.3383	0.41	0.4723
Plvap	Mucispirillum	Anserine	0.1	-0.27	0.76	0.9965	0.12	-1.07	1.39	0.9507	0.22	-1.02	1.48	0.7873	0.04	-3.4	3.53	0.9968	0.41	0.3581	0.26	0.6459
Plvap	Mucispirillum	Gemfibrozil	0.6	0.15	1.22	0	-0.36	-1.34	0.71	0.7421	0.24	-0.67	1	0.6827	0.79	-16.46	19.32	0.9968	-0.7	0.1348	-0.83	0.2864
Plvap	Mucispirillum	Acetyl-N-formyl-5-methoxykynurenamine	0.04	-0.29	0.45	0.9965	0.19	-0.55	0.95	0.8236	0.23	-0.57	1.14	0.6827	0.09	-1.84	1.88	0.9968	0.14	0.7167	0.27	0.5974
Plvap	Mucispirillum	Dehydroepiandrosterone	0.32	-0.68	1.7	0.9965	-0.09	-0.46	0.27	0.8277	0.23	-0.88	1.5	0.7433	0.92	-2.02	3.41	0.9968	0.46	0.3318	0.71	0.2633
Plvap	Mucispirillum	Epiandrosterone	-0.01	-0.46	0.45	0.9965	0.24	-0.38	0.89	0.7129	0.23	-0.53	1.05	0.6714	0.14	-5.71	5.92	0.9968	-0.03	0.9455	0.55	0.3177
Plvap	Mucispirillum	9,10-Epoxyoctadecenoic acid	0.17	-0.12	0.76	0.9965	0.05	-1.02	1.16	0.9757	0.22	-0.93	1.44	0.7926	0.12	-4.86	2.92	0.9968	0.32	0.4444	0.54	0.3441
Plvap	Mucispirillum	9(S)-HPODE	0.09	-0.38	0.72	0.9965	0.14	-0.42	0.71	0.813	0.23	-0.5	1.05	0.639	0.31	-3.82	3.84	0.9968	0.19	0.6387	0.46	0.3983
Plvap	Odoribacter	m-Cresol	0.18	-0.76	1.3	0.9965	-0.84	-1.59	-0.12	0.1236	-0.65	-1.13	-0.1	0.11	-0.24	-7.13	0.96	0.9968	-0.9	0.0164	-0.18	0.8505
Plvap	Odoribacter	Aminocaproic acid	-0.13	-0.48	0.11	0.9965	-0.54	-1.13	0.11	0.4342	-0.67	-1.22	-0.12	0.11	0.16	-0.18	1.42	0.9968	0.45	0.3332	-0.3	0.5041
Plvap	Odoribacter	Indole	-0.09	-0.84	0.67	0.9965	-0.59	-1.5	0.32	0.5173	-0.68	-1.34	-0.04	0.1298	0.08	-3.28	2.29	0.9968	0.6	0.2169	-0.14	0.775
Plvap	Odoribacter	Aminohydroquinone	-0.46	-0.82	-0.18	0	-0.2	-0.61	0.21	0.6982	-0.67	-1.13	-0.17	0	0.68	0.3	2.1	0	0.65	0.1729	-0.72	0.2009
Plvap	Odoribacter	2-Oxoarginine	-0.07	-0.65	0.48	0.9965	-0.59	-1.14	-0.01	0.24	-0.66	-1.32	-0.1	0.1298	0.09	-1.68	0.93	0.9968	-0.57	0.2354	0.14	0.7765
Plvap	Odoribacter	Undecanoic acid	-0.11	-1.31	1.05	0.9965	-0.57	-2.26	1.15	0.7531	-0.68	-1.67	0.32	0.3435	0.02	-3.94	6.58	0.9968	0.66	0.1576	-0.15	0.7773
Plvap	Odoribacter	Azelaic acid	-0.06	-0.36	0.19	0.9965	-0.61	-1	-0.21	0	-0.67	-1.14	-0.16	0	0.06	-0.72	0.43	0.9968	-0.16	0.6917	0.39	0.3562
Plvap	Odoribacter	Glycyl-leucine	-0.01	-0.14	0.11	0.9965	-0.66	-1.16	-0.16	0.1236	-0.67	-1.15	-0.17	0.0536	0	-0.22	0.27	0.9968	0.02	0.9541	-0.3	0.4613
Plvap	Odoribacter	3-Carbamoyl-2-phenylpropionaldehyde	0.06	-0.27	0.46	0.9965	-0.73	-1.2	-0.24	0.0722	-0.67	-1.16	-0.16	0.0536	-0.07	-1.89	0.41	0.9968	0.66	0.1593	0.1	0.8644
Plvap	Odoribacter	Atrazine	-0.07	-0.33	0.12	0.9965	-0.6	-1.12	-0.03	0.24	-0.67	-1.18	-0.15	0.0857	0.08	-0.19	0.76	0.9968	0.41	0.3562	-0.18	0.6794
Plvap	Odoribacter	gamma-Glutamylalanine	-0.15	-0.69	0.17	0.9965	-0.52	-1.03	-0.01	0.2571	-0.67	-1.17	-0.2	0.0536	0.14	-0.44	0.95	0.9968	0.28	0.4965	-0.53	0.2398
Plvap	Odoribacter	Cerulenin	-0.04	-0.33	0.26	0.9965	-0.63	-1.15	-0.01	0.2241	-0.67	-1.14	-0.12	0.0857	0.07	-0.47	0.83	0.9968	-0.5	0.2979	0.1	0.8399
Plvap	Odoribacter	gamma-L-Glutamyl-L-2-aminobutyrate	-0.06	-0.54	0.29	0.9965	-0.6	-1.07	-0.1	0.1236	-0.67	-1.19	-0.19	0.1298	0.05	-0.7	0.82	0.9968	0.15	0.708	-0.47	0.2832
Plvap	Odoribacter	Lumichrome	-0.21	-0.62	0.07	0.9965	-0.46	-0.85	-0.01	0.2241	-0.67	-1.14	-0.13	0.0536	0.3	-0.22	0.96	0.9968	-0.4	0.3691	0.53	0.2605
Plvap	Odoribacter	N-Acetyl-D-tryptophan	-0.4	-0.82	-0.03	0.9965	-0.27	-0.61	0.09	0.4032	-0.66	-1.06	-0.24	0	0.58	0.1	1.2	0.9968	0.67	0.1576	-0.6	0.2922
Plvap	Odoribacter	Homatropine	-0.16	-0.79	0.25	0.9965	-0.51	-1.14	0.14	0.4342	-0.67	-1.42	0.04	0.227	0.17	-1.77	1.28	0.9968	0.48	0.304	-0.35	0.4472
Plvap	Odoribacter	N7-Methylguanosine	-0.13	-0.56	0.21	0.9965	-0.53	-1.11	0.1	0.4032	-0.67	-1.22	-0.08	0.1298	0.19	-0.5	1.2	0.9968	-0.57	0.2426	0.25	0.6018
Plvap	Odoribacter	N-Acetylaspartylglutamic acid	-0.15	-0.64	0.16	0.9965	-0.51	-1.09	0.11	0.4234	-0.67	-1.18	-0.08	0.1298	0.2	-0.32	1.27	0.9968	-0.44	0.3382	0.37	0.4141
Plvap	Odoribacter	UMP	-0.74	-1.29	-0.28	0	0.07	-0.46	0.59	0.9161	-0.67	-1.1	-0.23	0	1.13	0.41	2.59	0	0.79	0.0723	-0.93	0.18
Plvap	Odoribacter	25-Hydroxycholesterol	-0.12	-0.55	0.18	0.9965	-0.55	-1.09	0.04	0.3073	-0.67	-1.29	-0.06	0.1298	0.15	-0.37	0.94	0.9968	-0.46	0.3318	0.28	0.5337
Plvap	Odoribacter	(R)-3-Hydroxybutyric acid	0.17	-0.43	0.9	0.9965	-0.83	-1.49	-0.11	0.1585	-0.66	-1.19	-0.16	0.0536	-0.21	-2.98	0.78	0.9968	-0.77	0.0848	-0.2	0.7538
Plvap	Odoribacter	2-Furoate	-0.02	-0.15	0.1	0.9965	-0.66	-1.16	-0.15	0.1236	-0.67	-1.18	-0.1	0.0857	0.01	-0.27	0.23	0.9968	-0.07	0.8727	0.24	0.5464
Plvap	Odoribacter	D-Glucopyranoside	-0.11	-0.37	0.07	0.9965	-0.56	-1.05	-0.05	0.203	-0.67	-1.18	-0.16	0	0.14	-0.11	0.83	0.9968	0.35	0.4137	-0.32	0.4574
Plvap	Odoribacter	D-Phenylalanine	-0.25	-0.8	0.08	0.9965	-0.42	-0.92	0.18	0.4827	-0.67	-1.28	-0.02	0.1467	0.36	-0.26	1.44	0.9968	-0.56	0.2473	0.46	0.359
Plvap	Odoribacter	Hydroxyphenyllactic acid	-0.09	-0.4	0.19	0.9965	-0.58	-1.07	-0.06	0.203	-0.67	-1.15	-0.17	0	0.1	-0.47	0.82	0.9968	0.38	0.3841	-0.23	0.5939
Plvap	Odoribacter	N-Acetyl-D-glucosamine	-0.06	-0.24	0.05	0.9965	-0.61	-1.15	-0.02	0.203	-0.67	-1.19	-0.06	0.0857	0.07	-0.1	0.64	0.9968	-0.3	0.4823	0.21	0.6174
Plvap	Odoribacter	Methyl jasmonate	-0.08	-0.26	0.06	0.9965	-0.59	-1.11	0.02	0.2906	-0.67	-1.13	-0.09	0.0536	0.11	-0.09	1.1	0.9968	-0.42	0.3495	0.2	0.6481
Plvap	Odoribacter	Anserine	-0.03	-0.27	0.12	0.9965	-0.64	-1.2	-0.07	0.1817	-0.67	-1.24	-0.05	0.11	0.02	-0.31	0.42	0.9968	-0.16	0.6878	0.21	0.5987
Plvap	Odoribacter	Gemfibrozil	-0.17	-0.65	0.15	0.9965	-0.5	-1.02	0.06	0.3073	-0.67	-1.24	-0.15	0	0.22	-0.23	1.25	0.9968	0.52	0.2738	-0.34	0.4718
Plvap	Odoribacter	Acetyl-N-formyl-5-methoxykynurenamine	0.01	-0.3	0.31	0.9965	-0.67	-1.27	0	0.2571	-0.67	-1.16	-0.08	0.0857	-0.01	-0.52	1	0.9968	-0.45	0.3367	0.01	0.9879
Plvap	Odoribacter	Dehydroepiandrosterone	-0.23	-0.62	0.11	0.9965	-0.44	-1.01	0.17	0.5002	-0.67	-1.09	-0.14	0.0536	0.35	-0.16	2.23	0.9968	-0.54	0.262	0.44	0.3738
Plvap	Odoribacter	Epiandrosterone	-0.14	-0.44	0.09	0.9965	-0.53	-1	-0.01	0.2241	-0.67	-1.16	-0.12	0.11	0.2	-0.19	0.85	0.9968	-0.5	0.2933	0.28	0.5354
Plvap	Odoribacter	9,10-Epoxyoctadecenoic acid	-0.13	-0.51	0.12	0.9965	-0.54	-1.05	0.03	0.3073	-0.67	-1.23	-0.07	0.11	0.17	-0.25	1.06	0.9968	-0.36	0.4047	0.37	0.3946
Plvap	Odoribacter	9(S)-HPODE	-0.1	-0.3	0.04	0.9965	-0.57	-1.06	0.02	0.2906	-0.67	-1.13	-0.12	0.0536	0.15	-0.04	1.1	0.9968	-0.41	0.3594	0.26	0.5489
Plvap	Oscillibacter	m-Cresol	0.31	-0.13	1.04	0.9965	-0.01	-0.71	0.76	0.9836	0.3	-0.49	1.21	0.6287	0.44	-6.12	7.1	0.9968	0.56	0.2473	0.56	0.3751
Plvap	Oscillibacter	Aminocaproic acid	0.28	-0.19	1	0.9965	0.04	-0.52	0.65	0.9646	0.33	-0.38	1.06	0.4895	0.66	-2.66	7.84	0.9968	-0.51	0.2819	-0.51	0.4006
Plvap	Oscillibacter	Indole	0.12	-0.23	0.7	0.9965	0.19	-0.56	0.97	0.8447	0.32	-0.45	0.98	0.4989	0.16	-4.49	4.31	0.9968	-0.25	0.5434	-0.44	0.4135
Plvap	Oscillibacter	Aminohydroquinone	0.19	-0.42	0.78	0.9965	0.13	-0.13	0.4	0.6518	0.32	-0.3	0.93	0.48	0.71	-2.1	3.59	0.9968	-0.22	0.5961	-0.82	0.1173
Plvap	Oscillibacter	2-Oxoarginine	0.15	-0.12	0.66	0.9965	0.15	-0.41	0.75	0.7977	0.3	-0.29	0.94	0.48	0.26	-3.46	5.34	0.9968	0.37	0.3931	0.41	0.451
Plvap	Oscillibacter	Undecanoic acid	0.16	-0.1	0.51	0.9965	0.16	-0.32	0.73	0.7939	0.31	-0.25	0.83	0.388	0.35	-2.91	5.92	0.9968	-0.32	0.4521	-0.47	0.3879
Plvap	Oscillibacter	Azelaic acid	0.29	-0.15	0.86	0.9965	0.01	-0.69	0.71	0.9938	0.3	-0.27	0.93	0.4738	0.55	-6.53	10.19	0.9968	0.63	0.1795	0.47	0.4706
Plvap	Oscillibacter	Glycyl-leucine	0.11	-0.18	0.57	0.9965	0.2	-0.55	1	0.8354	0.31	-0.37	0.93	0.441	0.12	-4.74	5.28	0.9968	-0.48	0.304	-0.21	0.7206
Plvap	Oscillibacter	3-Carbamoyl-2-phenylpropionaldehyde	0.01	-0.55	0.57	0.9965	0.31	-0.46	1.14	0.7129	0.32	-0.71	1.24	0.5888	0.09	-5.82	3.39	0.9968	0.02	0.9663	-0.39	0.4452
Plvap	Oscillibacter	Atrazine	0.16	-0.65	1.09	0.9965	0.17	-0.89	1.28	0.9041	0.33	-0.88	1.21	0.5428	0.15	-2.84	4.69	0.9968	-0.35	0.4137	-0.36	0.508
Plvap	Oscillibacter	gamma-Glutamylalanine	0.2	-0.24	0.98	0.9965	0.12	-0.42	0.68	0.8645	0.32	-0.24	0.88	0.4352	0.5	-3.34	6.43	0.9968	-0.3	0.4769	-0.64	0.2678
Plvap	Oscillibacter	Cerulenin	0.13	-0.2	0.74	0.9965	0.18	-0.49	0.88	0.8354	0.3	-0.43	1.14	0.5888	0.14	-3.5	3.79	0.9968	0.39	0.3761	0.33	0.5454
Plvap	Oscillibacter	gamma-L-Glutamyl-L-2-aminobutyrate	0.13	-0.4	0.9	0.9965	0.19	-0.38	0.79	0.7856	0.32	-0.3	0.94	0.4847	0.29	-3.06	2.63	0.9968	-0.23	0.5931	-0.51	0.3471
Plvap	Oscillibacter	Lumichrome	0.33	-0.22	1.12	0.9965	-0.03	-0.62	0.62	0.956	0.3	-0.51	1.17	0.5841	0.61	-4.36	6.68	0.9968	0.46	0.3307	0.72	0.2446
Plvap	Oscillibacter	N-Acetyl-D-tryptophan	0.1	-0.39	0.54	0.9965	0.21	-0.19	0.61	0.5924	0.32	-0.27	0.89	0.441	0.45	-4.85	4.43	0.9968	-0.13	0.7501	-0.75	0.1634
Plvap	Oscillibacter	Homatropine	0.19	-0.09	0.56	0.9965	0.12	-0.39	0.67	0.8354	0.31	-0.31	0.86	0.4469	0.45	-4.5	4.45	0.9968	-0.34	0.4224	-0.54	0.3386
Plvap	Oscillibacter	N7-Methylguanosine	0.06	-0.31	0.51	0.9965	0.24	-0.19	0.69	0.5863	0.31	-0.28	0.99	0.48	0.23	-2.78	3.3	0.9968	0.13	0.7525	0.51	0.3394
Plvap	Oscillibacter	N-Acetylaspartylglutamic acid	0.18	-0.27	0.84	0.9965	0.13	-0.25	0.53	0.7391	0.31	-0.29	1.1	0.5185	0.5	-3.33	5.32	0.9968	0.32	0.4434	0.54	0.3344
Plvap	Oscillibacter	UMP	0.46	0.05	0.93	0.9965	-0.15	-0.55	0.31	0.7421	0.32	-0.25	0.84	0.4122	1.24	-5.36	8.31	0.9968	-0.48	0.304	-0.94	0.1014
Plvap	Oscillibacter	25-Hydroxycholesterol	0.09	-0.48	0.79	0.9965	0.22	-0.43	0.9	0.7822	0.31	-0.44	1.34	0.6551	0.24	-5.33	2.68	0.9968	0.17	0.6712	0.48	0.3671
Plvap	Oscillibacter	(R)-3-Hydroxybutyric acid	0.22	-0.15	0.74	0.9965	0.09	-0.67	0.89	0.9507	0.3	-0.45	1.06	0.5653	0.28	-4.14	8.18	0.9968	0.58	0.229	0.38	0.5415
Plvap	Oscillibacter	2-Furoate	0.08	-0.11	0.35	0.9965	0.23	-0.38	0.88	0.7462	0.31	-0.3	0.93	0.4687	0.09	-2.69	5.95	0.9968	0.44	0.3382	0.18	0.7557
Plvap	Oscillibacter	D-Glucopyranoside	0.23	-0.25	0.98	0.9965	0.09	-0.37	0.65	0.8582	0.32	-0.34	0.95	0.4526	0.54	-2.42	6.81	0.9968	-0.46	0.3318	-0.46	0.4227
Plvap	Oscillibacter	D-Phenylalanine	0.31	-0.1	0.95	0.9965	0	-0.71	0.75	0.9817	0.3	-0.49	1.11	0.5517	0.5	-3.43	12.13	0.9968	0.45	0.3318	0.68	0.2662
Plvap	Oscillibacter	Hydroxyphenyllactic acid	0.27	-0.51	1.46	0.9965	0.06	-0.74	0.89	0.9536	0.33	-0.42	1.06	0.5185	0.49	-5.06	7.32	0.9968	-0.6	0.2165	-0.4	0.5235
Plvap	Oscillibacter	N-Acetyl-D-glucosamine	0.19	-0.17	0.72	0.9965	0.12	-0.64	0.89	0.919	0.3	-0.29	0.9	0.4573	0.22	-9.5	9.52	0.9968	0.62	0.1916	0.31	0.6327
Plvap	Oscillibacter	Methyl jasmonate	0.1	-0.11	0.5	0.9965	0.21	-0.32	0.78	0.7172	0.31	-0.27	0.95	0.4847	0.17	-1.48	4.39	0.9968	0.25	0.5462	0.39	0.4642
Plvap	Oscillibacter	Anserine	0.13	-0.77	1.17	0.9965	0.17	-1.29	1.59	0.9302	0.3	-0.41	1.02	0.538	-0.2	-9.56	10.05	0.9968	0.76	0.0929	0.17	0.8312
Plvap	Oscillibacter	Gemfibrozil	0.57	0.06	1.25	0.8003	-0.26	-1.05	0.62	0.7613	0.31	-0.31	0.93	0.4469	1.36	-7.94	22.7	0.9968	-0.73	0.1178	-0.76	0.3265
Plvap	Oscillibacter	Acetyl-N-formyl-5-methoxykynurenamine	0.04	-0.22	0.42	0.9965	0.27	-0.32	0.88	0.691	0.31	-0.36	0.97	0.4895	0.08	-1.29	3.65	0.9968	0.16	0.6878	0.26	0.6122
Plvap	Oscillibacter	Dehydroepiandrosterone	0.22	-0.11	0.76	0.9965	0.09	-0.29	0.5	0.8714	0.31	-0.24	0.94	0.4625	0.55	-2.54	4.44	0.9968	0.35	0.4137	0.63	0.2758
Plvap	Oscillibacter	Epiandrosterone	0.09	-0.26	0.57	0.9965	0.22	-0.19	0.63	0.5998	0.31	-0.24	0.96	0.4469	0.26	-1.99	2.9	0.9968	0.18	0.6592	0.5	0.3482
Plvap	Oscillibacter	9,10-Epoxyoctadecenoic acid	0.23	-0.18	0.89	0.9965	0.07	-0.57	0.76	0.938	0.3	-0.5	1.13	0.5517	0.4	-5.41	6.47	0.9968	0.44	0.3367	0.53	0.3688
Plvap	Oscillibacter	9(S)-HPODE	-0.02	-0.47	0.43	0.9965	0.33	-0.11	0.81	0.4436	0.31	-0.31	0.93	0.4939	0.08	-7.28	3.9	0.9968	-0.05	0.9066	0.5	0.3438
Plvap	Phocea	m-Cresol	0.32	-0.26	1	0.9965	0.14	-0.85	1.19	0.9302	0.45	-0.6	1.55	0.5286	0.42	-4.97	20.63	0.9968	0.71	0.1224	0.45	0.4981
Plvap	Phocea	Aminocaproic acid	0.17	-0.12	0.64	0.9965	0.3	-0.66	1.33	0.7939	0.47	-0.47	1.35	0.4625	0.17	-6.95	4.04	0.9968	-0.38	0.3828	-0.42	0.421
Plvap	Phocea	Indole	0.14	-0.26	0.81	0.9965	0.33	-0.94	1.65	0.8518	0.47	-0.78	1.63	0.5556	0.06	-5	3.27	0.9968	-0.33	0.4318	-0.37	0.4591
Plvap	Phocea	Aminohydroquinone	0.3	-0.58	1.17	0.9965	0.18	-0.23	0.65	0.7047	0.48	-0.39	1.31	0.4738	0.7	-1.51	4.13	0.9968	-0.37	0.3996	-0.78	0.1324
Plvap	Phocea	2-Oxoarginine	0.16	-0.3	0.91	0.9965	0.3	-0.78	1.44	0.8314	0.46	-0.6	1.51	0.5334	0.06	-3.06	3.91	0.9968	0.53	0.262	0.31	0.5719
Plvap	Phocea	Undecanoic acid	0.18	-0.05	0.57	0.9965	0.29	-0.73	1.4	0.8166	0.47	-0.53	1.4	0.4939	0.17	-4.88	3.03	0.9968	-0.41	0.3554	-0.4	0.4443
Plvap	Phocea	Azelaic acid	0.14	-0.06	0.48	0.9965	0.32	-0.6	1.27	0.7898	0.46	-0.51	1.52	0.5286	0.15	-3.45	2.72	0.9968	0.42	0.3456	0.35	0.5038
Plvap	Phocea	Glycyl-leucine	0.06	-0.05	0.22	0.9965	0.4	-0.61	1.48	0.7086	0.46	-0.51	1.48	0.4989	0.03	-1	1.14	0.9968	-0.26	0.5333	-0.2	0.6777
Plvap	Phocea	3-Carbamoyl-2-phenylpropionaldehyde	0.11	-0.25	0.61	0.9965	0.36	-0.68	1.47	0.7657	0.47	-0.47	1.44	0.4989	0.11	-2.75	2.75	0.9968	-0.46	0.3318	-0.21	0.688
Plvap	Phocea	Atrazine	0.13	-0.22	0.59	0.9965	0.34	-0.74	1.52	0.7898	0.47	-0.49	1.49	0.4895	0.1	-2.71	6.05	0.9968	-0.45	0.3344	-0.26	0.6125
Plvap	Phocea	gamma-Glutamylalanine	0.26	-0.35	1.22	0.9965	0.21	-0.74	1.2	0.8825	0.47	-0.48	1.41	0.4847	0.33	-4.31	4.32	0.9968	-0.43	0.3393	-0.58	0.2985
Plvap	Phocea	Cerulenin	0.1	-0.22	0.64	0.9965	0.36	-0.69	1.44	0.7657	0.46	-0.72	1.72	0.6044	0.14	-2.71	3	0.9968	0.41	0.3562	0.25	0.627
Plvap	Phocea	gamma-L-Glutamyl-L-2-aminobutyrate	0.17	-0.62	1.26	0.9965	0.3	-0.68	1.33	0.8057	0.47	-0.68	1.48	0.5088	0.3	-3.08	4.65	0.9968	-0.36	0.4036	-0.44	0.3943
Plvap	Phocea	Lumichrome	0.14	-0.56	0.92	0.9965	0.32	-0.22	0.88	0.5787	0.46	-0.47	1.35	0.4895	0.36	-1.75	4.24	0.9968	0.22	0.5961	0.64	0.2196
Plvap	Phocea	N-Acetyl-D-tryptophan	0.13	-0.55	0.77	0.9965	0.35	-0.21	0.94	0.5787	0.48	-0.38	1.21	0.4352	0.4	-2.26	3.01	0.9968	-0.16	0.6879	-0.72	0.1439
Plvap	Phocea	Homatropine	0.14	-0.12	0.48	0.9965	0.32	-0.68	1.37	0.8014	0.47	-0.54	1.56	0.538	0.16	-2.09	2.95	0.9968	-0.28	0.501	-0.49	0.3388
Plvap	Phocea	N7-Methylguanosine	0.08	-0.52	0.76	0.9965	0.38	-0.33	1.12	0.6518	0.46	-0.52	1.41	0.4847	0.18	-2.45	2.71	0.9968	0.17	0.6783	0.48	0.3405
Plvap	Phocea	N-Acetylaspartylglutamic acid	0.13	-0.65	1.09	0.9965	0.33	-0.37	1.07	0.6941	0.46	-0.65	1.6	0.5134	0.28	-4.91	2.3	0.9968	0.26	0.5343	0.5	0.3302
Plvap	Phocea	UMP	0.48	-0.15	1.16	0.9965	0	-0.67	0.71	0.9884	0.48	-0.36	1.18	0.4352	0.83	-3.85	3.86	0.9968	-0.54	0.262	-0.87	0.1251
Plvap	Phocea	25-Hydroxycholesterol	0.2	-0.13	0.66	0.9965	0.26	-0.71	1.3	0.8555	0.46	-0.62	1.61	0.5606	0.22	-3.26	4.89	0.9968	0.53	0.262	0.38	0.4985
Plvap	Phocea	(R)-3-Hydroxybutyric acid	0.1	-0.64	0.94	0.9965	0.35	-1.03	1.85	0.8555	0.45	-0.59	1.54	0.5428	-0.08	-8.99	4.77	0.9968	0.83	0.0374	0.12	0.8903
Plvap	Phocea	2-Furoate	0.03	-0.14	0.3	0.9965	0.42	-0.52	1.44	0.6941	0.46	-0.56	1.52	0.5134	0.02	-1.02	0.95	0.9968	0.16	0.6879	0.21	0.6535
Plvap	Phocea	D-Glucopyranoside	0.09	-0.26	0.56	0.9965	0.38	-0.43	1.27	0.6693	0.47	-0.45	1.3	0.4526	0.12	-2.52	4.56	0.9968	-0.17	0.6746	-0.44	0.3702
Plvap	Phocea	D-Phenylalanine	0.47	-0.11	1.39	0.9965	-0.01	-0.9	0.93	0.9783	0.46	-0.58	1.42	0.4989	0.64	-4.04	7.61	0.9968	0.69	0.1381	0.69	0.3197
Plvap	Phocea	Hydroxyphenyllactic acid	0.13	-0.23	0.7	0.9965	0.34	-0.64	1.38	0.7613	0.47	-0.48	1.41	0.4625	0.14	-4.01	4.23	0.9968	-0.38	0.3828	-0.31	0.5384
Plvap	Phocea	N-Acetyl-D-glucosamine	0.05	-0.08	0.21	0.9965	0.4	-0.52	1.4	0.6982	0.46	-0.52	1.5	0.5088	0.07	-0.96	1.3	0.9968	0.18	0.6593	0.31	0.5159
Plvap	Phocea	Methyl jasmonate	0.06	-0.18	0.4	0.9965	0.4	-0.48	1.34	0.6941	0.46	-0.5	1.46	0.5088	0.06	-4	1.69	0.9968	0.16	0.6917	0.37	0.4371
Plvap	Phocea	Anserine	0.05	-0.21	0.47	0.9965	0.4	-0.57	1.47	0.7172	0.46	-0.62	1.62	0.5334	0.06	-3.35	1.43	0.9968	0.46	0.3307	0.12	0.8284
Plvap	Phocea	Gemfibrozil	0.35	-0.17	1.07	0.9965	0.12	-0.97	1.25	0.9589	0.47	-0.47	1.48	0.5088	0.41	-6.98	7.81	0.9968	-0.68	0.1483	-0.5	0.4399
Plvap	Phocea	Acetyl-N-formyl-5-methoxykynurenamine	-0.01	-0.24	0.22	0.9965	0.47	-0.41	1.39	0.6304	0.46	-0.48	1.46	0.5088	0.01	-3.59	1.45	0.9968	-0.02	0.9568	0.31	0.5052
Plvap	Phocea	Dehydroepiandrosterone	0.17	-0.26	0.85	0.9965	0.28	-0.49	1.12	0.7822	0.46	-0.51	1.38	0.4847	0.25	-2.17	2.94	0.9968	0.31	0.4579	0.58	0.2804
Plvap	Phocea	Epiandrosterone	0.03	-0.42	0.55	0.9965	0.43	-0.3	1.17	0.6063	0.46	-0.42	1.41	0.4738	0.13	-2.54	2.66	0.9968	0.07	0.8701	0.51	0.305
Plvap	Phocea	9,10-Epoxyoctadecenoic acid	0.28	-0.13	0.97	0.9965	0.18	-0.83	1.26	0.9103	0.46	-0.54	1.51	0.5334	0.24	-5.62	4.88	0.9968	0.64	0.1774	0.44	0.4721
Plvap	Phocea	9(S)-HPODE	-0.02	-0.32	0.27	0.9965	0.48	-0.34	1.38	0.6063	0.46	-0.48	1.45	0.5134	0.03	-1.98	4.84	0.9968	-0.04	0.9252	0.51	0.3122
Plvap	Prevotellaceae_unclassified	m-Cresol	-0.23	-2.37	1.93	0.9965	-0.32	-2.44	1.75	0.8938	-0.55	-1.44	0.27	0.3759	0.36	-10.96	14.77	0.9968	-0.91	0.0164	0.31	0.778
Plvap	Prevotellaceae_unclassified	Aminocaproic acid	-0.12	-0.56	0.13	0.9965	-0.44	-1.29	0.45	0.6868	-0.57	-1.41	0.28	0.4181	0.13	-3.07	2.13	0.9968	0.32	0.452	-0.4	0.4026
Plvap	Prevotellaceae_unclassified	Indole	-0.15	-1.17	0.8	0.9965	-0.43	-1.69	0.83	0.7499	-0.57	-1.5	0.29	0.3568	0.08	-4.77	7.47	0.9968	0.62	0.1922	-0.23	0.6784
Plvap	Prevotellaceae_unclassified	Aminohydroquinone	-0.41	-0.75	-0.14	0.5858	-0.16	-0.8	0.51	0.813	-0.57	-1.3	0.18	0.3219	0.63	-4.56	6.14	0.9968	0.53	0.2624	-0.77	0.1634
Plvap	Prevotellaceae_unclassified	2-Oxoarginine	-0.12	-0.63	0.4	0.9965	-0.44	-1.28	0.46	0.691	-0.56	-1.34	0.25	0.3503	0.16	-2.56	2.82	0.9968	-0.56	0.2473	0.24	0.6543
Plvap	Prevotellaceae_unclassified	Undecanoic acid	-0.15	-0.91	0.38	0.9965	-0.42	-1.79	1.03	0.7856	-0.57	-1.66	0.62	0.504	0.04	-3.12	6.06	0.9968	0.42	0.3495	-0.36	0.4678
Plvap	Prevotellaceae_unclassified	Azelaic acid	-0.05	-0.57	0.42	0.9965	-0.51	-1.07	0.11	0.4137	-0.56	-1.23	0.24	0.3696	0.1	-2.87	3.5	0.9968	-0.15	0.708	0.41	0.3743
Plvap	Prevotellaceae_unclassified	Glycyl-leucine	0.04	-0.15	0.32	0.9965	-0.61	-1.29	0.13	0.4342	-0.57	-1.32	0.18	0.3568	-0.01	-1.46	1.62	0.9968	-0.1	0.8053	-0.37	0.4135
Plvap	Prevotellaceae_unclassified	3-Carbamoyl-2-phenylpropionaldehyde	-0.06	-0.54	0.38	0.9965	-0.51	-1.39	0.41	0.6424	-0.57	-1.46	0.34	0.4062	0.05	-3.1	2.67	0.9968	0.54	0.262	-0.12	0.8257
Plvap	Prevotellaceae_unclassified	Atrazine	-0.05	-0.24	0.09	0.9965	-0.52	-1.24	0.24	0.5585	-0.57	-1.28	0.17	0.3435	0.06	-0.75	1.28	0.9968	0.16	0.6982	-0.34	0.4465
Plvap	Prevotellaceae_unclassified	gamma-Glutamylalanine	-0.13	-0.92	0.36	0.9965	-0.43	-1.08	0.2	0.4916	-0.56	-1.25	0.19	0.2776	0.16	-3.69	2.24	0.9968	0.23	0.5855	-0.58	0.2398
Plvap	Prevotellaceae_unclassified	Cerulenin	-0.08	-0.41	0.2	0.9965	-0.49	-1.32	0.43	0.6304	-0.57	-1.28	0.3	0.3503	0.07	-1.99	1.76	0.9968	-0.42	0.3449	0.2	0.6783
Plvap	Prevotellaceae_unclassified	gamma-L-Glutamyl-L-2-aminobutyrate	-0.05	-0.7	0.47	0.9965	-0.51	-1.14	0.12	0.3917	-0.56	-1.33	0.17	0.2701	0.06	-2.03	2.27	0.9968	0.11	0.7906	-0.5	0.2932
Plvap	Prevotellaceae_unclassified	Lumichrome	-0.27	-0.9	0.13	0.9965	-0.29	-0.87	0.35	0.6828	-0.56	-1.22	0.2	0.2992	0.41	-2.55	2.48	0.9968	-0.48	0.304	0.58	0.2889
Plvap	Prevotellaceae_unclassified	N-Acetyl-D-tryptophan	-0.51	-1.29	0.16	0.9965	-0.04	-0.45	0.37	0.9272	-0.56	-1.27	0.13	0.3366	0.89	-2.1	2.76	0.9968	0.69	0.1381	-0.75	0.2579
Plvap	Prevotellaceae_unclassified	Homatropine	-0.13	-0.67	0.25	0.9965	-0.43	-1.07	0.23	0.5728	-0.56	-1.31	0.15	0.3292	0.19	-2.74	2.57	0.9968	0.3	0.4769	-0.46	0.3437
Plvap	Prevotellaceae_unclassified	N7-Methylguanosine	-0.19	-0.76	0.22	0.9965	-0.38	-1.41	0.71	0.7421	-0.57	-1.47	0.45	0.441	0.19	-5.14	3.68	0.9968	-0.59	0.2169	0.33	0.5436
Plvap	Prevotellaceae_unclassified	N-Acetylaspartylglutamic acid	-0.14	-0.62	0.13	0.9965	-0.42	-1.24	0.45	0.673	-0.57	-1.3	0.3	0.3696	0.16	-2.46	2.07	0.9968	-0.33	0.4434	0.46	0.3494
Plvap	Prevotellaceae_unclassified	UMP	-0.91	-1.78	-0.11	0.8003	0.36	0.02	0.7	0.24	-0.55	-1.39	0.2	0.363	1.53	-3.33	7.64	0.9968	0.79	0.0723	-1.16	0.1088
Plvap	Prevotellaceae_unclassified	25-Hydroxycholesterol	-0.1	-0.42	0.12	0.9965	-0.47	-1.12	0.26	0.5585	-0.57	-1.27	0.22	0.3073	0.13	-0.69	1.73	0.9968	-0.26	0.5434	0.41	0.3893
Plvap	Prevotellaceae_unclassified	(R)-3-Hydroxybutyric acid	-0.05	-0.66	0.54	0.9965	-0.51	-1.47	0.55	0.673	-0.56	-1.36	0.29	0.3696	0.05	-2.81	2.88	0.9968	-0.69	0.1403	0.09	0.8843
Plvap	Prevotellaceae_unclassified	2-Furoate	-0.03	-0.25	0.13	0.9965	-0.53	-1.29	0.31	0.5505	-0.57	-1.29	0.28	0.3366	0.03	-0.92	1.27	0.9968	-0.24	0.5566	0.16	0.7335
Plvap	Prevotellaceae_unclassified	D-Glucopyranoside	-0.14	-0.46	0.09	0.9965	-0.43	-1.18	0.35	0.6471	-0.57	-1.33	0.18	0.3435	0.17	-1.74	2.01	0.9968	0.41	0.3594	-0.34	0.483
Plvap	Prevotellaceae_unclassified	D-Phenylalanine	-0.27	-0.83	0.06	0.9965	-0.29	-0.98	0.45	0.7025	-0.56	-1.25	0.21	0.2992	0.4	-1.57	3.15	0.9968	-0.51	0.2851	0.54	0.32
Plvap	Prevotellaceae_unclassified	Hydroxyphenyllactic acid	-0.11	-0.56	0.26	0.9965	-0.46	-1.22	0.34	0.6365	-0.57	-1.31	0.19	0.314	0.1	-1.93	2.42	0.9968	0.41	0.3562	-0.26	0.5881
Plvap	Prevotellaceae_unclassified	N-Acetyl-D-glucosamine	-0.07	-0.37	0.14	0.9965	-0.5	-1.35	0.45	0.6424	-0.57	-1.33	0.36	0.3696	0.04	-1.92	1.8	0.9968	-0.34	0.4232	0.22	0.6367
Plvap	Prevotellaceae_unclassified	Methyl jasmonate	-0.1	-0.5	0.28	0.9965	-0.47	-1.33	0.49	0.6647	-0.57	-1.3	0.31	0.3568	0.11	-3.74	2.16	0.9968	-0.46	0.3318	0.24	0.6333
Plvap	Prevotellaceae_unclassified	Anserine	-0.03	-0.26	0.14	0.9965	-0.54	-1.3	0.32	0.5585	-0.57	-1.34	0.33	0.3503	0.02	-0.76	0.88	0.9968	-0.15	0.7035	0.23	0.5957
Plvap	Prevotellaceae_unclassified	Gemfibrozil	-0.24	-0.98	0.25	0.9965	-0.33	-1.15	0.51	0.7259	-0.57	-1.27	0.19	0.3219	0.3	-2.49	4.01	0.9968	0.59	0.2169	-0.4	0.4675
Plvap	Prevotellaceae_unclassified	Acetyl-N-formyl-5-methoxykynurenamine	0	-0.34	0.33	0.9965	-0.57	-1.45	0.42	0.5998	-0.57	-1.3	0.29	0.3568	-0.02	-3.34	2.12	0.9968	-0.51	0.2811	0.02	0.9717
Plvap	Prevotellaceae_unclassified	Dehydroepiandrosterone	-0.26	-0.75	0.14	0.9965	-0.31	-1.07	0.53	0.7216	-0.57	-1.24	0.23	0.2992	0.36	-2.02	3.52	0.9968	-0.51	0.2864	0.52	0.338
Plvap	Prevotellaceae_unclassified	Epiandrosterone	-0.19	-0.63	0.21	0.9965	-0.38	-1.25	0.56	0.7047	-0.57	-1.38	0.29	0.3759	0.23	-2.63	2.77	0.9968	-0.59	0.2169	0.33	0.5454
Plvap	Prevotellaceae_unclassified	9,10-Epoxyoctadecenoic acid	-0.11	-0.4	0.07	0.9965	-0.46	-1.19	0.33	0.6181	-0.57	-1.29	0.26	0.3435	0.13	-1.59	1.8	0.9968	-0.25	0.5473	0.45	0.3446
Plvap	Prevotellaceae_unclassified	9(S)-HPODE	-0.12	-0.43	0.12	0.9965	-0.45	-1.22	0.41	0.6245	-0.57	-1.26	0.26	0.3366	0.13	-3.36	1.62	0.9968	-0.38	0.3848	0.32	0.5017
Plvap	Rikenellaceae_unclassified	m-Cresol	-0.44	-1.42	0.41	0.9965	0.07	-0.83	1.08	0.9623	-0.37	-1.11	0.37	0.4687	0.88	-13.56	16.79	0.9968	-0.73	0.1157	0.63	0.3998
Plvap	Rikenellaceae_unclassified	Aminocaproic acid	-0.36	-1.04	0.22	0.9965	-0.01	-0.57	0.53	1	-0.37	-0.92	0.06	0.2443	0.88	-4.99	5.72	0.9968	0.68	0.1483	-0.53	0.4376
Plvap	Rikenellaceae_unclassified	Indole	-0.11	-0.57	0.16	0.9965	-0.27	-1.01	0.53	0.7259	-0.38	-1.05	0.29	0.4292	0.1	-2.77	1.96	0.9968	0.27	0.5241	-0.42	0.4226
Plvap	Rikenellaceae_unclassified	Aminohydroquinone	-0.26	-0.79	0.17	0.9965	-0.1	-0.45	0.26	0.7939	-0.37	-0.96	0.21	0.3939	0.69	-2.99	3.54	0.9968	0.33	0.4366	-0.81	0.13
Plvap	Rikenellaceae_unclassified	2-Oxoarginine	-0.13	-0.79	0.31	0.9965	-0.24	-1.09	0.66	0.7939	-0.37	-1.19	0.51	0.5428	0.14	-3.56	3.28	0.9968	-0.38	0.3856	0.39	0.468
Plvap	Rikenellaceae_unclassified	Undecanoic acid	-0.48	-1.44	0.24	0.9965	0.11	-0.56	0.77	0.919	-0.37	-1.04	0.18	0.363	1.07	-6.47	8.69	0.9968	0.78	0.0812	-0.62	0.4447
Plvap	Rikenellaceae_unclassified	Azelaic acid	-0.02	-0.39	0.33	0.9965	-0.36	-0.91	0.24	0.5924	-0.38	-1.07	0.35	0.4352	0.08	-3.08	2.01	0.9968	-0.04	0.9178	0.47	0.3632
Plvap	Rikenellaceae_unclassified	Glycyl-leucine	0.05	-0.17	0.34	0.9965	-0.43	-0.97	0.11	0.4342	-0.38	-0.96	0.21	0.3696	-0.05	-2.29	1.59	0.9968	-0.14	0.7338	-0.37	0.4654
Plvap	Rikenellaceae_unclassified	3-Carbamoyl-2-phenylpropionaldehyde	-0.17	-2.02	1.71	0.9965	-0.22	-2.52	1.96	0.9536	-0.39	-1.29	0.37	0.4989	-0.1	-16.68	13.47	0.9968	0.67	0.1576	-0.25	0.7072
Plvap	Rikenellaceae_unclassified	Atrazine	-0.16	-0.65	0.14	0.9965	-0.21	-0.91	0.52	0.7977	-0.38	-1.03	0.27	0.4292	0.25	-5.75	4.66	0.9968	0.52	0.2733	-0.32	0.581
Plvap	Rikenellaceae_unclassified	gamma-Glutamylalanine	-0.16	-0.74	0.22	0.9965	-0.22	-0.8	0.39	0.7347	-0.37	-1.05	0.27	0.4895	0.31	-4.8	3.53	0.9968	0.26	0.5382	-0.62	0.2662
Plvap	Rikenellaceae_unclassified	Cerulenin	-0.17	-0.78	0.42	0.9965	-0.2	-0.86	0.56	0.7776	-0.37	-1.01	0.27	0.388	0.37	-4.65	9.91	0.9968	-0.67	0.1517	0.28	0.6733
Plvap	Rikenellaceae_unclassified	gamma-L-Glutamyl-L-2-aminobutyrate	-0.09	-0.77	0.48	0.9965	-0.28	-0.91	0.35	0.6828	-0.37	-1.22	0.39	0.5334	0.19	-2.99	4.14	0.9968	0.19	0.6411	-0.5	0.3437
Plvap	Rikenellaceae_unclassified	Lumichrome	-0.13	-0.63	0.31	0.9965	-0.24	-0.58	0.14	0.5505	-0.38	-0.97	0.24	0.4122	0.37	-1.27	2.68	0.9968	-0.2	0.6262	0.66	0.2229
Plvap	Rikenellaceae_unclassified	N-Acetyl-D-tryptophan	-0.25	-0.69	0.09	0.9965	-0.12	-0.44	0.22	0.7259	-0.37	-0.87	0.11	0.285	0.67	-1.09	3.85	0.9968	0.35	0.4137	-0.74	0.1896
Plvap	Rikenellaceae_unclassified	Homatropine	-0.24	-0.87	0.27	0.9965	-0.13	-0.61	0.35	0.7776	-0.37	-1.06	0.21	0.441	0.56	-4.45	4.22	0.9968	0.46	0.3307	-0.53	0.3623
Plvap	Rikenellaceae_unclassified	N7-Methylguanosine	-0.26	-0.77	0.04	0.9965	-0.12	-0.53	0.32	0.7939	-0.37	-0.99	0.19	0.3503	0.6	-1.96	3.92	0.9968	-0.54	0.262	0.49	0.4154
Plvap	Rikenellaceae_unclassified	N-Acetylaspartylglutamic acid	-0.23	-0.84	0.18	0.9965	-0.14	-0.48	0.2	0.7172	-0.37	-1.1	0.19	0.3939	0.58	-1.28	4.55	0.9968	-0.44	0.3382	0.53	0.3562
Plvap	Rikenellaceae_unclassified	UMP	-0.53	-0.95	-0.22	0	0.16	-0.17	0.51	0.6304	-0.37	-0.8	0	0.187	1.39	-0.33	7.78	0.9968	0.55	0.2559	-0.96	0.1026
Plvap	Rikenellaceae_unclassified	25-Hydroxycholesterol	-0.19	-0.91	0.24	0.9965	-0.18	-1.08	0.8	0.8518	-0.38	-1.27	0.64	0.5517	0.25	-5.35	4.47	0.9968	-0.46	0.3318	0.45	0.4302
Plvap	Rikenellaceae_unclassified	(R)-3-Hydroxybutyric acid	-0.24	-1.01	0.45	0.9965	-0.13	-0.98	0.85	0.8787	-0.37	-1.06	0.35	0.4122	0.39	-11.18	5.68	0.9968	-0.73	0.1157	0.35	0.6256
Plvap	Rikenellaceae_unclassified	2-Furoate	-0.01	-0.2	0.15	0.9965	-0.37	-1	0.28	0.5863	-0.38	-0.99	0.35	0.4352	0.02	-0.97	1.3	0.9968	-0.06	0.8933	0.26	0.592
Plvap	Rikenellaceae_unclassified	D-Glucopyranoside	-0.19	-0.64	0.1	0.9965	-0.19	-0.73	0.37	0.7421	-0.38	-0.98	0.25	0.4352	0.37	-2.18	3.91	0.9968	0.44	0.3383	-0.43	0.4373
Plvap	Rikenellaceae_unclassified	D-Phenylalanine	-0.2	-0.56	0.02	0.9965	-0.18	-0.8	0.46	0.7613	-0.38	-0.97	0.35	0.4003	0.37	-3.76	4.44	0.9968	-0.32	0.4521	0.63	0.2621
Plvap	Rikenellaceae_unclassified	Hydroxyphenyllactic acid	-0.14	-0.69	0.27	0.9965	-0.23	-0.87	0.43	0.7462	-0.38	-1.13	0.32	0.504	0.25	-3.41	2.8	0.9968	0.41	0.3562	-0.35	0.5133
Plvap	Rikenellaceae_unclassified	N-Acetyl-D-glucosamine	-0.08	-0.35	0.08	0.9965	-0.29	-0.79	0.24	0.6245	-0.38	-0.84	0.2	0.3568	0.15	-1.77	1.56	0.9968	-0.29	0.4956	0.3	0.5521
Plvap	Rikenellaceae_unclassified	Methyl jasmonate	-0.1	-0.53	0.21	0.9965	-0.27	-0.81	0.35	0.6828	-0.37	-0.88	0.24	0.3503	0.15	-1.46	2.94	0.9968	-0.3	0.472	0.36	0.487
Plvap	Rikenellaceae_unclassified	Anserine	-0.07	-0.44	0.23	0.9965	-0.31	-0.94	0.4	0.6779	-0.38	-0.99	0.34	0.4122	0.05	-2.55	1.89	0.9968	-0.37	0.3931	0.2	0.7009
Plvap	Rikenellaceae_unclassified	Gemfibrozil	-0.18	-0.68	0.09	0.9965	-0.2	-0.89	0.54	0.7939	-0.38	-1.13	0.34	0.504	0.26	-4.6	3.58	0.9968	0.35	0.4137	-0.53	0.3437
Plvap	Rikenellaceae_unclassified	Acetyl-N-formyl-5-methoxykynurenamine	-0.06	-0.58	0.38	0.9965	-0.31	-1	0.48	0.7047	-0.37	-0.93	0.3	0.3939	0.04	-4.15	2.73	0.9968	-0.53	0.2624	0.15	0.8075
Plvap	Rikenellaceae_unclassified	Dehydroepiandrosterone	-0.23	-0.74	0.11	0.9965	-0.14	-0.65	0.41	0.7856	-0.37	-0.88	0.18	0.3219	0.52	-2.3	5.58	0.9968	-0.39	0.3761	0.62	0.2851
Plvap	Rikenellaceae_unclassified	Epiandrosterone	-0.19	-0.74	0.15	0.9965	-0.18	-0.64	0.34	0.7259	-0.37	-0.94	0.21	0.3568	0.42	-2.84	3.65	0.9968	-0.43	0.344	0.47	0.3996
Plvap	Rikenellaceae_unclassified	9,10-Epoxyoctadecenoic acid	-0.26	-0.82	0.13	0.9965	-0.12	-0.78	0.65	0.8645	-0.37	-1.07	0.42	0.4526	0.43	-3.4	4.85	0.9968	-0.52	0.275	0.51	0.3932
Plvap	Rikenellaceae_unclassified	9(S)-HPODE	-0.09	-0.43	0.14	0.9965	-0.28	-0.73	0.24	0.6365	-0.38	-0.84	0.21	0.363	0.18	-1.38	2.76	0.9968	-0.23	0.5931	0.42	0.413
Plvap	Ruminiclostridium	m-Cresol	0.34	-0.12	0.99	0.9965	-0.07	-0.92	0.81	0.9272	0.27	-0.62	1.22	0.6939	0.44	-8.83	10.36	0.9968	0.59	0.2242	0.59	0.3647
Plvap	Ruminiclostridium	Aminocaproic acid	0.19	-0.25	0.82	0.9965	0.1	-0.62	0.89	0.8971	0.3	-0.54	1.06	0.538	0.33	-8.55	4.57	0.9968	-0.35	0.4114	-0.49	0.3788
Plvap	Ruminiclostridium	Indole	0.23	-0.22	1.07	0.9965	0.07	-0.8	0.97	0.9671	0.29	-0.55	1.03	0.5888	0.24	-2.86	6.61	0.9968	-0.47	0.3252	-0.45	0.4403
Plvap	Ruminiclostridium	Aminohydroquinone	0.15	-0.62	0.84	0.9965	0.15	-0.12	0.44	0.5647	0.3	-0.41	0.97	0.538	0.72	-2.93	3.33	0.9968	-0.16	0.6879	-0.82	0.1128
Plvap	Ruminiclostridium	2-Oxoarginine	0.15	-0.12	0.66	0.9965	0.13	-0.56	0.88	0.8938	0.28	-0.49	1.08	0.6044	0.17	-3.83	4.66	0.9968	0.36	0.4059	0.42	0.442
Plvap	Ruminiclostridium	Undecanoic acid	0.08	-0.15	0.33	0.9965	0.21	-0.66	1.15	0.8236	0.28	-0.63	1.16	0.5989	0.1	-2.64	3.46	0.9968	-0.14	0.7227	-0.5	0.3558
Plvap	Ruminiclostridium	Azelaic acid	0.34	-0.12	1.12	0.9965	-0.06	-0.7	0.62	0.9302	0.28	-0.47	1.14	0.5989	0.54	-7.38	6.12	0.9968	0.66	0.1576	0.52	0.4507
Plvap	Ruminiclostridium	Glycyl-leucine	0.1	-0.08	0.41	0.9965	0.18	-0.62	1.1	0.8582	0.29	-0.48	1.12	0.5428	0.08	-2.67	4.49	0.9968	-0.41	0.3611	-0.23	0.6772
Plvap	Ruminiclostridium	3-Carbamoyl-2-phenylpropionaldehyde	0.02	-0.56	0.59	0.9965	0.27	-0.87	1.46	0.8645	0.29	-0.95	1.63	0.7701	0.05	-3.29	2.79	0.9968	-0.03	0.9455	-0.38	0.4642
Plvap	Ruminiclostridium	Atrazine	0.15	-0.28	0.77	0.9965	0.14	-0.74	1.17	0.9006	0.29	-0.74	1.23	0.5938	0.13	-6.2	6.19	0.9968	-0.36	0.4047	-0.36	0.504
Plvap	Ruminiclostridium	gamma-Glutamylalanine	0.32	-0.46	1.64	0.9965	-0.02	-0.72	0.69	0.9836	0.3	-0.44	1.17	0.614	0.61	-7.75	5.64	0.9968	-0.44	0.3382	-0.68	0.2712
Plvap	Ruminiclostridium	Cerulenin	0.14	-0.18	0.73	0.9965	0.14	-0.75	1.05	0.9103	0.28	-0.66	1.32	0.7211	0.17	-5.44	2.41	0.9968	0.42	0.3449	0.34	0.5441
Plvap	Ruminiclostridium	gamma-L-Glutamyl-L-2-aminobutyrate	0.22	-0.8	1.65	0.9965	0.08	-0.72	0.9	0.938	0.3	-0.6	1.29	0.6287	0.64	-4.47	10.48	0.9968	-0.38	0.3828	-0.52	0.3657
Plvap	Ruminiclostridium	Lumichrome	0.24	-0.75	1.4	0.9965	0.03	-0.6	0.71	0.9861	0.28	-0.9	1.45	0.7541	0.67	-4.64	3.7	0.9968	0.36	0.4047	0.7	0.2368
Plvap	Ruminiclostridium	N-Acetyl-D-tryptophan	0.14	-0.66	0.84	0.9965	0.16	-0.09	0.42	0.5173	0.3	-0.46	1	0.5696	0.74	-2.06	8.95	0.9968	-0.16	0.6873	-0.75	0.1701
Plvap	Ruminiclostridium	Homatropine	0.14	-0.12	0.44	0.9965	0.14	-0.63	0.97	0.9006	0.29	-0.56	1.1	0.6192	0.22	-3.63	6.26	0.9968	-0.25	0.5438	-0.55	0.3265
Plvap	Ruminiclostridium	N7-Methylguanosine	-0.02	-0.44	0.39	0.9965	0.3	-0.25	0.86	0.5924	0.28	-0.4	1.06	0.5556	0.11	-3.58	5.35	0.9968	-0.04	0.9264	0.56	0.3046
Plvap	Ruminiclostridium	N-Acetylaspartylglutamic acid	0.08	-0.62	0.92	0.9965	0.2	-0.28	0.69	0.691	0.29	-0.53	1.32	0.6445	0.41	-4.34	3.16	0.9968	0.14	0.7167	0.56	0.3076
Plvap	Ruminiclostridium	UMP	0.5	-0.23	1.19	0.9965	-0.2	-0.47	0.1	0.5352	0.3	-0.44	0.93	0.5334	1.32	-3.7	6.14	0.9968	-0.5	0.2933	-0.97	0.0976
Plvap	Ruminiclostridium	25-Hydroxycholesterol	0.16	-0.32	0.84	0.9965	0.12	-0.8	1.06	0.938	0.28	-0.8	1.47	0.7873	0.28	-3.59	4.27	0.9968	0.34	0.4242	0.48	0.3925
Plvap	Ruminiclostridium	(R)-3-Hydroxybutyric acid	0.26	-0.16	0.78	0.9965	0.02	-0.84	0.95	0.9918	0.28	-0.53	1.18	0.6551	0.3	-6.58	5.06	0.9968	0.63	0.1789	0.41	0.5272
Plvap	Ruminiclostridium	2-Furoate	0.08	-0.08	0.34	0.9965	0.2	-0.59	1.01	0.8486	0.28	-0.53	1.12	0.5989	0.06	-2.61	1.76	0.9968	0.45	0.3318	0.19	0.7433
Plvap	Ruminiclostridium	D-Glucopyranoside	0.16	-0.36	0.84	0.9965	0.14	-0.44	0.74	0.8166	0.3	-0.45	1.03	0.5517	0.38	-3.94	3.28	0.9968	-0.3	0.4782	-0.47	0.3961
Plvap	Ruminiclostridium	D-Phenylalanine	0.41	-0.1	1.25	0.9965	-0.13	-0.84	0.64	0.9006	0.28	-0.55	1.1	0.6338	0.6	-10.62	13.25	0.9968	0.55	0.2563	0.76	0.2528
Plvap	Ruminiclostridium	Hydroxyphenyllactic acid	0.25	-0.43	1.36	0.9965	0.05	-0.7	0.88	0.9589	0.3	-0.55	1.13	0.5989	0.46	-6.68	4.51	0.9968	-0.54	0.2603	-0.41	0.5027
Plvap	Ruminiclostridium	N-Acetyl-D-glucosamine	0.13	-0.08	0.49	0.9965	0.15	-0.6	0.95	0.8902	0.28	-0.47	1.09	0.5989	0.14	-5.16	2.89	0.9968	0.43	0.344	0.32	0.5693
Plvap	Ruminiclostridium	Methyl jasmonate	0.08	-0.13	0.5	0.9965	0.2	-0.47	0.9	0.8014	0.28	-0.43	1.07	0.5938	0.09	-3.81	2.1	0.9968	0.21	0.6093	0.4	0.4512
Plvap	Ruminiclostridium	Anserine	0.14	-0.47	0.92	0.9965	0.13	-1.07	1.34	0.9354	0.28	-0.62	1.14	0.6338	-0.05	-9.63	6.34	0.9968	0.68	0.1483	0.21	0.7644
Plvap	Ruminiclostridium	Gemfibrozil	1.14	0.33	2.19	0	-0.83	-1.69	0.08	0.3224	0.3	-0.41	1.01	0.5185	2.4	-25.12	25.29	0.9968	-0.86	0.0263	-1.29	0.2275
Plvap	Ruminiclostridium	Acetyl-N-formyl-5-methoxykynurenamine	0.03	-0.26	0.39	0.9965	0.25	-0.43	0.98	0.7259	0.28	-0.44	1.1	0.5989	0.06	-2.97	3.18	0.9968	0.11	0.7914	0.27	0.5888
Plvap	Ruminiclostridium	Dehydroepiandrosterone	0.19	-0.26	0.85	0.9965	0.09	-0.38	0.59	0.8867	0.28	-0.38	1.05	0.5475	0.52	-2.43	3.84	0.9968	0.31	0.4631	0.64	0.2704
Plvap	Ruminiclostridium	Epiandrosterone	0	-0.39	0.39	0.9965	0.29	-0.29	0.87	0.6424	0.28	-0.39	1.04	0.5517	0.11	-4.44	3.21	0.9968	-0.01	0.9824	0.55	0.3144
Plvap	Ruminiclostridium	9,10-Epoxyoctadecenoic acid	0.21	-0.06	0.7	0.9965	0.07	-0.8	0.95	0.9589	0.28	-0.63	1.29	0.6827	0.24	-4.76	2.71	0.9968	0.4	0.3662	0.53	0.3589
Plvap	Ruminiclostridium	9(S)-HPODE	-0.03	-0.43	0.32	0.9965	0.32	-0.3	1	0.6605	0.28	-0.43	1.07	0.6044	0.03	-2	3.86	0.9968	-0.07	0.8701	0.51	0.3433
Plvap	Ruminococcaceae_UCG-013	m-Cresol	0.1	-0.15	0.51	0.9965	0.48	0.18	0.79	0	0.58	0.18	1.13	0.0536	0.12	-0.51	0.54	0.9968	0.22	0.5961	0.45	0.333
Plvap	Ruminococcaceae_UCG-013	Aminocaproic acid	0.15	-0.01	0.42	0.9965	0.43	0.09	0.8	0.1817	0.58	0.2	0.95	0	0.25	-0.03	0.74	0.9968	-0.42	0.3453	-0.35	0.4647
Plvap	Ruminococcaceae_UCG-013	Indole	0.1	-0.22	0.6	0.9965	0.48	-0.23	1.18	0.5086	0.59	0	1.17	0.1756	0.08	-0.71	1.74	0.9968	-0.25	0.5502	-0.37	0.4202
Plvap	Ruminococcaceae_UCG-013	Aminohydroquinone	0.43	0.11	0.86	0.5858	0.16	-0.22	0.57	0.7303	0.59	0.18	0.95	0.0536	0.72	0.22	1.79	0.9968	-0.55	0.2563	-0.75	0.1701
Plvap	Ruminococcaceae_UCG-013	2-Oxoarginine	0.11	-0.18	0.65	0.9965	0.46	0	0.95	0.2571	0.58	-0.02	1.22	0.1978	0.1	-1.09	0.91	0.9968	0.39	0.3755	0.29	0.5343
Plvap	Ruminococcaceae_UCG-013	Undecanoic acid	0.15	-0.15	0.56	0.9965	0.43	-0.01	0.9	0.2906	0.58	0.24	0.91	0	0.25	-0.3	1.02	0.9968	-0.41	0.3594	-0.35	0.4676
Plvap	Ruminococcaceae_UCG-013	Azelaic acid	0.1	-0.13	0.51	0.9965	0.48	0.16	0.84	0.0722	0.58	0.14	1.15	0.0857	0.13	-0.44	0.61	0.9968	0.28	0.4966	0.35	0.447
Plvap	Ruminococcaceae_UCG-013	Glycyl-leucine	0.04	-0.39	0.58	0.9965	0.54	0.04	1.09	0.203	0.59	0.03	1.17	0.1618	0.03	-1.43	0.94	0.9968	-0.43	0.344	-0.08	0.8822
Plvap	Ruminococcaceae_UCG-013	3-Carbamoyl-2-phenylpropionaldehyde	0.07	-0.28	0.52	0.9965	0.52	0.19	0.86	0	0.59	0.2	0.96	0.0536	0.07	-0.98	0.67	0.9968	-0.51	0.2864	-0.12	0.8189
Plvap	Ruminococcaceae_UCG-013	Atrazine	0	-1.1	1.14	0.9965	0.6	-0.61	1.8	0.6868	0.59	0.1	1.1	0.0857	-0.04	-2.72	2.7	0.9968	-0.76	0.0929	0.05	0.9436
Plvap	Ruminococcaceae_UCG-013	gamma-Glutamylalanine	0.35	-0.62	1.77	0.9965	0.25	-0.28	0.81	0.6868	0.6	-0.35	1.81	0.3822	0.63	-3.12	3.57	0.9968	-0.65	0.1738	-0.51	0.3859
Plvap	Ruminococcaceae_UCG-013	Cerulenin	0.08	-0.22	0.49	0.9965	0.5	0.13	0.91	0.1817	0.58	0.19	1.05	0.11	0.1	-0.65	0.72	0.9968	0.44	0.3367	0.18	0.7137
Plvap	Ruminococcaceae_UCG-013	gamma-L-Glutamyl-L-2-aminobutyrate	0.22	-1.22	2.04	0.9965	0.38	-0.15	0.95	0.4733	0.6	-0.75	2.19	0.4352	0.48	-4.5	3.47	0.9968	-0.61	0.1993	-0.32	0.5595
Plvap	Ruminococcaceae_UCG-013	Lumichrome	0.03	-0.3	0.4	0.9965	0.54	0.26	0.84	0	0.58	0.12	1.04	0.0536	0.05	-1.89	0.46	0.9968	0.05	0.8996	0.68	0.1173
Plvap	Ruminococcaceae_UCG-013	N-Acetyl-D-tryptophan	0.12	-0.2	0.42	0.9965	0.46	0.14	0.8	0.1817	0.58	0.12	1.07	0.0857	0.22	-0.68	0.7	0.9968	-0.17	0.6724	-0.7	0.1126
Plvap	Ruminococcaceae_UCG-013	Homatropine	0.14	0	0.31	0.9965	0.45	0.07	0.84	0.203	0.58	0.18	0.97	0.0536	0.22	-0.01	0.77	0.9968	-0.29	0.4946	-0.46	0.338
Plvap	Ruminococcaceae_UCG-013	N7-Methylguanosine	0.09	-0.12	0.39	0.9965	0.49	0.24	0.75	0	0.58	0.25	0.99	0	0.14	-0.45	0.45	0.9968	0.22	0.6093	0.44	0.3441
Plvap	Ruminococcaceae_UCG-013	N-Acetylaspartylglutamic acid	0.14	-0.08	0.57	0.9965	0.44	0.22	0.66	0	0.58	0.24	1.13	0	0.2	-0.31	0.59	0.9968	0.32	0.4448	0.45	0.3472
Plvap	Ruminococcaceae_UCG-013	UMP	0.25	-0.01	0.52	0.9965	0.34	0.1	0.59	0.0722	0.59	0.23	0.92	0	0.42	-0.04	0.78	0.9968	-0.32	0.4448	-0.76	0.0976
Plvap	Ruminococcaceae_UCG-013	25-Hydroxycholesterol	0.02	-1.77	1.91	0.9965	0.56	-1.29	2.28	0.7735	0.57	0.11	1.09	0.0857	0.07	-5.79	5.54	0.9968	0.88	0.0164	0.03	0.9791
Plvap	Ruminococcaceae_UCG-013	(R)-3-Hydroxybutyric acid	0.09	-0.11	0.45	0.9965	0.49	0.2	0.8	0	0.58	0.21	1.08	0.0536	0.1	-0.36	0.52	0.9968	0.33	0.4434	0.27	0.5477
Plvap	Ruminococcaceae_UCG-013	2-Furoate	0.03	-0.13	0.26	0.9965	0.55	0.2	0.92	0	0.58	0.17	1	0.0857	0.02	-0.43	0.44	0.9968	0.13	0.7377	0.21	0.6303
Plvap	Ruminococcaceae_UCG-013	D-Glucopyranoside	0.1	-0.12	0.43	0.9965	0.48	0.22	0.77	0	0.59	0.22	0.97	0.0857	0.12	-0.29	0.61	0.9968	-0.25	0.5462	-0.39	0.396
Plvap	Ruminococcaceae_UCG-013	D-Phenylalanine	0.27	-0.08	0.85	0.9965	0.31	-0.07	0.73	0.4234	0.58	0.07	1.19	0.1467	0.42	-0.38	1.25	0.9968	0.51	0.2805	0.53	0.3256
Plvap	Ruminococcaceae_UCG-013	Hydroxyphenyllactic acid	0.08	-0.21	0.52	0.9965	0.5	0.25	0.78	0	0.59	0.15	1.03	0.0857	0.07	-0.77	0.59	0.9968	-0.24	0.5661	-0.32	0.469
Plvap	Ruminococcaceae_UCG-013	N-Acetyl-D-glucosamine	0.01	-0.19	0.24	0.9965	0.56	0.2	0.96	0	0.58	0.12	1.04	0.0536	0.02	-0.69	0.33	0.9968	0.04	0.9272	0.36	0.4111
Plvap	Ruminococcaceae_UCG-013	Methyl jasmonate	0.05	-0.11	0.27	0.9965	0.53	0.18	0.91	0.1585	0.58	0.16	1.02	0.0857	0.05	-0.47	0.44	0.9968	0.13	0.7416	0.37	0.4062
Plvap	Ruminococcaceae_UCG-013	Anserine	0.04	-0.21	0.38	0.9965	0.54	0.11	0.98	0.203	0.58	0.16	0.98	0.0857	0.02	-0.52	0.74	0.9968	0.4	0.3726	0.1	0.8424
Plvap	Ruminococcaceae_UCG-013	Gemfibrozil	0.12	-0.19	0.52	0.9965	0.48	0.11	0.85	0.1585	0.59	0.15	1.16	0.11	0.13	-0.69	0.74	0.9968	-0.21	0.6093	-0.49	0.3005
Plvap	Ruminococcaceae_UCG-013	Acetyl-N-formyl-5-methoxykynurenamine	0	-0.25	0.26	0.9965	0.58	0.17	1.04	0.1236	0.58	0.07	1.15	0.1298	0	-1.14	0.4	0.9968	-0.01	0.9814	0.31	0.4802
Plvap	Ruminococcaceae_UCG-013	Dehydroepiandrosterone	0.19	-0.02	0.56	0.9965	0.38	-0.01	0.81	0.3375	0.58	0.15	1.02	0.0536	0.3	-0.05	1.02	0.9968	0.38	0.3884	0.52	0.2947
Plvap	Ruminococcaceae_UCG-013	Epiandrosterone	0.05	-0.22	0.37	0.9965	0.53	0.25	0.82	0	0.58	0.19	1.01	0	0.07	-0.84	0.43	0.9968	0.11	0.7862	0.49	0.2952
Plvap	Ruminococcaceae_UCG-013	9,10-Epoxyoctadecenoic acid	0.21	-0.39	1.12	0.9965	0.37	-0.12	0.86	0.3917	0.58	0.08	1.26	0.0857	0.28	-1.72	1.31	0.9968	0.7	0.1299	0.3	0.6158
Plvap	Ruminococcaceae_UCG-013	9(S)-HPODE	0.1	-0.1	0.43	0.9965	0.47	0.04	0.94	0.2241	0.58	0.04	1.13	0.1298	0.14	-0.49	0.74	0.9968	0.31	0.4618	0.34	0.461
Plvap	Tannerellaceae_unclassified	m-Cresol	-0.19	-1.6	0.9	0.9965	-0.07	-1.47	1.41	0.9646	-0.26	-1.85	1.57	0.7592	0.26	-2.45	3.18	0.9968	-0.39	0.378	0.54	0.3517
Plvap	Tannerellaceae_unclassified	Aminocaproic acid	-0.15	-0.49	0.06	0.9965	-0.13	-1.72	1.59	0.9354	-0.28	-1.96	1.43	0.7645	0.05	-2.07	3.26	0.9968	0.31	0.4631	-0.5	0.3696
Plvap	Tannerellaceae_unclassified	Indole	-0.25	-2.27	1.08	0.9965	-0.04	-1.93	1.95	0.9731	-0.29	-2.31	1.94	0.7701	0.2	-9.14	6.8	0.9968	0.5	0.2933	-0.48	0.4277
Plvap	Tannerellaceae_unclassified	Aminohydroquinone	0	-2.09	1.91	0.9965	-0.23	-0.58	0.14	0.5585	-0.23	-2.3	1.57	0.8591	0.9	-1.97	5.77	0.9968	0.04	0.9271	-0.84	0.101
Plvap	Tannerellaceae_unclassified	2-Oxoarginine	-0.36	-1.92	0.77	0.9965	0.1	-1.82	2.12	0.9783	-0.26	-1.92	1.61	0.7701	0.1	-4.02	7.03	0.9968	-0.69	0.1381	0.57	0.4327
Plvap	Tannerellaceae_unclassified	Undecanoic acid	0	-0.26	0.23	0.9965	-0.28	-1.93	1.45	0.8684	-0.28	-1.92	1.47	0.7701	0.01	-1.6	1.32	0.9968	0.01	0.9814	-0.52	0.3344
Plvap	Tannerellaceae_unclassified	Azelaic acid	-0.35	-1.16	0.11	0.9965	0.08	-1.63	1.92	0.9938	-0.27	-1.67	1.46	0.7541	0.12	-6.71	7.19	0.9968	-0.66	0.1576	0.56	0.4242
Plvap	Tannerellaceae_unclassified	Glycyl-leucine	-0.05	-0.49	0.25	0.9965	-0.22	-1.77	1.42	0.8747	-0.28	-1.79	1.33	0.7757	0.01	-4.06	1.92	0.9968	0.2	0.6268	-0.27	0.602
Plvap	Tannerellaceae_unclassified	3-Carbamoyl-2-phenylpropionaldehyde	-0.07	-0.47	0.22	0.9965	-0.21	-1.77	1.42	0.8938	-0.28	-1.82	1.3	0.7645	0.01	-1.48	1.64	0.9968	0.2	0.6285	-0.35	0.508
Plvap	Tannerellaceae_unclassified	Atrazine	-0.24	-0.63	0.02	0.9965	-0.04	-1.68	1.68	0.9757	-0.28	-1.8	1.29	0.7592	0.1	-3.51	2.98	0.9968	0.59	0.2169	-0.42	0.5139
Plvap	Tannerellaceae_unclassified	gamma-Glutamylalanine	-0.15	-1.92	1.19	0.9965	-0.11	-1.17	1.03	0.9302	-0.26	-1.81	1.45	0.7873	0.46	-6.4	7.97	0.9968	0.25	0.5438	-0.65	0.2605
Plvap	Tannerellaceae_unclassified	Cerulenin	-0.25	-0.81	0.28	0.9965	-0.03	-1.82	1.9	0.9757	-0.28	-1.92	1.55	0.7757	0.08	-4.77	3.82	0.9968	-0.65	0.1729	0.4	0.5454
Plvap	Tannerellaceae_unclassified	gamma-L-Glutamyl-L-2-aminobutyrate	-0.1	-1.92	1.45	0.9965	-0.16	-1.47	1.25	0.9161	-0.26	-2.19	1.51	0.8269	0.31	-9.47	6.57	0.9968	0.21	0.6161	-0.52	0.3437
Plvap	Tannerellaceae_unclassified	Lumichrome	-0.21	-1.26	0.6	0.9965	-0.06	-1.25	1.22	0.9623	-0.27	-1.69	1.23	0.7486	0.29	-3.69	4.72	0.9968	-0.32	0.4521	0.7	0.2305
Plvap	Tannerellaceae_unclassified	N-Acetyl-D-tryptophan	-0.35	-1.56	0.71	0.9965	0.09	-0.75	0.98	0.9507	-0.26	-1.49	1.2	0.7486	0.68	-11.34	7.28	0.9968	0.44	0.3382	-0.82	0.1745
Plvap	Tannerellaceae_unclassified	Homatropine	0.11	-0.29	0.49	0.9965	-0.38	-1.76	1.11	0.8014	-0.27	-1.69	1.2	0.7592	-0.03	-2.56	4.06	0.9968	-0.16	0.6958	-0.64	0.2545
Plvap	Tannerellaceae_unclassified	N7-Methylguanosine	-0.2	-0.57	0.04	0.9965	-0.08	-1.72	1.64	0.956	-0.28	-1.83	1.4	0.7541	0.08	-4.31	4.35	0.9968	-0.39	0.3761	0.52	0.3674
Plvap	Tannerellaceae_unclassified	N-Acetylaspartylglutamic acid	-0.4	-0.88	-0.07	0.5858	0.12	-1.67	1.99	0.9884	-0.28	-2.03	1.59	0.7701	0.25	-3.75	6.78	0.9968	-0.6	0.2169	0.68	0.322
Plvap	Tannerellaceae_unclassified	UMP	-0.33	-2.12	1.21	0.9965	0.09	-0.21	0.41	0.8087	-0.24	-1.91	1.27	0.8156	1.01	-1.23	2.3	0.9968	0.39	0.3761	-0.91	0.1009
Plvap	Tannerellaceae_unclassified	25-Hydroxycholesterol	-0.27	-1.13	0.23	0.9965	0	-1.56	1.69	0.9918	-0.27	-1.7	1.44	0.7592	0.12	-6.2	4.47	0.9968	-0.53	0.2624	0.54	0.392
Plvap	Tannerellaceae_unclassified	(R)-3-Hydroxybutyric acid	-0.1	-1.16	0.7	0.9965	-0.17	-1.82	1.58	0.9354	-0.26	-1.79	1.59	0.7592	0.12	-2.95	2.81	0.9968	-0.31	0.4596	0.39	0.4723
Plvap	Tannerellaceae_unclassified	2-Furoate	-0.08	-0.6	0.31	0.9965	-0.19	-2	1.74	0.9272	-0.28	-1.82	1.59	0.7592	-0.01	-4.03	3.39	0.9968	-0.47	0.3219	0.21	0.7227
Plvap	Tannerellaceae_unclassified	D-Glucopyranoside	-0.39	-1.07	0.19	0.9965	0.1	-1.66	1.97	0.9699	-0.28	-2.02	1.47	0.7592	0.17	-6.48	5.83	0.9968	0.65	0.1711	-0.6	0.3933
Plvap	Tannerellaceae_unclassified	D-Phenylalanine	-0.43	-2.22	0.84	0.9965	0.17	-0.89	1.3	0.9134	-0.26	-1.82	1.56	0.7486	0.65	-5.14	8.41	0.9968	-0.56	0.245	0.79	0.2361
Plvap	Tannerellaceae_unclassified	Hydroxyphenyllactic acid	-0.59	-1.9	0.63	0.9965	0.31	-1.71	2.46	0.9243	-0.29	-1.96	1.45	0.7701	0.19	-13.2	13.03	0.9968	0.82	0.0465	-0.72	0.432
Plvap	Tannerellaceae_unclassified	N-Acetyl-D-glucosamine	-0.06	-0.43	0.2	0.9965	-0.22	-1.85	1.49	0.9134	-0.28	-1.83	1.48	0.7701	0.02	-2.25	2.15	0.9968	-0.2	0.6268	0.35	0.5083
Plvap	Tannerellaceae_unclassified	Methyl jasmonate	-0.11	-0.87	0.38	0.9965	-0.16	-1.77	1.55	0.9272	-0.27	-1.82	1.5	0.7645	0.05	-2.68	5.04	0.9968	-0.32	0.4501	0.4	0.4663
Plvap	Tannerellaceae_unclassified	Anserine	-0.08	-0.47	0.18	0.9965	-0.2	-1.94	1.64	0.9161	-0.28	-1.87	1.54	0.7757	0	-3.03	2.15	0.9968	-0.34	0.4179	0.25	0.6396
Plvap	Tannerellaceae_unclassified	Gemfibrozil	-0.31	-1.79	0.69	0.9965	0.05	-1.2	1.41	0.9861	-0.26	-1.75	1.48	0.7645	0.39	-6.21	6.59	0.9968	0.51	0.2805	-0.62	0.3271
Plvap	Tannerellaceae_unclassified	Acetyl-N-formyl-5-methoxykynurenamine	-0.1	-0.47	0.26	0.9965	-0.18	-1.96	1.71	0.9214	-0.28	-1.87	1.51	0.7701	0.01	-1.64	4.35	0.9968	-0.47	0.316	0.23	0.6916
Plvap	Tannerellaceae_unclassified	Dehydroepiandrosterone	-0.34	-1.56	0.43	0.9965	0.07	-1.28	1.5	0.9861	-0.27	-1.77	1.3	0.7376	0.25	-4.23	5.53	0.9968	-0.5	0.2979	0.72	0.2661
Plvap	Tannerellaceae_unclassified	Epiandrosterone	-0.17	-0.56	0.08	0.9965	-0.11	-1.71	1.58	0.9416	-0.28	-1.83	1.41	0.7592	0.05	-4.33	3.59	0.9968	-0.34	0.4273	0.52	0.3646
Plvap	Tannerellaceae_unclassified	9,10-Epoxyoctadecenoic acid	-0.24	-0.6	0.02	0.9965	-0.04	-1.73	1.74	0.9623	-0.28	-1.91	1.46	0.7757	0.1	-4.83	4.49	0.9968	-0.43	0.3383	0.56	0.3507
Plvap	Tannerellaceae_unclassified	9(S)-HPODE	-0.13	-0.7	0.26	0.9965	-0.15	-1.72	1.51	0.9302	-0.28	-1.75	1.46	0.7592	0.05	-2.75	3.91	0.9968	-0.3	0.4762	0.45	0.4142
Plvap	Tyzzerella	m-Cresol	0.21	-0.14	0.7	0.9965	0.26	-0.27	0.82	0.6424	0.46	-0.05	1.05	0.2082	0.36	-1.46	1.98	0.9968	0.49	0.304	0.43	0.4278
Plvap	Tyzzerella	Aminocaproic acid	0.23	-0.13	0.88	0.9965	0.25	-0.34	0.93	0.7421	0.48	-0.18	1.06	0.2701	0.38	-1.96	2.72	0.9968	-0.53	0.262	-0.4	0.4773
Plvap	Tyzzerella	Indole	0.15	-0.3	0.87	0.9965	0.33	-0.41	1.07	0.6941	0.48	-0.11	1.04	0.2618	0.2	-1.17	2.93	0.9968	-0.36	0.4047	-0.37	0.4696
Plvap	Tyzzerella	Aminohydroquinone	0.32	-0.22	0.9	0.9965	0.16	-0.08	0.45	0.5505	0.48	-0.11	1.04	0.2618	0.68	-1.36	2.14	0.9968	-0.39	0.3729	-0.78	0.1397
Plvap	Tyzzerella	2-Oxoarginine	0.08	-0.21	0.55	0.9965	0.38	-0.11	0.89	0.4234	0.46	-0.17	1.11	0.2701	0.11	-1.11	1.42	0.9968	0.21	0.6093	0.39	0.4242
Plvap	Tyzzerella	Undecanoic acid	0.17	-0.05	0.54	0.9965	0.3	-0.17	0.83	0.5863	0.47	-0.02	0.9	0.1978	0.34	-0.28	1.46	0.9968	-0.4	0.3662	-0.4	0.439
Plvap	Tyzzerella	Azelaic acid	0.21	-0.45	0.91	0.9965	0.25	-0.55	1.04	0.7898	0.46	-0.04	0.98	0.2082	0.39	-3.72	3.64	0.9968	0.72	0.1179	0.3	0.657
Plvap	Tyzzerella	Glycyl-leucine	0.06	-0.75	0.99	0.9965	0.42	-0.34	1.24	0.6471	0.47	-0.26	1.17	0.3759	0.13	-5.35	5.22	0.9968	-0.55	0.2563	-0.07	0.9037
Plvap	Tyzzerella	3-Carbamoyl-2-phenylpropionaldehyde	0.03	-0.32	0.4	0.9965	0.45	-0.04	0.98	0.2906	0.47	-0.12	1.03	0.2701	0.03	-2.49	1.49	0.9968	-0.05	0.9049	-0.36	0.446
Plvap	Tyzzerella	Atrazine	0.1	-0.36	0.73	0.9965	0.38	-0.23	1.04	0.6063	0.48	-0.34	1.13	0.3292	0.16	-2.09	1.85	0.9968	-0.25	0.5461	-0.32	0.5038
Plvap	Tyzzerella	gamma-Glutamylalanine	0.31	-0.44	1.54	0.9965	0.17	-0.32	0.69	0.7776	0.48	-0.29	1.39	0.3435	0.66	-1.41	3.79	0.9968	-0.51	0.2856	-0.58	0.3156
Plvap	Tyzzerella	Cerulenin	0.1	-0.37	0.75	0.9965	0.36	-0.47	1.19	0.673	0.46	-0.3	1.2	0.3292	0.06	-3.1	2.74	0.9968	0.46	0.3307	0.23	0.658
Plvap	Tyzzerella	gamma-L-Glutamyl-L-2-aminobutyrate	0.21	-0.86	1.67	0.9965	0.27	-0.25	0.85	0.6868	0.48	-0.49	1.62	0.4236	0.51	-2.92	2.83	0.9968	-0.45	0.3361	-0.43	0.422
Plvap	Tyzzerella	Lumichrome	0.64	0.05	1.43	0.9965	-0.18	-0.94	0.59	0.8447	0.46	-0.16	1.14	0.3366	1.15	-5.23	11.54	0.9968	0.77	0.0905	0.84	0.2844
Plvap	Tyzzerella	N-Acetyl-D-tryptophan	0.26	-0.1	0.68	0.9965	0.21	-0.25	0.69	0.6779	0.47	-0.05	1	0.2531	0.51	-2.16	2.03	0.9968	-0.36	0.4007	-0.7	0.1968
Plvap	Tyzzerella	Homatropine	0.18	-0.08	0.54	0.9965	0.3	-0.22	0.85	0.6063	0.47	-0.09	0.96	0.217	0.33	-0.48	1.93	0.9968	-0.35	0.4137	-0.48	0.3568
Plvap	Tyzzerella	N7-Methylguanosine	0.19	-0.09	0.72	0.9965	0.28	-0.29	0.87	0.6365	0.46	-0.17	1.13	0.2918	0.29	-1.38	2.18	0.9968	0.46	0.3318	0.41	0.4373
Plvap	Tyzzerella	N-Acetylaspartylglutamic acid	0.27	-0.13	0.85	0.9965	0.19	-0.35	0.78	0.7499	0.46	-0.08	1.12	0.2618	0.46	-2.45	2.33	0.9968	0.57	0.2353	0.47	0.4163
Plvap	Tyzzerella	UMP	0.59	0.22	1.03	0	-0.12	-0.54	0.37	0.8014	0.47	0	0.92	0.187	1.22	-0.17	3.93	0.9968	-0.62	0.1919	-0.94	0.1186
Plvap	Tyzzerella	25-Hydroxycholesterol	0.08	-0.32	0.6	0.9965	0.39	0.01	0.79	0.24	0.47	-0.1	1.09	0.2776	0.14	-1.61	2.11	0.9968	0.18	0.6612	0.45	0.3633
Plvap	Tyzzerella	(R)-3-Hydroxybutyric acid	0.12	-0.12	0.6	0.9965	0.34	-0.12	0.82	0.4342	0.46	-0.06	1.1	0.2443	0.2	-0.71	1.37	0.9968	0.46	0.3318	0.27	0.6009
Plvap	Tyzzerella	2-Furoate	-0.14	-0.9	0.53	0.9965	0.6	-0.45	1.62	0.5647	0.46	-0.13	1.01	0.2618	-0.23	-3.46	2.69	0.9968	0.76	0.0949	-0.18	0.811
Plvap	Tyzzerella	D-Glucopyranoside	0.21	-0.32	1.01	0.9965	0.27	-0.49	1.1	0.7856	0.48	-0.24	1.13	0.3073	0.29	-2.94	2.76	0.9968	-0.53	0.2679	-0.36	0.5101
Plvap	Tyzzerella	D-Phenylalanine	0.44	-0.08	1.28	0.9965	0.02	-0.73	0.79	0.9757	0.46	-0.22	1.18	0.363	0.71	-4.05	5.77	0.9968	0.66	0.1576	0.67	0.3191
Plvap	Tyzzerella	Hydroxyphenyllactic acid	0.16	-0.39	0.97	0.9965	0.32	-0.28	1.02	0.6868	0.48	-0.17	1.11	0.2992	0.23	-2.72	2.87	0.9968	-0.5	0.2892	-0.28	0.6048
Plvap	Tyzzerella	N-Acetyl-D-glucosamine	0.04	-0.66	0.86	0.9965	0.42	-0.65	1.47	0.7259	0.46	-0.18	1.06	0.2776	0	-3.2	3.15	0.9968	0.76	0.0929	0.06	0.9404
Plvap	Tyzzerella	Methyl jasmonate	0.15	-0.6	1.21	0.9965	0.31	-0.58	1.22	0.7776	0.46	-0.29	1.34	0.4469	0.21	-6.16	6.69	0.9968	0.68	0.1483	0.22	0.7303
Plvap	Tyzzerella	Anserine	0	-0.59	0.68	0.9965	0.46	-0.57	1.46	0.6779	0.46	-0.14	1.01	0.285	-0.06	-1.67	4.63	0.9968	0.66	0.1639	0	0.9954
Plvap	Tyzzerella	Gemfibrozil	0.41	-1.1	2.18	0.9965	0.08	-1.48	1.54	0.9646	0.48	-0.08	1	0.217	0.81	-4.76	7.42	0.9968	-0.71	0.1224	-0.51	0.4455
Plvap	Tyzzerella	Acetyl-N-formyl-5-methoxykynurenamine	0.05	-0.38	0.62	0.9965	0.42	-0.46	1.29	0.6471	0.46	-0.27	1.07	0.3292	0	-1.7	2.07	0.9968	0.46	0.3318	0.11	0.8474
Plvap	Tyzzerella	Dehydroepiandrosterone	0.48	-0.06	1.35	0.9965	-0.02	-0.63	0.63	0.9671	0.46	-0.25	1.35	0.4122	0.83	-3.71	5.9	0.9968	0.72	0.1179	0.68	0.3411
Plvap	Tyzzerella	Epiandrosterone	0.18	-0.2	0.92	0.9965	0.29	-0.35	0.92	0.6868	0.46	-0.24	1.4	0.4236	0.29	-1.33	3.68	0.9968	0.42	0.3449	0.42	0.4269
Plvap	Tyzzerella	9,10-Epoxyoctadecenoic acid	0.18	-0.1	0.7	0.9965	0.28	-0.22	0.81	0.5998	0.46	-0.1	1.1	0.2531	0.31	-0.77	2.1	0.9968	0.41	0.3562	0.44	0.4012
Plvap	Tyzzerella	9(S)-HPODE	0.13	-0.34	1.08	0.9965	0.34	-0.38	1.06	0.6779	0.46	-0.39	1.61	0.5134	0.19	-3.9	2.9	0.9968	0.35	0.4137	0.37	0.4677
Lvrn	Alloprevotella	m-Cresol	-0.44	-2.47	1.73	0.9965	-0.01	-1.91	1.81	0.9938	-0.45	-1.07	0.06	0.227	0.98	-11.47	18.79	0.9968	-0.88	0.0164	0.55	0.5807
Lvrn	Alloprevotella	Aminocaproic acid	-0.18	-0.7	0.15	0.9965	-0.28	-0.71	0.19	0.5924	-0.46	-1.13	0.11	0.3073	0.35	-1.45	2.08	0.9968	0.3	0.4751	-0.61	0.259
Lvrn	Alloprevotella	Indole	0.07	-0.47	0.84	0.9965	-0.54	-1.39	0.33	0.5173	-0.47	-1.25	0.04	0.2443	-0.05	-7.95	2.68	0.9968	0.57	0.2426	0.13	0.8213
Lvrn	Alloprevotella	Aminohydroquinone	-0.21	-0.65	0.17	0.9965	-0.25	-0.75	0.27	0.6557	-0.46	-0.99	0	0.1978	0.41	-1.99	5.44	0.9968	0.57	0.2353	-0.36	0.5275
Lvrn	Alloprevotella	2-Oxoarginine	-0.2	-0.82	0.28	0.9965	-0.26	-0.7	0.27	0.6605	-0.46	-1.09	0.09	0.2443	0.4	-1.43	3.14	0.9968	-0.49	0.304	0.43	0.4374
Lvrn	Alloprevotella	Undecanoic acid	-0.15	-1.19	0.84	0.9965	-0.3	-0.79	0.21	0.5647	-0.45	-1.57	0.59	0.4738	0.39	-1.88	3.42	0.9968	0.48	0.304	-0.34	0.528
Lvrn	Alloprevotella	Azelaic acid	-0.01	-0.37	0.39	0.9965	-0.45	-1.14	0.31	0.5787	-0.46	-1.26	0.42	0.4573	0.04	-3.29	1.82	0.9968	-0.05	0.8996	0.3	0.5241
Lvrn	Alloprevotella	Glycyl-leucine	0.02	-0.07	0.15	0.9965	-0.48	-0.92	-0.03	0.24	-0.46	-0.92	0.02	0.2082	-0.01	-0.43	0.29	0.9968	-0.09	0.8232	-0.16	0.7422
Lvrn	Alloprevotella	3-Carbamoyl-2-phenylpropionaldehyde	-0.16	-1.12	0.77	0.9965	-0.31	-1.4	0.81	0.8314	-0.47	-1.12	0.05	0.227	0.22	-5.2	9.52	0.9968	0.55	0.2563	-0.28	0.612
Lvrn	Alloprevotella	Atrazine	-0.04	-0.25	0.14	0.9965	-0.42	-0.85	0.04	0.3224	-0.46	-0.93	0.02	0.1978	0.08	-0.77	1.02	0.9968	0.11	0.7786	-0.4	0.4142
Lvrn	Alloprevotella	gamma-Glutamylalanine	-0.07	-0.47	0.24	0.9965	-0.39	-1.01	0.29	0.6125	-0.46	-1.2	0.23	0.3939	0.12	-1.3	2.98	0.9968	0.18	0.6593	-0.43	0.392
Lvrn	Alloprevotella	Cerulenin	-0.18	-0.53	0.04	0.9965	-0.28	-0.81	0.29	0.6605	-0.46	-1.01	0.19	0.285	0.33	-1.34	2.27	0.9968	-0.37	0.3931	0.5	0.3463
Lvrn	Alloprevotella	gamma-L-Glutamyl-L-2-aminobutyrate	-0.01	-0.33	0.29	0.9965	-0.44	-1.03	0.2	0.4916	-0.46	-1.13	0.18	0.3568	0.04	-1.6	1.68	0.9968	0.05	0.9017	-0.41	0.3961
Lvrn	Alloprevotella	Lumichrome	-0.19	-0.71	0.11	0.9965	-0.27	-1.09	0.6	0.7531	-0.46	-1.2	0.41	0.4469	0.25	-3.38	3.21	0.9968	-0.46	0.3318	0.43	0.4269
Lvrn	Alloprevotella	N-Acetyl-D-tryptophan	-0.22	-1.31	0.66	0.9965	-0.25	-1.58	1.17	0.8938	-0.47	-1.48	0.57	0.5334	0.07	-17.04	6.62	0.9968	0.67	0.1526	-0.33	0.6057
Lvrn	Alloprevotella	Homatropine	-0.06	-0.64	0.42	0.9965	-0.4	-1.13	0.35	0.6518	-0.46	-1.22	0.36	0.4687	0.06	-2.95	6.28	0.9968	0.37	0.3931	-0.16	0.7526
Lvrn	Alloprevotella	N7-Methylguanosine	-0.42	-1.01	-0.04	0.9922	-0.04	-0.41	0.38	0.9069	-0.46	-1	0.06	0.227	0.87	-1.67	3.93	0.9968	-0.59	0.2169	0.71	0.2638
Lvrn	Alloprevotella	N-Acetylaspartylglutamic acid	-0.16	-0.57	0.15	0.9965	-0.31	-0.8	0.2	0.5728	-0.46	-1.12	0.17	0.2992	0.29	-1.61	1.98	0.9968	-0.3	0.4829	0.53	0.3186
Lvrn	Alloprevotella	UMP	-0.52	-1.78	0.44	0.9965	0.05	-1.58	1.77	1	-0.47	-1.55	0.78	0.5428	0.3	-9.35	13.42	0.9968	0.76	0.0905	-0.68	0.3732
Lvrn	Alloprevotella	25-Hydroxycholesterol	-0.08	-0.39	0.14	0.9965	-0.39	-0.9	0.14	0.5002	-0.46	-1.02	0.15	0.285	0.12	-0.78	1.34	0.9968	-0.21	0.6161	0.37	0.4447
Lvrn	Alloprevotella	(R)-3-Hydroxybutyric acid	-0.06	-0.59	0.48	0.9965	-0.4	-1.06	0.31	0.6424	-0.46	-0.94	0.04	0.217	0.11	-2.19	2.48	0.9968	-0.64	0.1774	0.12	0.8506
Lvrn	Alloprevotella	2-Furoate	-0.07	-0.37	0.14	0.9965	-0.4	-0.84	0.08	0.4032	-0.46	-0.97	0.12	0.2618	0.1	-0.93	0.93	0.9968	-0.18	0.6655	0.39	0.4246
Lvrn	Alloprevotella	D-Glucopyranoside	-0.27	-0.62	0.01	0.9965	-0.19	-0.57	0.2	0.6605	-0.46	-0.97	0.04	0.2443	0.57	-1.44	2.92	0.9968	0.35	0.4114	-0.76	0.1546
Lvrn	Alloprevotella	D-Phenylalanine	-0.12	-0.77	0.41	0.9965	-0.34	-0.88	0.3	0.6365	-0.46	-1.18	0.17	0.3292	0.17	-1.73	2.56	0.9968	-0.44	0.3382	0.3	0.5705
Lvrn	Alloprevotella	Hydroxyphenyllactic acid	-0.17	-0.55	0.09	0.9965	-0.29	-0.78	0.26	0.6471	-0.46	-1.12	0.18	0.3435	0.34	-2.19	1.78	0.9968	0.31	0.4579	-0.56	0.2949
Lvrn	Alloprevotella	N-Acetyl-D-glucosamine	-0.12	-0.34	0.04	0.9965	-0.34	-0.82	0.17	0.5086	-0.46	-0.91	0.09	0.2531	0.22	-0.66	1.5	0.9968	-0.36	0.4089	0.35	0.4927
Lvrn	Alloprevotella	Methyl jasmonate	-0.09	-0.48	0.24	0.9965	-0.37	-0.95	0.27	0.6245	-0.46	-0.94	0.09	0.2618	0.15	-1.47	1.99	0.9968	-0.45	0.3318	0.22	0.6733
Lvrn	Alloprevotella	Anserine	-0.06	-0.36	0.18	0.9965	-0.41	-0.76	-0.03	0.203	-0.46	-0.97	-0.01	0.1756	0.09	-1.1	0.59	0.9968	-0.1	0.7978	0.52	0.3026
Lvrn	Alloprevotella	Gemfibrozil	-0.12	-0.69	0.31	0.9965	-0.35	-1.04	0.41	0.6779	-0.46	-1.16	0.28	0.388	0.14	-3.21	4.21	0.9968	0.5	0.2965	-0.24	0.6556
Lvrn	Alloprevotella	Acetyl-N-formyl-5-methoxykynurenamine	-0.16	-0.62	0.23	0.9965	-0.3	-1	0.41	0.7047	-0.46	-0.93	0.13	0.2618	0.28	-1.71	5.07	0.9968	-0.48	0.304	0.36	0.509
Lvrn	Alloprevotella	Dehydroepiandrosterone	-0.2	-0.57	0.07	0.9965	-0.26	-0.82	0.4	0.6982	-0.46	-0.99	0.21	0.285	0.37	-2.47	3.63	0.9968	-0.49	0.304	0.43	0.4356
Lvrn	Alloprevotella	Epiandrosterone	-0.46	-1.05	0.02	0.9965	0	-0.44	0.47	1	-0.46	-1	0.01	0.2082	0.96	-4.13	3.69	0.9968	-0.61	0.2041	0.76	0.2361
Lvrn	Alloprevotella	9,10-Epoxyoctadecenoic acid	-0.14	-0.48	0.12	0.9965	-0.32	-0.71	0.09	0.4234	-0.46	-0.99	0.04	0.2082	0.29	-1.1	1.1	0.9968	-0.2	0.6262	0.71	0.1634
Lvrn	Alloprevotella	9(S)-HPODE	-0.09	-0.36	0.13	0.9965	-0.37	-0.91	0.25	0.5924	-0.46	-0.93	0.12	0.2531	0.13	-0.84	2.49	0.9968	-0.41	0.3562	0.24	0.6477
Lvrn	Anaeroplasma	m-Cresol	-0.12	-1.32	0.98	0.9965	-0.43	-0.81	-0.05	0.24	-0.55	-1.82	0.66	0.4573	0.29	-3.04	3.28	0.9968	-0.32	0.4434	0.39	0.4205
Lvrn	Anaeroplasma	Aminocaproic acid	-0.37	-1.14	0.08	0.9965	-0.18	-0.88	0.58	0.8415	-0.55	-1.36	0.23	0.3568	0.54	-3.94	3.99	0.9968	0.64	0.1774	-0.58	0.3437
Lvrn	Anaeroplasma	Indole	0	-0.78	0.79	0.9965	-0.58	-2.1	1.05	0.7531	-0.58	-2.29	0.94	0.5938	0.01	-3.16	6.4	0.9968	0.37	0.3996	0.04	0.9402
Lvrn	Anaeroplasma	Aminohydroquinone	-0.14	-0.46	0.12	0.9965	-0.42	-1.3	0.52	0.7172	-0.56	-1.47	0.43	0.441	0.14	-1.45	3.48	0.9968	0.42	0.3509	-0.34	0.495
Lvrn	Anaeroplasma	2-Oxoarginine	0.04	-1.2	1.31	0.9965	-0.6	-0.9	-0.27	0	-0.56	-1.85	0.66	0.4939	0.22	-6.03	6.72	0.9968	0.08	0.8477	0.6	0.2177
Lvrn	Anaeroplasma	Undecanoic acid	-0.12	-0.91	0.56	0.9965	-0.43	-1.26	0.44	0.673	-0.55	-1.44	0.33	0.4181	0.12	-6.97	3.88	0.9968	0.4	0.3692	-0.31	0.5207
Lvrn	Anaeroplasma	Azelaic acid	-0.04	-0.5	0.34	0.9965	-0.51	-1.36	0.43	0.6245	-0.55	-1.45	0.46	0.4526	0.05	-2.84	2.43	0.9968	-0.24	0.5685	0.21	0.6511
Lvrn	Anaeroplasma	Glycyl-leucine	0	-0.59	0.75	1	-0.56	-1.55	0.48	0.6471	-0.56	-1.85	0.62	0.4939	0.02	-2.88	5.61	0.9968	-0.01	0.9824	-0.12	0.7964
Lvrn	Anaeroplasma	3-Carbamoyl-2-phenylpropionaldehyde	-0.08	-0.79	0.42	0.9965	-0.47	-1.27	0.4	0.6304	-0.55	-1.43	0.3	0.3822	0.07	-3.73	2.57	0.9968	0.28	0.5112	-0.32	0.4878
Lvrn	Anaeroplasma	Atrazine	-0.1	-0.44	0.1	0.9965	-0.45	-1.29	0.41	0.6647	-0.56	-1.36	0.26	0.388	0.11	-2.15	1.75	0.9968	0.38	0.3829	-0.28	0.5613
Lvrn	Anaeroplasma	gamma-Glutamylalanine	-0.05	-1.35	1.44	0.9965	-0.52	-2.14	1.14	0.7657	-0.57	-1.58	0.51	0.504	0.05	-7.89	7.6	0.9968	0.89	0.0164	-0.05	0.963
Lvrn	Anaeroplasma	Cerulenin	-0.23	-1.32	0.6	0.9965	-0.32	-0.69	0.09	0.4436	-0.55	-1.63	0.45	0.4687	0.48	-1.88	3.34	0.9968	-0.54	0.262	0.44	0.4184
Lvrn	Anaeroplasma	gamma-L-Glutamyl-L-2-aminobutyrate	0.26	-1.29	2.32	0.9965	-0.83	-2.53	0.87	0.6647	-0.57	-1.68	0.79	0.5428	-0.03	-9.69	10.89	0.9968	0.9	0.0164	0.3	0.7785
Lvrn	Anaeroplasma	Lumichrome	-0.15	-0.8	0.34	0.9965	-0.4	-1.04	0.31	0.6125	-0.55	-1.33	0.33	0.4236	0.27	-1.53	3.48	0.9968	-0.4	0.3709	0.4	0.4246
Lvrn	Anaeroplasma	N-Acetyl-D-tryptophan	-0.11	-1.15	0.71	0.9965	-0.43	-1.02	0.18	0.5505	-0.54	-1.55	0.44	0.4062	0.21	-8.39	3.13	0.9968	0.37	0.3943	-0.33	0.495
Lvrn	Anaeroplasma	Homatropine	-0.04	-0.31	0.16	0.9965	-0.52	-1.49	0.49	0.673	-0.56	-1.47	0.41	0.4573	0	-1.8	1.4	0.9968	0.44	0.3382	-0.09	0.8662
Lvrn	Anaeroplasma	N7-Methylguanosine	-0.16	-1.21	0.76	0.9965	-0.39	-0.58	-0.19	0	-0.55	-1.64	0.41	0.4526	0.43	-2.37	6.44	0.9968	-0.25	0.5461	0.64	0.1991
Lvrn	Anaeroplasma	N-Acetylaspartylglutamic acid	-0.09	-0.93	0.7	0.9965	-0.46	-0.8	-0.12	0	-0.55	-1.46	0.32	0.4062	0.25	-5.6	7.35	0.9968	-0.16	0.6895	0.54	0.2681
Lvrn	Anaeroplasma	UMP	-0.25	-1.48	0.6	0.9965	-0.28	-0.64	0.07	0.3917	-0.53	-1.6	0.39	0.4181	0.58	-3.16	6.21	0.9968	0.57	0.2423	-0.47	0.3973
Lvrn	Anaeroplasma	25-Hydroxycholesterol	-0.11	-0.54	0.18	0.9965	-0.44	-1.35	0.57	0.6941	-0.56	-1.42	0.45	0.388	0.11	-1.57	4.64	0.9968	-0.52	0.2733	0.23	0.6538
Lvrn	Anaeroplasma	(R)-3-Hydroxybutyric acid	-0.05	-0.62	0.41	0.9965	-0.5	-1.45	0.57	0.6779	-0.55	-1.5	0.53	0.4526	0.02	-2.46	2.06	0.9968	-0.4	0.3647	0.17	0.7292
Lvrn	Anaeroplasma	2-Furoate	-0.11	-0.48	0.11	0.9965	-0.44	-1.31	0.54	0.691	-0.55	-1.35	0.41	0.4236	0.11	-2.72	2.21	0.9968	-0.44	0.3367	0.27	0.5819
Lvrn	Anaeroplasma	D-Glucopyranoside	-0.25	-1.7	0.95	0.9965	-0.28	-0.77	0.24	0.6557	-0.53	-1.94	0.78	0.5517	0.7	-2.51	8.89	0.9968	0.38	0.3838	-0.72	0.1559
Lvrn	Anaeroplasma	D-Phenylalanine	-0.09	-0.72	0.4	0.9965	-0.46	-1.27	0.41	0.6424	-0.55	-1.54	0.37	0.4236	0.09	-3.77	3.68	0.9968	-0.33	0.4396	0.29	0.536
Lvrn	Anaeroplasma	Hydroxyphenyllactic acid	-0.12	-1.41	0.98	0.9965	-0.41	-0.77	-0.05	0.1585	-0.53	-1.79	0.61	0.4939	0.49	-5.8	5.2	0.9968	0.27	0.5285	-0.54	0.2823
Lvrn	Anaeroplasma	N-Acetyl-D-glucosamine	-0.09	-0.59	0.33	0.9965	-0.46	-1.16	0.33	0.5924	-0.55	-1.29	0.38	0.4062	0.16	-2.21	3.64	0.9968	-0.28	0.5112	0.34	0.4655
Lvrn	Anaeroplasma	Methyl jasmonate	-0.06	-0.54	0.25	0.9965	-0.49	-1.38	0.5	0.6647	-0.55	-1.32	0.47	0.4526	0.04	-2.81	1.88	0.9968	-0.34	0.4199	0.22	0.6364
Lvrn	Anaeroplasma	Anserine	-0.21	-0.6	0.05	0.9965	-0.35	-1.15	0.53	0.7259	-0.56	-1.37	0.37	0.3822	0.28	-2.44	2.67	0.9968	-0.55	0.2563	0.38	0.4786
Lvrn	Anaeroplasma	Gemfibrozil	-0.09	-0.81	0.41	0.9965	-0.47	-1.56	0.7	0.7259	-0.56	-1.62	0.51	0.48	0.04	-2.52	3.73	0.9968	0.52	0.2782	-0.17	0.7422
Lvrn	Anaeroplasma	Acetyl-N-formyl-5-methoxykynurenamine	-0.11	-1.21	0.6	0.9965	-0.42	-1.35	0.58	0.7025	-0.53	-1.46	0.78	0.5134	0.17	-2.49	4.48	0.9968	-0.48	0.304	0.3	0.5533
Lvrn	Anaeroplasma	Dehydroepiandrosterone	-0.15	-0.87	0.37	0.9965	-0.4	-1.02	0.3	0.6063	-0.55	-1.35	0.35	0.4292	0.28	-1.05	5.12	0.9968	-0.4	0.3644	0.39	0.427
Lvrn	Anaeroplasma	Epiandrosterone	-0.13	-1.64	1.26	0.9965	-0.43	-0.89	0.07	0.3508	-0.56	-2.1	0.99	0.5556	0.5	-4.2	5.04	0.9968	-0.19	0.6463	0.68	0.1577
Lvrn	Anaeroplasma	9,10-Epoxyoctadecenoic acid	-0.3	-0.98	0.12	0.9965	-0.25	-0.95	0.53	0.7303	-0.55	-1.36	0.33	0.3696	0.44	-2.46	3.69	0.9968	-0.46	0.3318	0.66	0.2204
Lvrn	Anaeroplasma	9(S)-HPODE	-0.05	-0.5	0.33	0.9965	-0.5	-1.29	0.37	0.5998	-0.55	-1.34	0.46	0.4292	0.08	-8.46	1.65	0.9968	-0.23	0.5858	0.27	0.5489
Lvrn	Anaerotruncus	m-Cresol	0.41	-0.02	1.13	0.9965	-0.22	-0.83	0.44	0.7391	0.2	-0.4	0.86	0.6498	0.89	-11.37	15.15	0.9968	0.64	0.1774	0.66	0.3528
Lvrn	Anaerotruncus	Aminocaproic acid	0.25	-0.25	0.86	0.9965	-0.03	-0.28	0.22	0.9041	0.22	-0.29	0.78	0.5653	0.97	-3.6	4.32	0.9968	-0.34	0.4301	-0.7	0.241
Lvrn	Anaerotruncus	Indole	0.05	-0.58	0.77	0.9965	0.15	-0.67	1.02	0.8787	0.21	-0.33	0.79	0.5185	0.07	-8.89	6.94	0.9968	-0.6	0.214	-0.06	0.9293
Lvrn	Anaerotruncus	Aminohydroquinone	0.23	-0.22	0.96	0.9965	-0.01	-0.74	0.87	0.9731	0.22	-0.71	1.05	0.6714	0.34	-6.53	5.68	0.9968	-0.4	0.3631	-0.5	0.3927
Lvrn	Anaerotruncus	2-Oxoarginine	0.22	-0.14	0.8	0.9965	-0.02	-0.68	0.63	0.9938	0.2	-0.31	0.71	0.5653	0.39	-5.05	7.17	0.9968	0.41	0.3594	0.55	0.3517
Lvrn	Anaerotruncus	Undecanoic acid	0.17	-0.48	1.02	0.9965	0.04	-0.53	0.65	0.9473	0.21	-0.45	0.83	0.5696	0.65	-2.72	8.89	0.9968	-0.34	0.4301	-0.46	0.4142
Lvrn	Anaerotruncus	Azelaic acid	0.19	-0.35	0.97	0.9965	0	-0.86	0.89	0.9836	0.2	-0.42	0.71	0.5696	0.1	-17.69	8.6	0.9968	0.63	0.1821	0.32	0.6326
Lvrn	Anaerotruncus	Glycyl-leucine	0.02	-0.29	0.36	0.9965	0.19	-0.33	0.81	0.7735	0.21	-0.29	0.75	0.5134	0.04	-2.65	6.64	0.9968	-0.45	0.3318	-0.02	0.9703
Lvrn	Anaerotruncus	3-Carbamoyl-2-phenylpropionaldehyde	0.1	-0.28	0.7	0.9965	0.11	-0.75	0.98	0.9272	0.21	-0.64	1.02	0.6939	0.1	-5.65	7.52	0.9968	-0.2	0.6262	-0.42	0.4324
Lvrn	Anaerotruncus	Atrazine	0.19	-0.08	0.55	0.9965	0.02	-0.38	0.45	0.9783	0.21	-0.25	0.64	0.5185	0.64	-5.59	4.16	0.9968	-0.42	0.3495	-0.43	0.4547
Lvrn	Anaerotruncus	gamma-Glutamylalanine	0.22	-0.02	0.64	0.9965	-0.01	-0.49	0.55	0.9671	0.21	-0.28	0.66	0.504	0.58	-5.94	7.13	0.9968	-0.42	0.3482	-0.49	0.4024
Lvrn	Anaerotruncus	Cerulenin	0.21	-0.29	0.87	0.9965	-0.02	-0.42	0.43	0.9757	0.2	-0.46	0.99	0.7645	0.68	-6.21	6.38	0.9968	0.36	0.4047	0.61	0.3089
Lvrn	Anaerotruncus	gamma-L-Glutamyl-L-2-aminobutyrate	0.15	-0.09	0.54	0.9965	0.06	-0.42	0.61	0.9214	0.21	-0.28	0.68	0.4939	0.35	-3.58	7.54	0.9968	-0.34	0.4184	-0.41	0.4599
Lvrn	Anaerotruncus	Lumichrome	0.24	-0.14	0.76	0.9965	-0.05	-0.58	0.53	0.9243	0.2	-0.43	0.86	0.6498	0.56	-6.37	13.89	0.9968	0.44	0.3382	0.57	0.3499
Lvrn	Anaerotruncus	N-Acetyl-D-tryptophan	0.17	-0.18	0.65	0.9965	0.05	-0.48	0.57	0.9473	0.21	-0.41	0.81	0.6605	0.45	-4.87	3.94	0.9968	-0.33	0.4302	-0.47	0.4092
Lvrn	Anaerotruncus	Homatropine	0.07	-0.23	0.45	0.9965	0.15	-0.32	0.64	0.7776	0.21	-0.37	0.72	0.5088	0.18	-3.96	3.41	0.9968	-0.19	0.6397	-0.28	0.5932
Lvrn	Anaerotruncus	N7-Methylguanosine	0.13	-0.4	0.76	0.9965	0.06	-0.65	0.82	0.9699	0.2	-0.7	1.12	0.8156	0.34	-3.41	5.98	0.9968	0.19	0.6464	0.72	0.2074
Lvrn	Anaerotruncus	N-Acetylaspartylglutamic acid	0.24	-0.33	1.06	0.9965	-0.05	-0.8	0.73	0.9329	0.19	-0.73	1.16	0.7984	0.39	-6.5	4.36	0.9968	0.39	0.3729	0.63	0.2958
Lvrn	Anaerotruncus	UMP	0.47	0	1.24	0.9965	-0.26	-0.73	0.27	0.6693	0.22	-0.31	0.76	0.5696	1.38	-14.15	34.66	0.9968	-0.59	0.2238	-0.77	0.2678
Lvrn	Anaerotruncus	25-Hydroxycholesterol	0.16	-0.09	0.6	0.9965	0.03	-0.49	0.57	0.9699	0.2	-0.39	0.81	0.6605	0.35	-3.79	3.7	0.9968	0.39	0.3813	0.44	0.4435
Lvrn	Anaerotruncus	(R)-3-Hydroxybutyric acid	0.4	-0.43	1.35	0.9965	-0.21	-1.33	0.88	0.8684	0.2	-0.37	0.77	0.6498	0.62	-26.24	16.7	0.9968	0.79	0.0753	0.52	0.5392
Lvrn	Anaerotruncus	2-Furoate	0.16	-0.08	0.58	0.9965	0.04	-0.38	0.48	0.9536	0.2	-0.25	0.66	0.5235	0.39	-6.64	4.22	0.9968	0.38	0.3884	0.44	0.4369
Lvrn	Anaerotruncus	D-Glucopyranoside	0.16	-0.56	0.85	0.9965	0.06	-0.19	0.33	0.8236	0.22	-0.45	0.9	0.5989	0.84	-1.19	3.58	0.9968	-0.17	0.6704	-0.81	0.1349
Lvrn	Anaerotruncus	D-Phenylalanine	0.53	-0.45	2.04	0.9965	-0.34	-1.63	0.97	0.8314	0.19	-0.88	1.26	0.8156	0.41	-12.8	10.5	0.9968	0.78	0.0813	0.7	0.4115
Lvrn	Anaerotruncus	Hydroxyphenyllactic acid	0.3	-0.31	1.02	0.9965	-0.07	-0.44	0.32	0.8486	0.22	-0.46	0.84	0.5841	1	-2.69	6.34	0.9968	-0.41	0.3594	-0.67	0.2759
Lvrn	Anaerotruncus	N-Acetyl-D-glucosamine	0.15	-0.17	0.48	0.9965	0.05	-0.26	0.36	0.9041	0.2	-0.24	0.68	0.5428	0.63	-2.84	7	0.9968	0.35	0.4114	0.45	0.4289
Lvrn	Anaerotruncus	Methyl jasmonate	0.16	-0.03	0.48	0.9965	0.04	-0.47	0.59	0.956	0.2	-0.38	0.84	0.6605	0.29	-4.51	4.08	0.9968	0.44	0.3382	0.36	0.5313
Lvrn	Anaerotruncus	Anserine	0.21	-0.64	1.45	0.9965	-0.02	-1.1	1.1	0.9731	0.19	-1.22	1.39	0.8099	0.3	-6.31	7.69	0.9968	0.39	0.38	0.57	0.3386
Lvrn	Anaerotruncus	Gemfibrozil	0.47	-0.34	1.75	0.9965	-0.24	-0.96	0.5	0.7694	0.23	-0.42	0.96	0.6658	1.05	-12.54	12.35	0.9968	-0.75	0.0962	-0.57	0.47
Lvrn	Anaerotruncus	Acetyl-N-formyl-5-methoxykynurenamine	0.12	-0.12	0.45	0.9965	0.09	-0.31	0.49	0.8714	0.2	-0.28	0.75	0.5653	0.37	-3.28	4.01	0.9968	0.25	0.5462	0.47	0.396
Lvrn	Anaerotruncus	Dehydroepiandrosterone	0.33	0.01	0.84	0.9965	-0.13	-0.66	0.43	0.8087	0.2	-0.45	0.9	0.7264	0.68	-6.89	8.68	0.9968	0.54	0.262	0.62	0.3437
Lvrn	Anaerotruncus	Epiandrosterone	0.02	-0.29	0.38	0.9965	0.18	-0.18	0.55	0.6647	0.2	-0.3	0.7	0.5334	0.27	-3.53	2.9	0.9968	0.03	0.9352	0.75	0.1734
Lvrn	Anaerotruncus	9,10-Epoxyoctadecenoic acid	0.2	-0.31	0.76	0.9965	0	-0.47	0.5	0.9861	0.2	-0.52	0.93	0.7156	0.57	-5.16	5.79	0.9968	0.26	0.5343	0.77	0.1776
Lvrn	Anaerotruncus	9(S)-HPODE	0.05	-0.17	0.33	0.9965	0.15	-0.38	0.73	0.8277	0.2	-0.4	0.89	0.6714	0.14	-2.93	1.9	0.9968	0.15	0.7024	0.36	0.496
Lvrn	Bacteria_unclassified	m-Cresol	-0.04	-0.33	0.24	0.9965	-0.42	-0.78	-0.03	0.2241	-0.46	-1.04	-0.01	0.1756	0.06	-1.34	0.57	0.9968	-0.07	0.8695	0.49	0.3288
Lvrn	Bacteria_unclassified	Aminocaproic acid	-0.36	-1	0.02	0.9965	-0.09	-0.47	0.27	0.8207	-0.45	-0.97	-0.06	0.1298	0.8	-0.23	2.13	0.9968	0.56	0.2473	-0.64	0.2958
Lvrn	Bacteria_unclassified	Indole	-0.01	-0.27	0.25	0.9965	-0.45	-0.83	-0.05	0.1817	-0.45	-0.8	-0.12	0.0536	0.01	-1.24	0.83	0.9968	0.31	0.4596	-0.03	0.9572
Lvrn	Bacteria_unclassified	Aminohydroquinone	-0.07	-0.48	0.25	0.9965	-0.38	-0.9	0.18	0.5787	-0.45	-1.09	0.2	0.363	0.14	-1.42	6.29	0.9968	0.17	0.6737	-0.44	0.3773
Lvrn	Bacteria_unclassified	2-Oxoarginine	-0.09	-0.49	0.17	0.9965	-0.36	-0.84	0.16	0.5173	-0.45	-0.95	0.09	0.2992	0.14	-1.99	1.75	0.9968	-0.21	0.6172	0.48	0.3496
Lvrn	Bacteria_unclassified	Undecanoic acid	-0.1	-0.55	0.31	0.9965	-0.35	-0.82	0.1	0.3917	-0.45	-0.81	-0.1	0.0536	0.17	-1.62	1.29	0.9968	0.26	0.5333	-0.39	0.4373
Lvrn	Bacteria_unclassified	Azelaic acid	-0.06	-0.44	0.22	0.9965	-0.39	-0.71	-0.04	0.203	-0.45	-0.89	-0.07	0.1298	0.1	-0.95	0.8	0.9968	-0.48	0.304	0.14	0.8027
Lvrn	Bacteria_unclassified	Glycyl-leucine	0.13	-0.14	0.61	0.9965	-0.58	-1.04	-0.13	0.1236	-0.46	-0.9	-0.04	0.11	-0.14	-4.69	0.48	0.9968	0.58	0.2279	0.22	0.703
Lvrn	Bacteria_unclassified	3-Carbamoyl-2-phenylpropionaldehyde	0	-0.57	0.49	0.9965	-0.45	-1.03	0.15	0.4137	-0.45	-1.23	0.18	0.3568	0.03	-3.93	3.77	0.9968	0.03	0.9455	-0.44	0.3745
Lvrn	Bacteria_unclassified	Atrazine	-0.19	-1.19	0.86	0.9965	-0.27	-1.56	0.95	0.8714	-0.46	-0.85	-0.07	0.1467	0.35	-4.37	5.62	0.9968	0.83	0.0425	-0.23	0.7882
Lvrn	Bacteria_unclassified	gamma-Glutamylalanine	-0.16	-0.43	0.04	0.9965	-0.3	-0.61	0.04	0.3782	-0.45	-0.78	-0.1	0.0536	0.32	-0.14	1.21	0.9968	0.42	0.3449	-0.37	0.483
Lvrn	Bacteria_unclassified	Cerulenin	-0.37	-0.92	0.01	0.9965	-0.08	-0.44	0.32	0.813	-0.45	-0.94	0.01	0.217	0.79	-1.86	3.01	0.9968	-0.68	0.1483	0.55	0.4056
Lvrn	Bacteria_unclassified	gamma-L-Glutamyl-L-2-aminobutyrate	-0.12	-0.4	0.08	0.9965	-0.33	-0.63	-0.02	0.2241	-0.45	-0.79	-0.12	0.0536	0.22	-0.26	0.9	0.9968	0.38	0.3828	-0.31	0.5429
Lvrn	Bacteria_unclassified	Lumichrome	-0.06	-0.41	0.28	0.9965	-0.4	-0.71	-0.06	0.1236	-0.46	-0.91	0	0.187	0.14	-3.65	1.18	0.9968	-0.12	0.7726	0.5	0.3238
Lvrn	Bacteria_unclassified	N-Acetyl-D-tryptophan	-0.06	-0.35	0.17	0.9965	-0.39	-0.64	-0.12	0.0722	-0.45	-0.8	-0.13	0	0.09	-0.94	0.62	0.9968	0.14	0.7167	-0.43	0.3871
Lvrn	Bacteria_unclassified	Homatropine	-0.06	-0.25	0.12	0.9965	-0.39	-0.77	0.01	0.2571	-0.45	-0.81	-0.08	0.11	0.1	-0.29	0.94	0.9968	0.42	0.3495	-0.15	0.7821
Lvrn	Bacteria_unclassified	N7-Methylguanosine	-0.04	-0.44	0.37	0.9965	-0.41	-0.71	-0.12	0	-0.46	-0.97	0.04	0.2531	0.13	-5.88	5.89	0.9968	-0.06	0.8967	0.71	0.1584
Lvrn	Bacteria_unclassified	N-Acetylaspartylglutamic acid	-0.15	-0.58	0.16	0.9965	-0.31	-0.69	0.07	0.4637	-0.45	-0.87	0.03	0.227	0.31	-1.44	3.96	0.9968	-0.28	0.5097	0.53	0.3127
Lvrn	Bacteria_unclassified	UMP	-0.1	-0.4	0.09	0.9965	-0.35	-0.61	-0.07	0.1585	-0.45	-0.78	-0.13	0.0536	0.2	-0.38	0.78	0.9968	0.19	0.6464	-0.57	0.2806
Lvrn	Bacteria_unclassified	25-Hydroxycholesterol	-0.17	-0.75	0.35	0.9965	-0.28	-0.87	0.36	0.7025	-0.45	-0.96	0.1	0.2364	0.32	-1.93	2.75	0.9968	-0.65	0.1729	0.28	0.6504
Lvrn	Bacteria_unclassified	(R)-3-Hydroxybutyric acid	0.02	-0.26	0.37	0.9965	-0.48	-0.88	-0.04	0.1817	-0.46	-1.07	0.02	0.1978	-0.01	-2.29	0.6	0.9968	0.05	0.9005	0.39	0.4262
Lvrn	Bacteria_unclassified	2-Furoate	-0.14	-0.41	0.05	0.9965	-0.32	-0.66	0.05	0.3917	-0.45	-0.82	-0.01	0.1618	0.28	-0.35	1.09	0.9968	-0.42	0.3449	0.33	0.5289
Lvrn	Bacteria_unclassified	D-Glucopyranoside	-0.57	-1.3	-0.09	0.8003	0.13	-0.29	0.55	0.8087	-0.45	-1.01	0.08	0.2364	1.24	-2.4	6.22	0.9968	0.64	0.1774	-0.91	0.1634
Lvrn	Bacteria_unclassified	D-Phenylalanine	-0.03	-0.41	0.33	0.9965	-0.43	-0.89	0.08	0.4032	-0.45	-1.02	0.14	0.3435	0.04	-2.96	2.54	0.9968	-0.07	0.8695	0.41	0.4039
Lvrn	Bacteria_unclassified	Hydroxyphenyllactic acid	-0.35	-0.98	0.07	0.9965	-0.1	-0.62	0.42	0.8714	-0.45	-0.95	0.07	0.2364	0.71	-1.69	3.33	0.9968	0.59	0.2169	-0.59	0.3456
Lvrn	Bacteria_unclassified	N-Acetyl-D-glucosamine	-0.16	-0.49	0.04	0.9965	-0.29	-0.71	0.18	0.5505	-0.45	-0.89	0.05	0.2082	0.31	-0.55	1.74	0.9968	-0.51	0.2819	0.32	0.5583
Lvrn	Bacteria_unclassified	Methyl jasmonate	-0.05	-0.22	0.08	0.9965	-0.4	-0.7	-0.09	0.0722	-0.45	-0.79	-0.09	0.0536	0.1	-0.36	0.47	0.9968	-0.17	0.6712	0.31	0.5135
Lvrn	Bacteria_unclassified	Anserine	-0.4	-1.93	1.08	0.9965	-0.05	-1.94	1.89	0.9699	-0.45	-1.37	0.84	0.4847	0.21	-11.07	11.31	0.9968	-0.79	0.0739	0.56	0.4718
Lvrn	Bacteria_unclassified	Gemfibrozil	-0.07	-0.44	0.15	0.9965	-0.38	-0.75	0	0.2571	-0.45	-0.96	-0.02	0.1756	0.13	-0.7	0.83	0.9968	0.25	0.5438	-0.31	0.5211
Lvrn	Bacteria_unclassified	Acetyl-N-formyl-5-methoxykynurenamine	-0.12	-0.56	0.17	0.9965	-0.33	-0.54	-0.12	0	-0.45	-0.82	-0.06	0.1298	0.22	-1.43	0.77	0.9968	-0.32	0.4455	0.39	0.444
Lvrn	Bacteria_unclassified	Dehydroepiandrosterone	-0.15	-0.46	0.03	0.9965	-0.3	-0.7	0.12	0.5086	-0.45	-0.83	-0.04	0.1298	0.32	-0.23	1.83	0.9968	-0.35	0.4114	0.45	0.3935
Lvrn	Bacteria_unclassified	Epiandrosterone	-0.14	-0.53	0.16	0.9965	-0.31	-0.6	0	0.2571	-0.45	-0.89	-0.04	0.1618	0.29	-1.21	0.99	0.9968	-0.2	0.6268	0.69	0.178
Lvrn	Bacteria_unclassified	9,10-Epoxyoctadecenoic acid	-0.31	-0.92	0.17	0.9965	-0.14	-0.73	0.48	0.8314	-0.45	-1.02	0.15	0.2776	0.61	-3.11	6.15	0.9968	-0.45	0.3367	0.72	0.2114
Lvrn	Bacteria_unclassified	9(S)-HPODE	-0.09	-0.38	0.09	0.9965	-0.36	-0.74	0.05	0.3508	-0.45	-0.83	0.01	0.1978	0.16	-0.51	0.97	0.9968	-0.37	0.3931	0.25	0.6206
Lvrn	Bacteroidales_unclassified	m-Cresol	-0.18	-0.66	0.18	0.9965	-0.32	-0.81	0.17	0.5505	-0.5	-1.21	0.08	0.2443	0.32	-1.35	1.42	0.9968	-0.51	0.2819	0.36	0.5003
Lvrn	Bacteroidales_unclassified	Aminocaproic acid	-0.25	-0.87	0.1	0.9965	-0.25	-0.64	0.13	0.5173	-0.5	-1.23	-0.03	0.1756	0.48	-0.67	1.97	0.9968	0.43	0.3383	-0.58	0.288
Lvrn	Bacteroidales_unclassified	Indole	0.11	-0.56	1.04	0.9965	-0.62	-1.74	0.39	0.5647	-0.51	-1.24	0.02	0.2082	-0.13	-4.88	4.46	0.9968	0.59	0.2169	0.2	0.7283
Lvrn	Bacteroidales_unclassified	Aminohydroquinone	-0.13	-0.59	0.14	0.9965	-0.37	-0.92	0.21	0.5998	-0.5	-1.08	0.07	0.2443	0.18	-0.97	2.77	0.9968	0.36	0.4088	-0.37	0.4524
Lvrn	Bacteroidales_unclassified	2-Oxoarginine	-0.18	-0.9	0.41	0.9965	-0.33	-1.11	0.5	0.7172	-0.5	-1.15	0.21	0.3292	0.23	-2.4	3.76	0.9968	-0.47	0.3195	0.4	0.4472
Lvrn	Bacteroidales_unclassified	Undecanoic acid	-0.04	-0.45	0.29	0.9965	-0.46	-0.97	0.03	0.3224	-0.5	-1.06	-0.01	0.187	0.03	-1.5	1.01	0.9968	0.1	0.8012	-0.43	0.3695
Lvrn	Bacteroidales_unclassified	Azelaic acid	0.34	-0.86	1.68	0.9965	-0.84	-2.27	0.58	0.6245	-0.5	-1.09	0.05	0.2364	-0.62	-8.01	3.78	0.9968	-0.85	0.0297	-0.36	0.6781
Lvrn	Bacteroidales_unclassified	Glycyl-leucine	0.12	-0.57	1.08	0.9965	-0.63	-1.31	0.06	0.3224	-0.51	-1.2	0.31	0.3568	0	-7.36	4.87	0.9968	0.55	0.2581	0.23	0.6803
Lvrn	Bacteroidales_unclassified	3-Carbamoyl-2-phenylpropionaldehyde	0	-0.52	0.47	0.9965	-0.51	-1.21	0.23	0.4733	-0.51	-1.39	0.25	0.3568	0.01	-5.09	3.77	0.9968	0.02	0.9686	-0.44	0.3589
Lvrn	Bacteroidales_unclassified	Atrazine	-0.13	-0.66	0.32	0.9965	-0.38	-1.14	0.36	0.6471	-0.51	-1.01	0	0.1978	0.16	-4.01	2.52	0.9968	0.49	0.304	-0.26	0.6131
Lvrn	Bacteroidales_unclassified	gamma-Glutamylalanine	-0.19	-0.53	0.14	0.9965	-0.32	-0.88	0.25	0.6424	-0.51	-0.97	-0.06	0.1298	0.34	-0.36	2.46	0.9968	0.64	0.1774	-0.29	0.6199
Lvrn	Bacteroidales_unclassified	Cerulenin	-0.24	-0.61	0.01	0.9965	-0.27	-0.69	0.17	0.5431	-0.51	-1.2	0.09	0.2082	0.44	-0.43	1.65	0.9968	-0.51	0.2851	0.47	0.3943
Lvrn	Bacteroidales_unclassified	gamma-L-Glutamyl-L-2-aminobutyrate	-0.13	-0.4	0.13	0.9965	-0.38	-0.88	0.15	0.4538	-0.51	-0.95	-0.07	0.1298	0.22	-0.28	1.64	0.9968	0.58	0.2353	-0.22	0.6906
Lvrn	Bacteroidales_unclassified	Lumichrome	-0.23	-0.58	0.01	0.9965	-0.28	-0.65	0.11	0.5002	-0.51	-1	-0.03	0.1298	0.44	-0.11	2.15	0.9968	-0.58	0.2344	0.39	0.4902
Lvrn	Bacteroidales_unclassified	N-Acetyl-D-tryptophan	-0.13	-0.63	0.21	0.9965	-0.37	-0.82	0.11	0.4538	-0.5	-1.19	0.07	0.2701	0.21	-1.51	2.1	0.9968	0.41	0.3604	-0.34	0.5038
Lvrn	Bacteroidales_unclassified	Homatropine	-0.04	-0.25	0.06	0.9965	-0.46	-0.93	0.02	0.2745	-0.51	-0.99	-0.04	0.1756	0.06	-0.46	0.52	0.9968	0.22	0.5937	-0.21	0.6573
Lvrn	Bacteroidales_unclassified	N7-Methylguanosine	-0.11	-0.54	0.29	0.9965	-0.4	-0.71	-0.07	0.1236	-0.51	-1.08	-0.01	0.1756	0.22	-2.06	0.76	0.9968	-0.16	0.6879	0.67	0.1769
Lvrn	Bacteroidales_unclassified	N-Acetylaspartylglutamic acid	-0.19	-0.66	0.15	0.9965	-0.32	-0.61	-0.02	0.2241	-0.51	-1.11	-0.04	0.1618	0.35	-0.99	1.02	0.9968	-0.38	0.3873	0.5	0.3421
Lvrn	Bacteroidales_unclassified	UMP	-0.33	-0.89	0.05	0.9965	-0.18	-0.62	0.29	0.7391	-0.5	-1.12	0.05	0.217	0.62	-1.35	3.26	0.9968	0.63	0.1789	-0.52	0.3943
Lvrn	Bacteroidales_unclassified	25-Hydroxycholesterol	-0.12	-0.84	0.49	0.9965	-0.38	-1.1	0.4	0.6693	-0.5	-1.19	0.2	0.2992	0.14	-1.95	2.92	0.9968	-0.49	0.304	0.28	0.5984
Lvrn	Bacteroidales_unclassified	(R)-3-Hydroxybutyric acid	-0.06	-0.53	0.37	0.9965	-0.44	-0.91	0.08	0.4032	-0.5	-1.07	0.05	0.217	0.13	-1.55	1.2	0.9968	-0.5	0.2998	0.15	0.7803
Lvrn	Bacteroidales_unclassified	2-Furoate	-0.13	-1.3	1.1	0.9965	-0.37	-1.37	0.62	0.7531	-0.5	-1.18	0.09	0.2701	0.26	-6.08	6.79	0.9968	-0.66	0.1593	0.23	0.7065
Lvrn	Bacteroidales_unclassified	D-Glucopyranoside	-0.41	-1.04	0	0.9965	-0.08	-0.35	0.2	0.7694	-0.5	-1.15	0.02	0.217	0.82	-0.25	2.34	0.9968	0.54	0.262	-0.78	0.1776
Lvrn	Bacteroidales_unclassified	D-Phenylalanine	-0.1	-1.11	1	0.9965	-0.4	-1.21	0.43	0.6868	-0.5	-1.26	0.14	0.314	0.21	-4.75	6.51	0.9968	-0.71	0.1299	0.17	0.8005
Lvrn	Bacteroidales_unclassified	Hydroxyphenyllactic acid	-0.41	-1.07	0.08	0.9965	-0.1	-0.73	0.56	0.9214	-0.5	-1.04	0.05	0.2082	0.75	-1.4	6.49	0.9968	0.7	0.1299	-0.58	0.3849
Lvrn	Bacteroidales_unclassified	N-Acetyl-D-glucosamine	-0.14	-0.45	0.05	0.9965	-0.37	-0.86	0.21	0.5585	-0.51	-0.95	0.04	0.2082	0.23	-0.88	1.77	0.9968	-0.51	0.2856	0.29	0.5878
Lvrn	Bacteroidales_unclassified	Methyl jasmonate	-0.08	-0.39	0.15	0.9965	-0.43	-0.94	0.14	0.4827	-0.51	-0.96	0.03	0.217	0.12	-0.48	1.55	0.9968	-0.38	0.3828	0.23	0.6482
Lvrn	Bacteroidales_unclassified	Anserine	-0.3	-0.79	0.04	0.9965	-0.2	-0.65	0.25	0.673	-0.5	-1.14	0.07	0.1978	0.57	-1.22	2.72	0.9968	-0.71	0.1224	0.43	0.515
Lvrn	Bacteroidales_unclassified	Gemfibrozil	0.16	-0.61	1.03	0.9965	-0.67	-1.67	0.32	0.4637	-0.51	-0.95	-0.04	0.1618	-0.24	-4.21	3.36	0.9968	0.89	0.0164	0.18	0.8677
Lvrn	Bacteroidales_unclassified	Acetyl-N-formyl-5-methoxykynurenamine	-0.1	-0.49	0.16	0.9965	-0.41	-0.89	0.09	0.4234	-0.5	-0.93	0.11	0.2618	0.16	-0.97	1.58	0.9968	-0.27	0.5254	0.39	0.4272
Lvrn	Bacteroidales_unclassified	Dehydroepiandrosterone	-0.21	-0.58	0.07	0.9965	-0.3	-0.76	0.23	0.6181	-0.51	-1.03	0.03	0.2082	0.37	-1.18	1.73	0.9968	-0.55	0.2581	0.39	0.476
Lvrn	Bacteroidales_unclassified	Epiandrosterone	-0.14	-0.59	0.26	0.9965	-0.37	-0.69	-0.04	0.1817	-0.51	-1.06	-0.01	0.1756	0.25	-2.46	0.87	0.9968	-0.19	0.6357	0.69	0.1698
Lvrn	Bacteroidales_unclassified	9,10-Epoxyoctadecenoic acid	-0.34	-0.95	0.07	0.9965	-0.17	-0.8	0.51	0.7939	-0.51	-1.25	0.29	0.363	0.54	-2.05	3.71	0.9968	-0.49	0.3003	0.7	0.2224
Lvrn	Bacteroidales_unclassified	9(S)-HPODE	-0.05	-0.32	0.15	0.9965	-0.45	-0.91	0.06	0.3073	-0.51	-0.97	0.09	0.217	0.08	-1.04	0.88	0.9968	-0.19	0.6454	0.3	0.5222
Lvrn	Bacteroidetes_unclassified	m-Cresol	0.13	-0.06	0.48	0.9965	0.44	-0.05	0.94	0.2906	0.57	0.05	1.14	0.1467	0.19	-0.26	0.84	0.9968	0.39	0.3761	0.35	0.4614
Lvrn	Bacteroidetes_unclassified	Aminocaproic acid	0.31	-0.14	1	0.9965	0.28	-0.27	0.88	0.6693	0.59	-0.23	1.58	0.2918	0.45	-1.39	2.26	0.9968	-0.55	0.2563	-0.53	0.3328
Lvrn	Bacteroidetes_unclassified	Indole	-0.01	-0.45	0.45	0.9965	0.59	-0.21	1.46	0.4637	0.58	-0.08	1.28	0.1978	-0.02	-0.93	1.83	0.9968	-0.39	0.378	0.07	0.8872
Lvrn	Bacteroidetes_unclassified	Aminohydroquinone	0.17	-0.29	0.8	0.9965	0.42	-0.34	1.28	0.6693	0.59	-0.14	1.27	0.227	0.21	-1.39	2.16	0.9968	-0.53	0.262	-0.27	0.5932
Lvrn	Bacteroidetes_unclassified	2-Oxoarginine	0.16	-0.21	0.8	0.9965	0.41	-0.2	1.05	0.5086	0.57	-0.15	1.25	0.2443	0.17	-1.06	1.66	0.9968	0.46	0.3318	0.35	0.4687
Lvrn	Bacteroidetes_unclassified	Undecanoic acid	0.08	-0.18	0.5	0.9965	0.5	-0.13	1.15	0.4032	0.58	-0.05	1.18	0.187	0.07	-0.64	1.14	0.9968	-0.19	0.6464	-0.38	0.3968
Lvrn	Bacteroidetes_unclassified	Azelaic acid	-0.08	-0.63	0.4	0.9965	0.65	-0.13	1.46	0.3644	0.57	-0.02	1.18	0.187	-0.12	-2.65	1.2	0.9968	0.67	0.1576	-0.12	0.8445
Lvrn	Bacteroidetes_unclassified	Glycyl-leucine	-0.06	-0.81	0.68	0.9965	0.64	-0.03	1.36	0.2906	0.58	-0.2	1.25	0.2701	-0.03	-6.66	3.97	0.9968	-0.43	0.3383	0.17	0.7229
Lvrn	Bacteroidetes_unclassified	3-Carbamoyl-2-phenylpropionaldehyde	-0.04	-0.76	0.56	0.9965	0.63	-0.04	1.32	0.3073	0.59	-0.27	1.56	0.3696	0.03	-9.33	5.28	0.9968	0.11	0.7949	-0.52	0.2722
Lvrn	Bacteroidetes_unclassified	Atrazine	0.11	-0.24	0.6	0.9965	0.47	-0.28	1.27	0.5787	0.58	-0.12	1.26	0.2364	0.15	-0.84	1.74	0.9968	-0.38	0.3884	-0.26	0.5693
Lvrn	Bacteroidetes_unclassified	gamma-Glutamylalanine	0.14	-0.04	0.47	0.9965	0.44	-0.16	1.09	0.4733	0.58	-0.02	1.12	0.1978	0.21	-0.27	1.35	0.9968	-0.49	0.304	-0.27	0.576
Lvrn	Bacteroidetes_unclassified	Cerulenin	0.1	-0.12	0.41	0.9965	0.48	0.07	0.9	0.203	0.58	0.09	1.07	0.0857	0.14	-0.65	0.66	0.9968	0.2	0.629	0.51	0.2856
Lvrn	Bacteroidetes_unclassified	gamma-L-Glutamyl-L-2-aminobutyrate	0.11	-0.05	0.37	0.9965	0.47	-0.12	1.11	0.4342	0.58	0	1.13	0.187	0.16	-0.26	1.15	0.9968	-0.44	0.3382	-0.22	0.64
Lvrn	Bacteroidetes_unclassified	Lumichrome	0.19	-0.14	0.57	0.9965	0.38	-0.22	1.03	0.5647	0.57	0.03	1.17	0.1618	0.31	-0.59	1.86	0.9968	0.7	0.137	0.28	0.6438
Lvrn	Bacteroidetes_unclassified	N-Acetyl-D-tryptophan	0.13	-0.16	0.53	0.9965	0.45	-0.14	1.1	0.4234	0.58	-0.01	1.17	0.2082	0.19	-0.82	1.2	0.9968	-0.45	0.3367	-0.28	0.5578
Lvrn	Bacteroidetes_unclassified	Homatropine	0.02	-0.18	0.23	0.9965	0.56	0	1.17	0.2571	0.58	-0.06	1.16	0.1978	0.03	-0.54	0.79	0.9968	-0.06	0.8819	-0.27	0.5252
Lvrn	Bacteroidetes_unclassified	N7-Methylguanosine	0.21	-0.22	0.75	0.9965	0.37	-0.09	0.84	0.4032	0.57	-0.07	1.26	0.285	0.35	-0.87	2.09	0.9968	0.35	0.4137	0.6	0.2244
Lvrn	Bacteroidetes_unclassified	N-Acetylaspartylglutamic acid	0.24	-0.04	0.67	0.9965	0.33	-0.21	0.89	0.5086	0.57	-0.02	1.18	0.2082	0.36	-0.58	1.32	0.9968	0.58	0.2353	0.42	0.4352
Lvrn	Bacteroidetes_unclassified	UMP	0.28	-0.07	0.79	0.9965	0.31	-0.2	0.88	0.5924	0.58	0.03	1.13	0.1467	0.47	-0.43	1.74	0.9968	-0.61	0.2042	-0.44	0.4305
Lvrn	Bacteroidetes_unclassified	25-Hydroxycholesterol	0.07	-0.23	0.48	0.9965	0.51	0.06	0.99	0.2241	0.57	0.01	1.14	0.187	0.07	-1.24	0.62	0.9968	0.19	0.6448	0.36	0.4275
Lvrn	Bacteroidetes_unclassified	(R)-3-Hydroxybutyric acid	0.04	-0.24	0.39	0.9965	0.54	0.06	1.05	0.24	0.58	-0.03	1.18	0.2082	0.06	-1.2	0.88	0.9968	0.53	0.2679	0.08	0.8897
Lvrn	Bacteroidetes_unclassified	2-Furoate	0.11	-0.28	0.69	0.9965	0.47	-0.16	1.12	0.4538	0.57	0.03	1.16	0.1618	0.11	-1.16	1.52	0.9968	0.48	0.304	0.23	0.6347
Lvrn	Bacteroidetes_unclassified	D-Glucopyranoside	0.43	-0.07	1.02	0.9965	0.16	-0.27	0.61	0.7657	0.59	-0.09	1.39	0.2364	0.73	-0.41	3.48	0.9968	-0.57	0.2353	-0.73	0.1976
Lvrn	Bacteroidetes_unclassified	D-Phenylalanine	0.08	-0.59	1.13	0.9965	0.49	-0.02	1.01	0.2571	0.58	-0.28	1.67	0.3366	0.15	-3.68	5.27	0.9968	0.6	0.2165	0.14	0.8043
Lvrn	Bacteroidetes_unclassified	Hydroxyphenyllactic acid	0.32	-0.03	0.89	0.9965	0.27	-0.38	1.03	0.7303	0.59	-0.09	1.26	0.227	0.47	-1.13	2.39	0.9968	-0.64	0.1774	-0.46	0.4225
Lvrn	Bacteroidetes_unclassified	N-Acetyl-D-glucosamine	0.11	-0.08	0.46	0.9965	0.46	-0.14	1.1	0.4827	0.57	-0.05	1.23	0.217	0.15	-0.34	1.5	0.9968	0.46	0.3318	0.25	0.5992
Lvrn	Bacteroidetes_unclassified	Methyl jasmonate	0.07	-0.19	0.51	0.9965	0.5	-0.05	1.11	0.3508	0.58	-0.02	1.26	0.2443	0.08	-1.1	1.12	0.9968	0.35	0.4114	0.2	0.6587
Lvrn	Bacteroidetes_unclassified	Anserine	0.18	-0.13	0.73	0.9965	0.39	-0.19	0.99	0.5002	0.57	-0.09	1.28	0.2531	0.23	-1.14	1.31	0.9968	0.5	0.295	0.37	0.4671
Lvrn	Bacteroidetes_unclassified	Gemfibrozil	0.04	-0.18	0.31	0.9965	0.53	-0.05	1.18	0.3073	0.58	0.08	1.11	0.1618	0.07	-0.53	0.84	0.9968	-0.64	0.1774	-0.06	0.9208
Lvrn	Bacteroidetes_unclassified	Acetyl-N-formyl-5-methoxykynurenamine	0.12	-0.11	0.52	0.9965	0.46	-0.24	1.21	0.5585	0.57	-0.11	1.24	0.2701	0.14	-0.98	2.11	0.9968	0.38	0.3828	0.32	0.4999
Lvrn	Bacteroidetes_unclassified	Dehydroepiandrosterone	0.17	-0.09	0.63	0.9965	0.4	-0.15	0.97	0.4733	0.57	-0.04	1.23	0.2443	0.24	-1.56	1.25	0.9968	0.52	0.272	0.34	0.5058
Lvrn	Bacteroidetes_unclassified	Epiandrosterone	0.17	-0.17	0.62	0.9965	0.41	0.06	0.77	0.203	0.57	0.07	1.08	0.0857	0.27	-0.93	0.81	0.9968	0.26	0.5294	0.65	0.1731
Lvrn	Bacteroidetes_unclassified	9,10-Epoxyoctadecenoic acid	0.19	-0.39	0.79	0.9965	0.39	0	0.79	0.2571	0.57	-0.13	1.23	0.285	0.33	-3.09	2.75	0.9968	0.29	0.4864	0.66	0.1698
Lvrn	Bacteroidetes_unclassified	9(S)-HPODE	0.03	-0.22	0.34	0.9965	0.54	0.03	1.1	0.24	0.58	-0.02	1.2	0.2082	0.04	-1.25	0.57	0.9968	0.11	0.7949	0.32	0.4594
Lvrn	Candidatus_Arthromitus	m-Cresol	0.19	-0.16	0.82	0.9965	0.17	-0.47	0.86	0.8236	0.36	-0.39	1.1	0.5185	0.3	-2.75	4.66	0.9968	0.44	0.3383	0.44	0.4262
Lvrn	Candidatus_Arthromitus	Aminocaproic acid	0.26	-0.38	1.1	0.9965	0.13	-0.74	1.08	0.9243	0.38	-0.63	1.27	0.5286	0.4	-8.21	8.33	0.9968	-0.36	0.4059	-0.64	0.2662
Lvrn	Candidatus_Arthromitus	Indole	0.01	-0.26	0.34	0.9965	0.36	-0.01	0.78	0.2571	0.37	-0.04	0.79	0.2443	0.04	-3	1.62	0.9968	-0.39	0.3761	-0.02	0.9679
Lvrn	Candidatus_Arthromitus	Aminohydroquinone	0.03	-0.21	0.27	0.9965	0.34	-0.03	0.74	0.2906	0.37	-0.14	0.76	0.2443	0.06	-1.59	1.08	0.9968	-0.05	0.9145	-0.49	0.3459
Lvrn	Candidatus_Arthromitus	2-Oxoarginine	-0.03	-0.47	0.42	0.9965	0.4	-0.13	0.94	0.4137	0.36	-0.41	1.03	0.4687	0.05	-2.96	4.32	0.9968	-0.05	0.899	0.57	0.2845
Lvrn	Candidatus_Arthromitus	Undecanoic acid	0.16	-0.58	1.19	0.9965	0.22	-0.32	0.86	0.7499	0.38	-0.44	1.23	0.5134	0.41	-4.5	4.1	0.9968	-0.35	0.412	-0.4	0.4557
Lvrn	Candidatus_Arthromitus	Azelaic acid	0.09	-0.21	0.45	0.9965	0.27	-0.31	0.87	0.6557	0.36	-0.08	0.8	0.2443	0.15	-1.62	3.3	0.9968	0.49	0.3024	0.18	0.7461
Lvrn	Candidatus_Arthromitus	Glycyl-leucine	-0.02	-0.57	0.58	0.9965	0.39	-0.03	0.88	0.3644	0.37	-0.2	0.87	0.363	0.05	-4.23	6.31	0.9968	-0.44	0.3382	0.06	0.9156
Lvrn	Candidatus_Arthromitus	3-Carbamoyl-2-phenylpropionaldehyde	0.07	-0.18	0.43	0.9965	0.3	-0.26	0.91	0.6304	0.37	-0.26	0.94	0.363	0.11	-1.11	2.52	0.9968	-0.15	0.7035	-0.4	0.4294
Lvrn	Candidatus_Arthromitus	Atrazine	0.1	-0.47	0.78	0.9965	0.28	-0.71	1.35	0.8236	0.38	-0.81	1.38	0.5841	0.16	-4.18	12.4	0.9968	-0.19	0.6387	-0.39	0.4465
Lvrn	Candidatus_Arthromitus	gamma-Glutamylalanine	0.16	-0.05	0.51	0.9965	0.21	-0.28	0.77	0.7216	0.37	-0.16	0.85	0.2918	0.34	-2.13	2.72	0.9968	-0.36	0.4043	-0.41	0.4411
Lvrn	Candidatus_Arthromitus	Cerulenin	0.49	0.08	1.13	0.5858	-0.13	-0.82	0.59	0.8645	0.36	-0.25	0.97	0.4352	1.01	-7.66	14.21	0.9968	0.72	0.1179	0.69	0.3517
Lvrn	Candidatus_Arthromitus	gamma-L-Glutamyl-L-2-aminobutyrate	0.12	-0.11	0.49	0.9965	0.25	-0.21	0.77	0.6647	0.37	-0.16	0.84	0.285	0.25	-1.27	2.37	0.9968	-0.31	0.4639	-0.36	0.4939
Lvrn	Candidatus_Arthromitus	Lumichrome	0.21	-0.25	0.92	0.9965	0.15	-0.34	0.64	0.7657	0.36	-0.38	1	0.4236	0.48	-2.23	2.64	0.9968	0.46	0.3318	0.48	0.4012
Lvrn	Candidatus_Arthromitus	N-Acetyl-D-tryptophan	0.1	-0.26	0.57	0.9965	0.28	-0.1	0.67	0.4733	0.38	-0.18	0.81	0.3073	0.22	-3	2.33	0.9968	-0.21	0.6172	-0.43	0.4102
Lvrn	Candidatus_Arthromitus	Homatropine	0.1	-0.25	0.54	0.9965	0.28	-0.33	0.93	0.7129	0.37	-0.17	0.9	0.2918	0.15	-2.32	2.49	0.9968	-0.49	0.3024	-0.17	0.7743
Lvrn	Candidatus_Arthromitus	N7-Methylguanosine	0.21	-0.6	1.21	0.9965	0.14	-0.52	0.82	0.8555	0.36	-0.66	1.5	0.639	0.51	-2.5	6.69	0.9968	0.32	0.4455	0.68	0.2235
Lvrn	Candidatus_Arthromitus	N-Acetylaspartylglutamic acid	0.12	-0.24	0.69	0.9965	0.24	-0.13	0.6	0.5264	0.36	-0.22	0.81	0.363	0.29	-2.61	2.12	0.9968	0.23	0.5931	0.56	0.2992
Lvrn	Candidatus_Arthromitus	UMP	0.24	-0.06	0.67	0.9965	0.13	-0.38	0.67	0.8415	0.37	-0.06	0.75	0.217	0.6	-0.95	3.4	0.9968	-0.4	0.3662	-0.57	0.3203
Lvrn	Candidatus_Arthromitus	25-Hydroxycholesterol	0.09	-0.33	0.67	0.9965	0.27	-0.39	0.97	0.7086	0.36	-0.43	1.19	0.5475	0.19	-2.41	3.03	0.9968	0.23	0.5831	0.39	0.4494
Lvrn	Candidatus_Arthromitus	(R)-3-Hydroxybutyric acid	0.05	-0.57	0.9	0.9965	0.31	-0.56	1.22	0.7531	0.36	-0.82	1.54	0.6287	0.15	-4.25	2.9	0.9968	0.15	0.7035	0.31	0.5296
Lvrn	Candidatus_Arthromitus	2-Furoate	0.4	-0.21	1.45	0.9965	-0.04	-0.95	0.87	0.9836	0.35	-0.44	1.09	0.4687	0.56	-9.48	9.49	0.9968	0.83	0.0374	0.49	0.5823
Lvrn	Candidatus_Arthromitus	D-Glucopyranoside	0.39	-0.03	0.98	0.9965	-0.01	-0.38	0.39	0.9918	0.38	-0.14	0.8	0.2443	0.96	-1.1	4.06	0.9968	-0.45	0.3318	-0.82	0.1584
Lvrn	Candidatus_Arthromitus	D-Phenylalanine	0.11	-0.23	0.53	0.9965	0.25	-0.37	0.89	0.6828	0.36	-0.11	0.84	0.2776	0.18	-1.52	3.6	0.9968	0.32	0.4444	0.35	0.4977
Lvrn	Candidatus_Arthromitus	Hydroxyphenyllactic acid	0.22	-0.14	0.71	0.9965	0.15	-0.4	0.81	0.813	0.38	-0.28	0.93	0.3822	0.43	-3.06	3.42	0.9968	-0.35	0.412	-0.59	0.2967
Lvrn	Candidatus_Arthromitus	N-Acetyl-D-glucosamine	0.42	0.01	1.03	0.9965	-0.06	-0.79	0.68	0.9699	0.36	-0.15	0.73	0.285	0.96	-5	8.18	0.9968	0.83	0.0374	0.51	0.5669
Lvrn	Candidatus_Arthromitus	Methyl jasmonate	0.16	-0.18	0.76	0.9965	0.2	-0.39	0.79	0.7776	0.36	-0.21	0.9	0.3503	0.28	-3.88	3.87	0.9968	0.7	0.1299	0.24	0.7328
Lvrn	Candidatus_Arthromitus	Anserine	0.43	-0.35	1.74	0.9965	-0.09	-1.54	1.51	0.9646	0.34	-1.09	1.58	0.6714	0.25	-7.66	8.32	0.9968	0.72	0.1179	0.62	0.3992
Lvrn	Candidatus_Arthromitus	Gemfibrozil	0.18	-0.15	0.68	0.9965	0.2	-0.37	0.87	0.7735	0.38	-0.19	0.92	0.3073	0.32	-2.06	3.67	0.9968	-0.56	0.2473	-0.29	0.6253
Lvrn	Candidatus_Arthromitus	Acetyl-N-formyl-5-methoxykynurenamine	0.21	-0.09	0.68	0.9965	0.16	-0.15	0.46	0.5998	0.37	-0.07	0.87	0.2618	0.52	-1.33	2.04	0.9968	0.52	0.2733	0.41	0.4815
Lvrn	Candidatus_Arthromitus	Dehydroepiandrosterone	0.31	-0.23	1.31	0.9965	0.05	-0.72	0.83	0.9589	0.36	-0.36	0.98	0.4181	0.47	-6.32	4.46	0.9968	0.62	0.1955	0.51	0.42
Lvrn	Candidatus_Arthromitus	Epiandrosterone	0.32	-0.68	1.74	0.9965	0.03	-0.87	0.94	0.9938	0.35	-1.01	1.91	0.7645	0.55	-7.57	6.73	0.9968	0.45	0.3343	0.74	0.2163
Lvrn	Candidatus_Arthromitus	9,10-Epoxyoctadecenoic acid	0.23	-0.22	1.06	0.9965	0.13	-0.54	0.85	0.9041	0.36	-0.5	1.22	0.5556	0.35	-2.34	3.28	0.9968	0.32	0.4444	0.73	0.1909
Lvrn	Candidatus_Arthromitus	9(S)-HPODE	0.13	-0.2	0.69	0.9965	0.23	-0.25	0.74	0.6471	0.36	-0.23	1	0.4003	0.27	-1.06	2.58	0.9968	0.53	0.2679	0.26	0.654
Lvrn	Cuneatibacter	m-Cresol	0.05	-0.88	1.04	0.9965	-0.66	-1.51	0.18	0.4733	-0.61	-1.1	-0.17	0.0536	-0.06	-2.59	1.73	0.9968	-0.86	0.0263	-0.03	0.9742
Lvrn	Cuneatibacter	Aminocaproic acid	-0.2	-0.76	0.13	0.9965	-0.41	-0.72	-0.09	0.1236	-0.62	-1.18	-0.19	0	0.29	-0.45	0.82	0.9968	0.39	0.3748	-0.53	0.2823
Lvrn	Cuneatibacter	Indole	0.07	-0.3	0.7	0.9965	-0.71	-1.41	0.01	0.2906	-0.63	-1.38	-0.08	0.1298	-0.03	-2.02	1.17	0.9968	0.48	0.3098	0.17	0.7266
Lvrn	Cuneatibacter	Aminohydroquinone	-0.12	-0.5	0.13	0.9965	-0.5	-1	-0.01	0.24	-0.62	-1.07	-0.17	0	0.15	-0.22	0.99	0.9968	0.37	0.3943	-0.32	0.4794
Lvrn	Cuneatibacter	2-Oxoarginine	-0.15	-0.91	0.64	0.9965	-0.46	-0.95	0.02	0.2906	-0.61	-1.21	-0.21	0.0857	0.23	-2.07	1.08	0.9968	-0.65	0.1729	0.26	0.6398
Lvrn	Cuneatibacter	Undecanoic acid	-0.11	-0.9	0.69	0.9965	-0.51	-0.97	-0.03	0.203	-0.62	-1.27	0.05	0.1978	0.15	-2.03	3.29	0.9968	0.47	0.3151	-0.24	0.6084
Lvrn	Cuneatibacter	Azelaic acid	-0.03	-0.43	0.36	0.9965	-0.59	-1	-0.18	0	-0.62	-1.23	-0.02	0.1618	0.04	-2.83	0.61	0.9968	-0.13	0.7525	0.25	0.5488
Lvrn	Cuneatibacter	Glycyl-leucine	0.02	-0.17	0.24	0.9965	-0.64	-1.01	-0.27	0	-0.62	-1.05	-0.24	0	-0.01	-0.69	0.21	0.9968	-0.1	0.8159	-0.17	0.6765
Lvrn	Cuneatibacter	3-Carbamoyl-2-phenylpropionaldehyde	-0.07	-1.08	0.86	0.9965	-0.56	-1.7	0.61	0.6557	-0.63	-1.19	-0.13	0.11	0.1	-2.25	3.33	0.9968	0.61	0.2028	-0.12	0.8318
Lvrn	Cuneatibacter	Atrazine	-0.08	-0.39	0.12	0.9965	-0.54	-0.92	-0.18	0	-0.62	-1.03	-0.3	0	0.1	-0.32	0.57	0.9968	0.29	0.494	-0.29	0.5055
Lvrn	Cuneatibacter	gamma-Glutamylalanine	-0.02	-0.4	0.35	0.9965	-0.59	-0.9	-0.26	0	-0.62	-1.15	-0.23	0	0.04	-0.99	0.44	0.9968	0.07	0.8723	-0.45	0.3115
Lvrn	Cuneatibacter	Cerulenin	-0.2	-0.93	0.21	0.9965	-0.42	-0.98	0.24	0.5505	-0.62	-1.33	0.16	0.2992	0.29	-1.06	3.13	0.9968	-0.56	0.2449	0.37	0.4659
Lvrn	Cuneatibacter	gamma-L-Glutamyl-L-2-aminobutyrate	0.02	-0.29	0.33	0.9965	-0.64	-0.93	-0.34	0	-0.62	-1.08	-0.28	0	-0.03	-0.89	0.3	0.9968	-0.03	0.9307	-0.46	0.3045
Lvrn	Cuneatibacter	Lumichrome	-0.13	-0.61	0.23	0.9965	-0.49	-0.91	-0.05	0.1817	-0.62	-1.24	-0.01	0.187	0.18	-1.96	0.95	0.9968	-0.38	0.3873	0.37	0.4239
Lvrn	Cuneatibacter	N-Acetyl-D-tryptophan	-0.11	-0.7	0.3	0.9965	-0.51	-0.97	-0.05	0.2241	-0.62	-1.19	-0.14	0.0536	0.09	-1.37	0.93	0.9968	0.56	0.2473	-0.2	0.687
Lvrn	Cuneatibacter	Homatropine	-0.02	-0.56	0.47	0.9965	-0.59	-0.95	-0.19	0	-0.61	-1.25	-0.06	0.1618	0.03	-2.45	0.59	0.9968	0.15	0.6991	-0.22	0.6006
Lvrn	Cuneatibacter	N7-Methylguanosine	-0.43	-1.07	0.08	0.9965	-0.19	-0.66	0.29	0.7259	-0.62	-1.09	-0.2	0.0536	0.7	-0.18	2.02	0.9968	-0.73	0.1177	0.61	0.3459
Lvrn	Cuneatibacter	N-Acetylaspartylglutamic acid	-0.2	-0.87	0.26	0.9965	-0.43	-0.92	0.12	0.4436	-0.62	-1.4	0.11	0.2701	0.28	-1.93	1.9	0.9968	-0.48	0.304	0.42	0.399
Lvrn	Cuneatibacter	UMP	-0.25	-1.15	0.34	0.9965	-0.37	-1.02	0.28	0.6125	-0.62	-1.35	0.07	0.217	0.32	-1.3	2.16	0.9968	0.64	0.1774	-0.4	0.4673
Lvrn	Cuneatibacter	25-Hydroxycholesterol	-0.08	-0.47	0.18	0.9965	-0.54	-0.9	-0.19	0	-0.62	-1.14	-0.19	0.0536	0.08	-0.53	0.57	0.9968	-0.29	0.4956	0.3	0.492
Lvrn	Cuneatibacter	(R)-3-Hydroxybutyric acid	0.06	-0.45	0.64	0.9965	-0.68	-1.39	0.03	0.3375	-0.62	-1.1	-0.19	0	-0.09	-1.28	1.11	0.9968	-0.65	0.1729	-0.07	0.9108
Lvrn	Cuneatibacter	2-Furoate	-0.08	-0.35	0.09	0.9965	-0.54	-0.93	-0.15	0.0722	-0.62	-1.02	-0.18	0.0536	0.11	-0.19	0.57	0.9968	-0.28	0.4965	0.31	0.481
Lvrn	Cuneatibacter	D-Glucopyranoside	-0.37	-1.12	0.13	0.9965	-0.24	-0.76	0.3	0.7025	-0.62	-1.36	0.12	0.2701	0.57	-1.44	2.47	0.9968	0.55	0.257	-0.7	0.1953
Lvrn	Cuneatibacter	D-Phenylalanine	-0.08	-0.76	0.48	0.9965	-0.54	-0.89	-0.17	0	-0.61	-1.27	-0.12	0.11	0.08	-1.48	0.78	0.9968	-0.45	0.3343	0.2	0.6651
Lvrn	Cuneatibacter	Hydroxyphenyllactic acid	-0.23	-0.85	0.23	0.9965	-0.39	-0.94	0.2	0.5264	-0.62	-1.34	0.1	0.2443	0.36	-0.86	3.17	0.9968	0.52	0.2682	-0.44	0.3824
Lvrn	Cuneatibacter	N-Acetyl-D-glucosamine	-0.1	-0.33	0.05	0.9965	-0.52	-0.92	-0.15	0.1236	-0.62	-0.97	-0.18	0	0.15	-0.14	0.55	0.9968	-0.37	0.3931	0.28	0.5384
Lvrn	Cuneatibacter	Methyl jasmonate	-0.04	-0.57	0.47	0.9965	-0.58	-1.12	-0.02	0.2241	-0.62	-1.13	-0.12	0.11	0.05	-1.17	0.92	0.9968	-0.48	0.304	0.11	0.8213
Lvrn	Cuneatibacter	Anserine	-0.09	-0.42	0.15	0.9965	-0.53	-0.82	-0.26	0	-0.62	-1.1	-0.25	0	0.12	-0.45	0.45	0.9968	-0.21	0.6204	0.46	0.316
Lvrn	Cuneatibacter	Gemfibrozil	-0.07	-0.54	0.26	0.9965	-0.55	-0.95	-0.17	0	-0.62	-1.08	-0.23	0	0.05	-0.78	0.67	0.9968	0.43	0.344	-0.18	0.7033
Lvrn	Cuneatibacter	Acetyl-N-formyl-5-methoxykynurenamine	-0.08	-0.92	0.64	0.9965	-0.53	-1.43	0.38	0.6181	-0.61	-1.13	0.04	0.227	0.08	-2.36	1.73	0.9968	-0.63	0.1795	0.17	0.7504
Lvrn	Cuneatibacter	Dehydroepiandrosterone	-0.15	-0.7	0.18	0.9965	-0.46	-0.89	-0.02	0.2241	-0.62	-1.15	-0.09	0.1298	0.22	-0.48	0.91	0.9968	-0.53	0.2624	0.31	0.5283
Lvrn	Cuneatibacter	Epiandrosterone	-0.43	-1.17	0.12	0.9965	-0.19	-0.61	0.23	0.6941	-0.62	-1.16	-0.17	0.0536	0.7	-0.27	1.84	0.9968	-0.69	0.1403	0.63	0.305
Lvrn	Cuneatibacter	9,10-Epoxyoctadecenoic acid	-0.21	-0.75	0.21	0.9965	-0.41	-0.7	-0.1	0.1236	-0.62	-1.18	-0.09	0.0857	0.32	-1.22	0.81	0.9968	-0.34	0.4253	0.64	0.1766
Lvrn	Cuneatibacter	9(S)-HPODE	-0.05	-0.41	0.21	0.9965	-0.57	-1.01	-0.11	0.1817	-0.62	-1.03	-0.15	0.0857	0.07	-0.37	0.66	0.9968	-0.42	0.3495	0.15	0.7445
Lvrn	Family_XIII_UCG-001	m-Cresol	0.21	-0.16	0.72	0.9965	0.28	-0.37	0.96	0.7025	0.49	-0.18	1.23	0.3503	0.32	-1.6	2.52	0.9968	0.61	0.2056	0.35	0.5468
Lvrn	Family_XIII_UCG-001	Aminocaproic acid	0.34	-0.14	1.02	0.9965	0.18	-0.36	0.75	0.7776	0.51	-0.14	1.34	0.3073	0.59	-1.25	7.1	0.9968	-0.53	0.262	-0.59	0.3087
Lvrn	Family_XIII_UCG-001	Indole	0	-0.55	0.63	0.9965	0.5	-0.58	1.63	0.6941	0.5	-0.25	1.37	0.3503	-0.04	-2.56	4.08	0.9968	-0.41	0.3581	0.05	0.9283
Lvrn	Family_XIII_UCG-001	Aminohydroquinone	0.15	-0.16	0.66	0.9965	0.35	-0.28	1.06	0.6557	0.51	-0.19	1.14	0.285	0.22	-1.07	2.02	0.9968	-0.36	0.4047	-0.37	0.4548
Lvrn	Family_XIII_UCG-001	2-Oxoarginine	0.16	-0.16	0.71	0.9965	0.33	-0.33	1.02	0.6605	0.49	-0.19	1.19	0.314	0.19	-1.04	3.13	0.9968	0.4	0.3709	0.41	0.4176
Lvrn	Family_XIII_UCG-001	Undecanoic acid	0.12	-0.37	0.81	0.9965	0.38	-0.26	1.06	0.5863	0.5	-0.18	1.13	0.2918	0.17	-1.91	1.95	0.9968	-0.3	0.472	-0.36	0.4599
Lvrn	Family_XIII_UCG-001	Azelaic acid	-0.06	-0.78	0.73	0.9965	0.55	-0.6	1.72	0.6941	0.49	-0.25	1.22	0.3366	-0.16	-7.72	4.74	0.9968	0.72	0.1179	-0.08	0.9115
Lvrn	Family_XIII_UCG-001	Glycyl-leucine	-0.08	-0.69	0.55	0.9965	0.58	-0.31	1.53	0.5728	0.5	-0.28	1.36	0.3822	-0.05	-5.35	4.06	0.9968	-0.5	0.2933	0.18	0.7304
Lvrn	Family_XIII_UCG-001	3-Carbamoyl-2-phenylpropionaldehyde	0.03	-0.54	0.62	0.9965	0.47	-0.41	1.36	0.6365	0.51	-0.52	1.52	0.4738	0.06	-1.95	5.58	0.9968	-0.04	0.9231	-0.43	0.3702
Lvrn	Family_XIII_UCG-001	Atrazine	0.15	-0.71	1.16	0.9965	0.36	-1.01	1.71	0.8236	0.51	-0.75	1.54	0.4236	0.09	-3.96	6.57	0.9968	-0.4	0.3693	-0.29	0.5574
Lvrn	Family_XIII_UCG-001	gamma-Glutamylalanine	0.18	-0.07	0.61	0.9965	0.32	-0.41	1.11	0.7172	0.5	-0.19	1.14	0.2531	0.29	-0.93	4.01	0.9968	-0.53	0.2679	-0.32	0.5527
Lvrn	Family_XIII_UCG-001	Cerulenin	0.21	-0.06	0.73	0.9965	0.28	-0.33	0.94	0.6982	0.49	-0.29	1.25	0.4062	0.34	-0.94	3.14	0.9968	0.45	0.3318	0.47	0.377
Lvrn	Family_XIII_UCG-001	gamma-L-Glutamyl-L-2-aminobutyrate	0.13	-0.06	0.45	0.9965	0.37	-0.31	1.12	0.6471	0.5	-0.16	1.13	0.2531	0.21	-0.68	3.43	0.9968	-0.45	0.3357	-0.26	0.6024
Lvrn	Family_XIII_UCG-001	Lumichrome	0.22	-0.1	0.73	0.9965	0.27	-0.35	0.94	0.7172	0.49	-0.18	1.16	0.3503	0.32	-2.15	3.02	0.9968	0.57	0.2426	0.39	0.4878
Lvrn	Family_XIII_UCG-001	N-Acetyl-D-tryptophan	0.12	-0.23	0.62	0.9965	0.38	-0.2	1.02	0.4827	0.5	-0.16	1.11	0.2776	0.17	-1.24	1.12	0.9968	-0.29	0.4956	-0.37	0.4447
Lvrn	Family_XIII_UCG-001	Homatropine	0.06	-0.13	0.33	0.9965	0.44	-0.27	1.23	0.5728	0.5	-0.16	1.2	0.2701	0.08	-0.83	2.79	0.9968	-0.4	0.3693	-0.13	0.8012
Lvrn	Family_XIII_UCG-001	N7-Methylguanosine	0.1	-0.34	0.59	0.9965	0.39	0.03	0.77	0.24	0.49	-0.08	1.09	0.2531	0.21	-2.17	2.62	0.9968	0.16	0.6919	0.67	0.1745
Lvrn	Family_XIII_UCG-001	N-Acetylaspartylglutamic acid	0.17	-0.23	0.73	0.9965	0.32	-0.12	0.79	0.4137	0.49	-0.12	1.12	0.2618	0.29	-3.19	1.44	0.9968	0.34	0.4232	0.5	0.3309
Lvrn	Family_XIII_UCG-001	UMP	0.35	-0.09	1.06	0.9965	0.16	-0.48	0.85	0.8486	0.51	-0.11	1.1	0.2443	0.61	-2.28	4.04	0.9968	-0.63	0.1789	-0.52	0.3958
Lvrn	Family_XIII_UCG-001	25-Hydroxycholesterol	0.1	-0.35	0.89	0.9965	0.39	-0.43	1.25	0.7025	0.49	-0.57	1.43	0.4895	0.09	-1.96	2.81	0.9968	0.33	0.4401	0.32	0.5064
Lvrn	Family_XIII_UCG-001	(R)-3-Hydroxybutyric acid	0.05	-0.36	0.52	0.9965	0.44	-0.19	1.12	0.5264	0.49	-0.14	1.18	0.3292	0.1	-2.96	1.69	0.9968	0.61	0.2017	0.09	0.8893
Lvrn	Family_XIII_UCG-001	2-Furoate	0.14	-0.12	0.49	0.9965	0.35	-0.38	1.12	0.7025	0.49	-0.16	1.16	0.2918	0.18	-1.77	3.43	0.9968	0.53	0.2624	0.27	0.6183
Lvrn	Family_XIII_UCG-001	D-Glucopyranoside	0.38	-0.22	1.04	0.9965	0.13	-0.17	0.44	0.7047	0.51	-0.12	1.29	0.2918	0.78	-1.07	3.66	0.9968	-0.49	0.304	-0.76	0.1731
Lvrn	Family_XIII_UCG-001	D-Phenylalanine	0.12	-0.47	0.97	0.9965	0.37	-0.39	1.13	0.6693	0.49	-0.22	1.26	0.3435	0.21	-3.95	3.93	0.9968	0.6	0.2165	0.21	0.7092
Lvrn	Family_XIII_UCG-001	Hydroxyphenyllactic acid	0.36	-0.02	0.96	0.9965	0.15	-0.53	0.91	0.8614	0.51	-0.18	1.14	0.2701	0.63	-1.91	4.27	0.9968	-0.63	0.1848	-0.54	0.3729
Lvrn	Family_XIII_UCG-001	N-Acetyl-D-glucosamine	0.15	-0.17	0.62	0.9965	0.34	-0.45	1.2	0.7391	0.49	-0.17	1.14	0.2918	0.19	-1.82	7.03	0.9968	0.6	0.2103	0.26	0.6538
Lvrn	Family_XIII_UCG-001	Methyl jasmonate	0.08	-0.08	0.33	0.9965	0.42	-0.21	1.09	0.5787	0.49	-0.12	1.12	0.2918	0.09	-0.8	2.14	0.9968	0.32	0.4434	0.25	0.6087
Lvrn	Family_XIII_UCG-001	Anserine	0.34	-0.15	1.06	0.9965	0.15	-0.72	1.06	0.919	0.49	-0.23	1.19	0.3503	0.51	-3.95	7.97	0.9968	0.78	0.0813	0.44	0.5425
Lvrn	Family_XIII_UCG-001	Gemfibrozil	-0.06	-0.79	0.72	0.9965	0.56	-0.48	1.67	0.6471	0.5	-0.11	1.19	0.2776	-0.14	-5.03	4.2	0.9968	-0.86	0.0263	0.09	0.9241
Lvrn	Family_XIII_UCG-001	Acetyl-N-formyl-5-methoxykynurenamine	0.08	-0.24	0.52	0.9965	0.42	-0.2	1.06	0.5264	0.49	-0.26	1.12	0.4062	0.11	-1.18	2.06	0.9968	0.2	0.6268	0.41	0.3978
Lvrn	Family_XIII_UCG-001	Dehydroepiandrosterone	0.18	-0.07	0.63	0.9965	0.31	-0.29	0.96	0.6941	0.49	-0.15	1.1	0.285	0.26	-2.44	2.74	0.9968	0.46	0.3318	0.41	0.4392
Lvrn	Family_XIII_UCG-001	Epiandrosterone	0.14	-0.3	0.66	0.9965	0.35	-0.03	0.75	0.2906	0.49	-0.07	1.11	0.2443	0.27	-4.52	2.13	0.9968	0.21	0.6161	0.68	0.1718
Lvrn	Family_XIII_UCG-001	9,10-Epoxyoctadecenoic acid	0.36	-0.15	1.16	0.9965	0.13	-0.71	1.04	0.919	0.49	-0.46	1.38	0.4847	0.49	-4.22	3.91	0.9968	0.52	0.2738	0.7	0.2264
Lvrn	Family_XIII_UCG-001	9(S)-HPODE	0.02	-0.23	0.33	0.9965	0.48	-0.05	1.05	0.3782	0.49	-0.13	1.12	0.3435	0.04	-1.92	4.16	0.9968	0.05	0.9017	0.36	0.4429
Lvrn	Gastranaerophilales_ge	m-Cresol	-0.3	-0.99	0.44	0.9965	-0.16	-0.86	0.57	0.8087	-0.46	-1.01	0.07	0.2082	0.6	-2.38	5.52	0.9968	-0.76	0.0951	0.41	0.5645
Lvrn	Gastranaerophilales_ge	Aminocaproic acid	-0.36	-1.05	0.07	0.9965	-0.1	-0.81	0.65	0.8938	-0.46	-1.26	0.34	0.4181	0.58	-7.18	5.75	0.9968	0.57	0.2371	-0.64	0.3002
Lvrn	Gastranaerophilales_ge	Indole	0.01	-0.35	0.47	1	-0.48	-1.15	0.18	0.4234	-0.47	-0.95	0.02	0.1978	-0.01	-2.54	1.68	0.9968	0.43	0.3434	0.04	0.9461
Lvrn	Gastranaerophilales_ge	Aminohydroquinone	-0.26	-0.89	0.4	0.9965	-0.2	-0.84	0.48	0.7822	-0.47	-1.04	0.1	0.2701	0.46	-4.17	4.9	0.9968	0.72	0.1179	-0.36	0.5906
Lvrn	Gastranaerophilales_ge	2-Oxoarginine	-0.19	-0.79	0.28	0.9965	-0.27	-0.76	0.25	0.6605	-0.46	-0.98	0	0.187	0.36	-1.86	2.03	0.9968	-0.46	0.3318	0.43	0.4307
Lvrn	Gastranaerophilales_ge	Undecanoic acid	-0.23	-2.1	1.62	0.9965	-0.24	-1.35	0.81	0.8486	-0.47	-1.74	0.86	0.5235	0.71	-17.84	7.57	0.9968	0.74	0.1127	-0.31	0.6567
Lvrn	Gastranaerophilales_ge	Azelaic acid	-0.02	-0.36	0.32	0.9965	-0.45	-1.07	0.27	0.5505	-0.47	-1.13	0.32	0.4181	0.04	-2.64	2.77	0.9968	-0.08	0.8477	0.29	0.5394
Lvrn	Gastranaerophilales_ge	Glycyl-leucine	0	-0.14	0.17	0.9965	-0.47	-0.93	0.02	0.2906	-0.47	-0.9	-0.03	0.1756	0	-0.67	0.55	0.9968	0.26	0.5434	0	0.9949
Lvrn	Gastranaerophilales_ge	3-Carbamoyl-2-phenylpropionaldehyde	-0.16	-1.67	1.26	0.9965	-0.32	-2.26	1.64	0.8971	-0.48	-1.72	0.51	0.441	-0.02	-15.61	7.13	0.9968	0.54	0.262	-0.28	0.61
Lvrn	Gastranaerophilales_ge	Atrazine	-0.15	-0.66	0.18	0.9965	-0.32	-1.04	0.41	0.7086	-0.47	-1.09	0.14	0.3073	0.19	-2.4	4.97	0.9968	0.53	0.262	-0.28	0.6128
Lvrn	Gastranaerophilales_ge	gamma-Glutamylalanine	-0.11	-0.43	0.12	0.9965	-0.36	-0.98	0.29	0.6365	-0.46	-1.13	0.16	0.3568	0.17	-1.89	2.79	0.9968	0.28	0.5048	-0.4	0.4288
Lvrn	Gastranaerophilales_ge	Cerulenin	-0.18	-0.54	0.06	0.9965	-0.29	-0.82	0.24	0.5924	-0.47	-1.12	0.17	0.2918	0.34	-0.91	1.81	0.9968	-0.35	0.4116	0.5	0.3437
Lvrn	Gastranaerophilales_ge	gamma-L-Glutamyl-L-2-aminobutyrate	-0.06	-0.32	0.15	0.9965	-0.41	-0.98	0.19	0.5352	-0.46	-1.08	0.11	0.3073	0.08	-1.97	2.3	0.9968	0.17	0.6768	-0.37	0.446
Lvrn	Gastranaerophilales_ge	Lumichrome	-0.12	-0.49	0.18	0.9965	-0.34	-0.93	0.27	0.5924	-0.47	-1.09	0.25	0.3366	0.23	-2.02	2.34	0.9968	-0.27	0.5146	0.46	0.3702
Lvrn	Gastranaerophilales_ge	N-Acetyl-D-tryptophan	-0.13	-0.54	0.11	0.9965	-0.33	-0.87	0.24	0.6125	-0.46	-1.04	0.11	0.2701	0.2	-0.83	2.96	0.9968	0.37	0.3931	-0.36	0.4764
Lvrn	Gastranaerophilales_ge	Homatropine	-0.05	-0.76	0.55	0.9965	-0.41	-1.21	0.46	0.6868	-0.47	-1.29	0.38	0.4989	0.06	-2.04	4.95	0.9968	0.44	0.3382	-0.13	0.807
Lvrn	Gastranaerophilales_ge	N7-Methylguanosine	-0.29	-0.78	0.08	0.9965	-0.18	-0.55	0.2	0.6557	-0.47	-1.11	0.12	0.2776	0.57	-1.54	2.07	0.9968	-0.44	0.3382	0.66	0.2484
Lvrn	Gastranaerophilales_ge	N-Acetylaspartylglutamic acid	-0.19	-0.71	0.18	0.9965	-0.28	-0.82	0.31	0.6828	-0.47	-1.25	0.26	0.363	0.32	-2.19	2.65	0.9968	-0.37	0.3931	0.52	0.3361
Lvrn	Gastranaerophilales_ge	UMP	-0.34	-1.06	0.2	0.9965	-0.13	-0.9	0.66	0.9103	-0.47	-1.11	0.21	0.3696	0.51	-7.22	6.31	0.9968	0.61	0.2041	-0.56	0.3696
Lvrn	Gastranaerophilales_ge	25-Hydroxycholesterol	-0.13	-0.57	0.16	0.9965	-0.34	-0.93	0.3	0.6424	-0.47	-1.13	0.22	0.3219	0.21	-1.12	2.98	0.9968	-0.43	0.344	0.31	0.5441
Lvrn	Gastranaerophilales_ge	(R)-3-Hydroxybutyric acid	0.05	-0.55	0.73	0.9965	-0.51	-1.05	0.09	0.3644	-0.46	-0.9	-0.02	0.1618	-0.06	-3.85	2.46	0.9968	-0.82	0.0478	-0.04	0.9635
Lvrn	Gastranaerophilales_ge	2-Furoate	-0.02	-0.21	0.17	0.9965	-0.45	-0.84	-0.06	0.1585	-0.47	-0.92	0	0.187	0.05	-0.98	0.55	0.9968	-0.04	0.9271	0.44	0.3679
Lvrn	Gastranaerophilales_ge	D-Glucopyranoside	-0.21	-0.64	0.12	0.9965	-0.25	-0.52	0.06	0.4137	-0.46	-0.99	-0.01	0.1756	0.48	-1.19	1.39	0.9968	0.29	0.4965	-0.76	0.1396
Lvrn	Gastranaerophilales_ge	D-Phenylalanine	-0.12	-0.82	0.41	0.9965	-0.34	-0.9	0.22	0.5585	-0.46	-1.33	0.24	0.3568	0.19	-1.95	2.02	0.9968	-0.44	0.3382	0.29	0.5727
Lvrn	Gastranaerophilales_ge	Hydroxyphenyllactic acid	-0.15	-0.51	0.07	0.9965	-0.31	-0.73	0.14	0.5002	-0.46	-1.03	0.07	0.2443	0.32	-0.65	2.45	0.9968	0.28	0.5022	-0.56	0.2891
Lvrn	Gastranaerophilales_ge	N-Acetyl-D-glucosamine	-0.12	-0.52	0.15	0.9965	-0.35	-0.86	0.24	0.6181	-0.46	-0.94	0.13	0.2618	0.2	-1.02	2.37	0.9968	-0.37	0.3996	0.34	0.4987
Lvrn	Gastranaerophilales_ge	Methyl jasmonate	-0.07	-0.83	0.62	0.9965	-0.39	-1.25	0.46	0.6828	-0.46	-1.03	0.23	0.3568	0.02	-4.35	3.46	0.9968	-0.33	0.4396	0.26	0.5981
Lvrn	Gastranaerophilales_ge	Anserine	-0.16	-0.6	0.14	0.9965	-0.31	-0.8	0.19	0.5585	-0.47	-1.17	0.16	0.2918	0.29	-1.33	1.63	0.9968	-0.34	0.4232	0.46	0.3738
Lvrn	Gastranaerophilales_ge	Gemfibrozil	-0.1	-0.44	0.1	0.9965	-0.37	-0.92	0.24	0.5585	-0.47	-1.07	0.11	0.285	0.13	-0.86	2.05	0.9968	0.36	0.4043	-0.28	0.5783
Lvrn	Gastranaerophilales_ge	Acetyl-N-formyl-5-methoxykynurenamine	-0.12	-0.53	0.13	0.9965	-0.34	-0.83	0.21	0.5998	-0.46	-0.88	0.1	0.227	0.21	-0.65	2.73	0.9968	-0.35	0.412	0.38	0.4581
Lvrn	Gastranaerophilales_ge	Dehydroepiandrosterone	-0.19	-0.58	0.08	0.9965	-0.28	-0.83	0.31	0.6647	-0.47	-1.1	0.17	0.2918	0.34	-1.76	3.01	0.9968	-0.45	0.3318	0.43	0.4255
Lvrn	Gastranaerophilales_ge	Epiandrosterone	-0.22	-0.69	0.15	0.9965	-0.24	-0.56	0.1	0.5002	-0.46	-1	0.04	0.2443	0.46	-2.55	2.04	0.9968	-0.32	0.4434	0.68	0.2073
Lvrn	Gastranaerophilales_ge	9,10-Epoxyoctadecenoic acid	-0.22	-0.62	0.07	0.9965	-0.25	-0.8	0.31	0.673	-0.47	-1.09	0.23	0.3073	0.4	-1.36	2.83	0.9968	-0.32	0.4521	0.7	0.1894
Lvrn	Gastranaerophilales_ge	9(S)-HPODE	-0.07	-0.47	0.21	0.9965	-0.4	-0.92	0.2	0.5264	-0.46	-0.93	0.11	0.2443	0.1	-0.71	2.14	0.9968	-0.28	0.5112	0.28	0.5685
Lvrn	Intestinimonas	m-Cresol	0.27	-0.14	0.82	0.9965	0.17	-0.61	0.98	0.8747	0.43	-0.38	1.27	0.4292	0.4	-3.27	9.96	0.9968	0.67	0.1526	0.4	0.5271
Lvrn	Intestinimonas	Aminocaproic acid	0.22	-0.15	0.72	0.9965	0.24	-0.27	0.79	0.6693	0.45	-0.2	1.09	0.3292	0.39	-2.2	3.09	0.9968	-0.33	0.4302	-0.61	0.2663
Lvrn	Intestinimonas	Indole	0.02	-0.67	0.78	0.9965	0.43	-0.88	1.79	0.8014	0.45	-0.52	1.55	0.48	-0.02	-4.97	5.32	0.9968	-0.39	0.3755	0.01	0.9839
Lvrn	Intestinimonas	Aminohydroquinone	0.17	-0.21	0.79	0.9965	0.28	-0.43	1.1	0.7391	0.46	-0.4	1.22	0.3759	0.24	-3.52	3.5	0.9968	-0.39	0.3761	-0.39	0.4559
Lvrn	Intestinimonas	2-Oxoarginine	0.23	-0.28	1.02	0.9965	0.21	-0.64	1.05	0.8555	0.43	-0.33	1.21	0.4352	0.25	-3.13	6.76	0.9968	0.54	0.262	0.43	0.4498
Lvrn	Intestinimonas	Undecanoic acid	0.1	-0.31	0.72	0.9965	0.34	-0.37	1.1	0.673	0.45	-0.33	1.18	0.3939	0.14	-4.85	2.68	0.9968	-0.23	0.5783	-0.4	0.4266
Lvrn	Intestinimonas	Azelaic acid	0.04	-0.54	0.73	0.9965	0.39	-0.72	1.51	0.7735	0.43	-0.39	1.22	0.4352	-0.04	-4.53	9.04	0.9968	0.63	0.1848	0.07	0.9124
Lvrn	Intestinimonas	Glycyl-leucine	-0.03	-0.41	0.36	0.9965	0.47	-0.47	1.47	0.6693	0.44	-0.34	1.35	0.441	-0.07	-4.07	1.83	0.9968	-0.43	0.344	0.09	0.8651
Lvrn	Intestinimonas	3-Carbamoyl-2-phenylpropionaldehyde	0.1	-0.31	0.65	0.9965	0.36	-0.46	1.21	0.6828	0.45	-0.52	1.35	0.4469	0.12	-2.3	4.21	0.9968	-0.21	0.6112	-0.37	0.4513
Lvrn	Intestinimonas	Atrazine	0.13	-0.49	0.87	0.9965	0.32	-0.69	1.42	0.7939	0.45	-0.67	1.46	0.4895	0.13	-2.12	7.91	0.9968	-0.3	0.472	-0.34	0.4961
Lvrn	Intestinimonas	gamma-Glutamylalanine	0.18	-0.04	0.56	0.9965	0.27	-0.5	1.12	0.7657	0.44	-0.33	1.16	0.3759	0.27	-3.77	8.44	0.9968	-0.45	0.3361	-0.37	0.4921
Lvrn	Intestinimonas	Cerulenin	0.16	-0.17	0.7	0.9965	0.27	-0.45	1.01	0.7391	0.43	-0.42	1.28	0.4895	0.27	-2.28	2.96	0.9968	0.33	0.4395	0.51	0.3377
Lvrn	Intestinimonas	gamma-L-Glutamyl-L-2-aminobutyrate	0.12	-0.04	0.41	0.9965	0.32	-0.42	1.14	0.7172	0.44	-0.29	1.16	0.3759	0.18	-2.8	6.31	0.9968	-0.37	0.3931	-0.31	0.5379
Lvrn	Intestinimonas	Lumichrome	0.2	-0.1	0.59	0.9965	0.23	-0.44	0.91	0.7347	0.43	-0.27	1.23	0.4236	0.36	-3.21	3.64	0.9968	0.47	0.3252	0.43	0.4283
Lvrn	Intestinimonas	N-Acetyl-D-tryptophan	0.11	-0.29	0.6	0.9965	0.34	-0.34	1.04	0.6518	0.45	-0.37	1.2	0.4122	0.17	-3.56	1.86	0.9968	-0.25	0.5525	-0.4	0.4256
Lvrn	Intestinimonas	Homatropine	0.05	-0.09	0.27	0.9965	0.39	-0.34	1.2	0.6518	0.44	-0.29	1.2	0.4181	0.05	-1.93	2.17	0.9968	-0.2	0.6326	-0.23	0.6326
Lvrn	Intestinimonas	N7-Methylguanosine	0.14	-0.33	0.7	0.9965	0.3	-0.16	0.79	0.5431	0.44	-0.24	1.15	0.4062	0.33	-2.3	3.15	0.9968	0.21	0.6161	0.67	0.2008
Lvrn	Intestinimonas	N-Acetylaspartylglutamic acid	0.16	-0.26	0.74	0.9965	0.27	-0.29	0.87	0.6605	0.43	-0.27	1.21	0.4573	0.31	-1.25	3.52	0.9968	0.32	0.4502	0.53	0.3238
Lvrn	Intestinimonas	UMP	0.35	-0.03	1.03	0.9965	0.1	-0.57	0.85	0.9243	0.45	-0.24	1.15	0.3568	0.63	-3.59	3.7	0.9968	-0.6	0.2169	-0.56	0.3633
Lvrn	Intestinimonas	25-Hydroxycholesterol	0.11	-0.59	1.36	0.9965	0.32	-0.98	1.59	0.8555	0.43	-0.95	1.52	0.5696	0.04	-3.92	2.56	0.9968	0.35	0.4114	0.34	0.5067
Lvrn	Intestinimonas	(R)-3-Hydroxybutyric acid	0.05	-0.48	0.7	0.9965	0.38	-0.48	1.3	0.7216	0.43	-0.31	1.26	0.4292	0.09	-5.78	10.23	0.9968	0.72	0.1179	0.08	0.9129
Lvrn	Intestinimonas	2-Furoate	0.14	-0.06	0.41	0.9965	0.3	-0.48	1.14	0.7613	0.44	-0.32	1.21	0.4292	0.17	-7.07	4.93	0.9968	0.43	0.344	0.33	0.5295
Lvrn	Intestinimonas	D-Glucopyranoside	0.24	-0.31	0.83	0.9965	0.21	-0.12	0.56	0.5173	0.46	-0.14	1.15	0.314	0.57	-1.86	3.18	0.9968	-0.3	0.469	-0.76	0.1431
Lvrn	Intestinimonas	D-Phenylalanine	0.17	-0.73	1.37	0.9965	0.26	-0.86	1.39	0.8645	0.43	-0.44	1.36	0.504	0.33	-13.55	16.86	0.9968	0.75	0.0962	0.23	0.7509
Lvrn	Intestinimonas	Hydroxyphenyllactic acid	0.29	-0.04	0.76	0.9965	0.16	-0.45	0.86	0.8207	0.45	-0.24	1.1	0.3073	0.53	-2.89	4.12	0.9968	-0.49	0.3024	-0.56	0.3319
Lvrn	Intestinimonas	N-Acetyl-D-glucosamine	0.13	-0.03	0.38	0.9965	0.31	-0.43	1.09	0.7303	0.44	-0.31	1.21	0.4236	0.17	-3.45	3.68	0.9968	0.39	0.3803	0.34	0.504
Lvrn	Intestinimonas	Methyl jasmonate	0.08	-0.1	0.4	0.9965	0.36	-0.4	1.17	0.7129	0.44	-0.34	1.23	0.4352	0.06	-1.43	4.14	0.9968	0.29	0.4851	0.28	0.5756
Lvrn	Intestinimonas	Anserine	0.25	-0.06	0.75	0.9965	0.19	-0.56	0.94	0.8518	0.43	-0.36	1.29	0.4847	0.39	-3.16	3.61	0.9968	0.55	0.257	0.46	0.4295
Lvrn	Intestinimonas	Gemfibrozil	0.13	-0.68	1.05	0.9965	0.32	-0.96	1.68	0.8354	0.45	-0.36	1.31	0.3939	0.06	-8.55	10.44	0.9968	-0.81	0.057	-0.13	0.8789
Lvrn	Intestinimonas	Acetyl-N-formyl-5-methoxykynurenamine	0.02	-0.27	0.37	0.9965	0.42	-0.22	1.13	0.5585	0.44	-0.33	1.16	0.4469	0.08	-1.66	2.84	0.9968	0.04	0.9188	0.47	0.3438
Lvrn	Intestinimonas	Dehydroepiandrosterone	0.18	-0.07	0.66	0.9965	0.25	-0.46	1	0.7898	0.44	-0.36	1.22	0.4625	0.25	-3.23	3.44	0.9968	0.42	0.3451	0.44	0.4135
Lvrn	Intestinimonas	Epiandrosterone	0.12	-0.31	0.65	0.9965	0.32	-0.09	0.73	0.3508	0.44	-0.16	1.06	0.3366	0.28	-2.27	2.81	0.9968	0.18	0.666	0.7	0.1727
Lvrn	Intestinimonas	9,10-Epoxyoctadecenoic acid	0.4	-0.12	1.11	0.9965	0.03	-0.52	0.62	0.9836	0.43	-0.36	1.17	0.441	0.74	-6.85	7.61	0.9968	0.55	0.2593	0.75	0.2194
Lvrn	Intestinimonas	9(S)-HPODE	0.01	-0.27	0.34	0.9965	0.43	-0.22	1.12	0.5505	0.44	-0.26	1.21	0.4526	0.05	-2.14	2.28	0.9968	0.02	0.9633	0.37	0.4374
Lvrn	Lachnospiraceae_FCS020_group	m-Cresol	0.12	-0.05	0.37	0.9965	0.56	-0.09	1.22	0.3073	0.68	0	1.4	0.187	0.14	-0.19	0.74	0.9968	0.44	0.3373	0.27	0.5273
Lvrn	Lachnospiraceae_FCS020_group	Aminocaproic acid	0.22	-0.07	0.68	0.9965	0.48	-0.11	1.14	0.4032	0.69	0.03	1.32	0.1756	0.27	-0.32	1.1	0.9968	-0.41	0.3562	-0.49	0.2838
Lvrn	Lachnospiraceae_FCS020_group	Indole	0.01	-0.45	0.45	0.9965	0.67	-0.25	1.66	0.4436	0.69	-0.19	1.61	0.2531	0.01	-0.71	2.34	0.9968	-0.26	0.5333	0.02	0.9697
Lvrn	Lachnospiraceae_FCS020_group	Aminohydroquinone	0.13	-0.45	0.83	0.9965	0.56	-0.41	1.66	0.6424	0.69	-0.23	1.55	0.2443	0.12	-1.36	2.16	0.9968	-0.51	0.2819	-0.21	0.6438
Lvrn	Lachnospiraceae_FCS020_group	2-Oxoarginine	0.13	-0.22	0.69	0.9965	0.54	-0.21	1.33	0.4637	0.68	-0.05	1.4	0.2082	0.1	-0.96	1.2	0.9968	0.49	0.304	0.28	0.5257
Lvrn	Lachnospiraceae_FCS020_group	Undecanoic acid	0.08	-0.16	0.47	0.9965	0.6	-0.05	1.31	0.2906	0.69	0.04	1.33	0.1756	0.07	-0.51	0.84	0.9968	-0.21	0.6135	-0.35	0.3907
Lvrn	Lachnospiraceae_FCS020_group	Azelaic acid	-0.12	-0.56	0.28	0.9965	0.8	0.01	1.63	0.24	0.68	0.02	1.37	0.1756	-0.14	-1.65	0.69	0.9968	0.64	0.1774	-0.19	0.6991
Lvrn	Lachnospiraceae_FCS020_group	Glycyl-leucine	-0.07	-0.56	0.32	0.9965	0.76	0.03	1.6	0.2241	0.68	-0.01	1.51	0.187	-0.05	-2.13	0.86	0.9968	-0.41	0.3594	0.2	0.6328
Lvrn	Lachnospiraceae_FCS020_group	3-Carbamoyl-2-phenylpropionaldehyde	0.05	-0.31	0.48	0.9965	0.64	0	1.31	0.2571	0.69	-0.08	1.38	0.2082	0.04	-1.31	0.94	0.9968	-0.11	0.7896	-0.38	0.3503
Lvrn	Lachnospiraceae_FCS020_group	Atrazine	0.08	-0.24	0.5	0.9965	0.61	-0.12	1.42	0.4234	0.69	-0.12	1.47	0.2443	0.06	-0.73	1.22	0.9968	-0.19	0.6448	-0.33	0.4154
Lvrn	Lachnospiraceae_FCS020_group	gamma-Glutamylalanine	0.11	-0.13	0.49	0.9965	0.57	-0.22	1.44	0.4916	0.68	-0.03	1.42	0.1978	0.14	-0.29	1.76	0.9968	-0.48	0.304	-0.21	0.6288
Lvrn	Lachnospiraceae_FCS020_group	Cerulenin	0.11	-0.13	0.52	0.9965	0.57	0.02	1.16	0.24	0.68	0.06	1.31	0.1618	0.12	-0.77	0.74	0.9968	0.25	0.5434	0.46	0.2864
Lvrn	Lachnospiraceae_FCS020_group	gamma-L-Glutamyl-L-2-aminobutyrate	0.08	-0.1	0.37	0.9965	0.6	-0.15	1.42	0.4436	0.68	-0.02	1.41	0.1978	0.1	-0.3	1.34	0.9968	-0.43	0.344	-0.17	0.6808
Lvrn	Lachnospiraceae_FCS020_group	Lumichrome	0.06	-0.33	0.52	0.9965	0.62	-0.28	1.56	0.5086	0.68	-0.07	1.37	0.2082	0.06	-0.64	1.6	0.9968	0.74	0.1102	0.08	0.8926
Lvrn	Lachnospiraceae_FCS020_group	N-Acetyl-D-tryptophan	0.11	-0.23	0.58	0.9965	0.57	-0.21	1.46	0.4827	0.69	-0.13	1.46	0.2082	0.13	-0.73	1.5	0.9968	-0.43	0.3403	-0.23	0.586
Lvrn	Lachnospiraceae_FCS020_group	Homatropine	0.03	-0.11	0.17	0.9965	0.66	0.06	1.33	0.203	0.68	0.06	1.33	0.1298	0.02	-0.49	0.43	0.9968	-0.08	0.8431	-0.25	0.5101
Lvrn	Lachnospiraceae_FCS020_group	N7-Methylguanosine	0.27	0.01	0.78	0.9965	0.41	-0.19	1.03	0.5173	0.68	0.02	1.33	0.1618	0.36	-0.18	1.49	0.9968	0.54	0.262	0.51	0.2963
Lvrn	Lachnospiraceae_FCS020_group	N-Acetylaspartylglutamic acid	0.19	-0.18	0.67	0.9965	0.49	-0.27	1.3	0.5264	0.68	-0.05	1.39	0.1978	0.22	-0.55	1.82	0.9968	0.61	0.1995	0.31	0.5222
Lvrn	Lachnospiraceae_FCS020_group	UMP	0.22	-0.16	0.71	0.9965	0.47	-0.29	1.32	0.5728	0.69	0.01	1.34	0.1756	0.29	-0.75	2.18	0.9968	-0.62	0.1919	-0.33	0.504
Lvrn	Lachnospiraceae_FCS020_group	25-Hydroxycholesterol	0.06	-0.24	0.57	0.9965	0.62	-0.03	1.31	0.3073	0.68	-0.09	1.39	0.2364	0.03	-0.89	0.96	0.9968	0.2	0.6326	0.33	0.4111
Lvrn	Lachnospiraceae_FCS020_group	(R)-3-Hydroxybutyric acid	0.03	-0.2	0.39	0.9965	0.65	0.04	1.31	0.24	0.68	0.01	1.4	0.1756	0.03	-1.16	0.53	0.9968	0.44	0.3383	0.07	0.8684
Lvrn	Lachnospiraceae_FCS020_group	2-Furoate	0.04	-0.46	0.6	0.9965	0.63	-0.42	1.74	0.6181	0.68	-0.18	1.42	0.2618	0	-1.01	2.45	0.9968	0.59	0.2169	0.08	0.8791
Lvrn	Lachnospiraceae_FCS020_group	D-Glucopyranoside	0.36	-0.07	0.94	0.9965	0.33	-0.15	0.9	0.5173	0.7	0.11	1.27	0.11	0.5	-0.2	1.51	0.9968	-0.54	0.262	-0.64	0.1944
Lvrn	Lachnospiraceae_FCS020_group	D-Phenylalanine	-0.11	-0.83	0.59	0.9965	0.79	-0.03	1.65	0.2745	0.68	-0.07	1.41	0.2443	-0.1	-4.16	2.88	0.9968	0.73	0.1157	-0.15	0.8
Lvrn	Lachnospiraceae_FCS020_group	Hydroxyphenyllactic acid	0.22	-0.03	0.65	0.9965	0.47	-0.24	1.26	0.5431	0.69	0	1.31	0.187	0.29	-0.14	1.72	0.9968	-0.53	0.2679	-0.39	0.4014
Lvrn	Lachnospiraceae_FCS020_group	N-Acetyl-D-glucosamine	0.08	-0.16	0.41	0.9965	0.6	-0.21	1.48	0.4733	0.68	-0.08	1.41	0.2531	0.06	-0.74	1.43	0.9968	0.48	0.3136	0.18	0.682
Lvrn	Lachnospiraceae_FCS020_group	Methyl jasmonate	0.03	-0.37	0.55	0.9965	0.65	-0.27	1.64	0.5173	0.68	-0.18	1.46	0.2618	0	-0.84	1.51	0.9968	0.49	0.304	0.06	0.8955
Lvrn	Lachnospiraceae_FCS020_group	Anserine	0.14	-0.09	0.56	0.9965	0.54	-0.12	1.24	0.4234	0.68	-0.02	1.39	0.1978	0.15	-0.56	1.28	0.9968	0.43	0.3383	0.33	0.4473
Lvrn	Lachnospiraceae_FCS020_group	Gemfibrozil	-0.01	-0.22	0.22	0.9965	0.69	-0.05	1.53	0.3073	0.68	0.04	1.42	0.1756	-0.02	-0.34	0.76	0.9968	-0.62	0.1955	0.03	0.9579
Lvrn	Lachnospiraceae_FCS020_group	Acetyl-N-formyl-5-methoxykynurenamine	0.09	-0.21	0.59	0.9965	0.59	-0.3	1.54	0.5352	0.68	-0.27	1.51	0.3696	0.05	-2.46	1.66	0.9968	0.28	0.4985	0.32	0.429
Lvrn	Lachnospiraceae_FCS020_group	Dehydroepiandrosterone	0.12	-0.41	0.9	0.9965	0.55	-0.53	1.69	0.6868	0.67	-0.26	1.48	0.285	0.06	-1.59	4.46	0.9968	0.62	0.1955	0.2	0.6788
Lvrn	Lachnospiraceae_FCS020_group	Epiandrosterone	0.26	-0.09	0.87	0.9965	0.42	-0.12	0.99	0.4342	0.68	0.06	1.31	0.1618	0.34	-0.74	1.22	0.9968	0.48	0.304	0.55	0.2459
Lvrn	Lachnospiraceae_FCS020_group	9,10-Epoxyoctadecenoic acid	0.28	-0.2	0.98	0.9965	0.39	-0.18	0.95	0.4538	0.68	-0.03	1.25	0.1978	0.38	-0.58	1.68	0.9968	0.51	0.2856	0.57	0.2368
Lvrn	Lachnospiraceae_FCS020_group	9(S)-HPODE	0.05	-0.2	0.58	0.9965	0.62	-0.14	1.45	0.4234	0.68	-0.14	1.45	0.2776	0.02	-0.82	1.35	0.9968	0.25	0.5462	0.22	0.5692
Lvrn	Lachnospiraceae_UCG-001	m-Cresol	0.11	-0.13	0.48	0.9965	0.59	0.06	1.15	0.2241	0.7	0.15	1.3	0.1298	0.1	-0.35	0.75	0.9968	0.53	0.262	0.2	0.645
Lvrn	Lachnospiraceae_UCG-001	Aminocaproic acid	0.26	-0.26	0.99	0.9965	0.47	0.08	0.88	0.1817	0.72	0.12	1.5	0.11	0.29	-0.87	0.87	0.9968	-0.54	0.262	-0.44	0.3506
Lvrn	Lachnospiraceae_UCG-001	Indole	-0.02	-0.32	0.3	0.9965	0.72	-0.02	1.52	0.3073	0.7	0.07	1.41	0.1467	-0.02	-0.5	0.9	0.9968	-0.33	0.4383	0.08	0.8567
Lvrn	Lachnospiraceae_UCG-001	Aminohydroquinone	0.11	-0.14	0.53	0.9965	0.6	0.08	1.19	0.203	0.71	0.11	1.25	0.0857	0.11	-0.36	0.81	0.9968	-0.33	0.4427	-0.31	0.4459
Lvrn	Lachnospiraceae_UCG-001	2-Oxoarginine	0.1	-0.37	0.78	0.9965	0.6	0.26	0.96	0	0.7	0.1	1.39	0.0857	0.08	-2.34	0.67	0.9968	0.27	0.5124	0.38	0.349
Lvrn	Lachnospiraceae_UCG-001	Undecanoic acid	0.11	-0.51	0.92	0.9965	0.6	0.07	1.2	0.2241	0.71	-0.02	1.43	0.217	0.08	-2.2	1.55	0.9968	-0.37	0.3931	-0.25	0.5313
Lvrn	Lachnospiraceae_UCG-001	Azelaic acid	-0.13	-0.53	0.22	0.9965	0.83	0.12	1.61	0.203	0.7	0.06	1.36	0.1618	-0.16	-1.47	0.48	0.9968	0.64	0.1774	-0.21	0.6635
Lvrn	Lachnospiraceae_UCG-001	Glycyl-leucine	-0.07	-0.64	0.47	0.9965	0.77	0.1	1.5	0.203	0.7	-0.04	1.41	0.1978	-0.04	-3.15	1.07	0.9968	-0.39	0.3755	0.19	0.6355
Lvrn	Lachnospiraceae_UCG-001	3-Carbamoyl-2-phenylpropionaldehyde	0.04	-0.31	0.4	0.9965	0.67	0.04	1.32	0.2241	0.71	-0.02	1.38	0.187	0.03	-1.28	0.74	0.9968	-0.06	0.8815	-0.41	0.3133
Lvrn	Lachnospiraceae_UCG-001	Atrazine	0.07	-0.33	0.53	0.9965	0.65	0.21	1.12	0	0.71	0.12	1.24	0.11	0.05	-1.34	0.66	0.9968	-0.16	0.6917	-0.34	0.3867
Lvrn	Lachnospiraceae_UCG-001	gamma-Glutamylalanine	0.11	-0.01	0.32	0.9965	0.6	0.02	1.24	0.2241	0.7	0.15	1.24	0.1298	0.13	-0.05	0.71	0.9968	-0.38	0.3826	-0.26	0.5211
Lvrn	Lachnospiraceae_UCG-001	Cerulenin	0.17	-0.19	0.62	0.9965	0.53	-0.16	1.27	0.4436	0.7	0.04	1.34	0.1756	0.19	-0.53	1.28	0.9968	0.58	0.2294	0.29	0.5289
Lvrn	Lachnospiraceae_UCG-001	gamma-L-Glutamyl-L-2-aminobutyrate	0.08	-0.01	0.24	0.9965	0.62	0.06	1.25	0.2241	0.7	0.16	1.26	0.1467	0.1	-0.12	0.51	0.9968	-0.29	0.4861	-0.25	0.5215
Lvrn	Lachnospiraceae_UCG-001	Lumichrome	-0.08	-0.44	0.3	0.9965	0.77	0.07	1.54	0.2241	0.7	0.13	1.31	0.1467	-0.11	-0.99	0.81	0.9968	0.82	0.0472	-0.09	0.894
Lvrn	Lachnospiraceae_UCG-001	N-Acetyl-D-tryptophan	0.09	-0.21	0.48	0.9965	0.61	-0.08	1.36	0.2906	0.7	0.13	1.31	0.1618	0.12	-0.65	0.95	0.9968	-0.52	0.275	-0.16	0.7141
Lvrn	Lachnospiraceae_UCG-001	Homatropine	-0.01	-0.27	0.25	0.9965	0.71	0	1.48	0.2571	0.7	0.12	1.37	0.1467	-0.02	-0.45	0.74	0.9968	-0.49	0.304	0.05	0.9222
Lvrn	Lachnospiraceae_UCG-001	N7-Methylguanosine	0.28	-0.02	0.75	0.9965	0.42	-0.17	1.05	0.5002	0.69	-0.03	1.43	0.1978	0.36	-0.34	1.73	0.9968	0.57	0.2353	0.49	0.3203
Lvrn	Lachnospiraceae_UCG-001	N-Acetylaspartylglutamic acid	0.18	-0.07	0.54	0.9965	0.52	-0.01	1.08	0.2745	0.7	0.15	1.26	0.0857	0.21	-0.12	0.98	0.9968	0.55	0.2563	0.32	0.4742
Lvrn	Lachnospiraceae_UCG-001	UMP	0.2	-0.22	0.81	0.9965	0.51	-0.15	1.21	0.4436	0.71	0.14	1.23	0.0857	0.27	-0.36	1.31	0.9968	-0.68	0.1483	-0.28	0.5831
Lvrn	Lachnospiraceae_UCG-001	25-Hydroxycholesterol	0.04	-0.2	0.34	0.9965	0.66	0.22	1.13	0	0.7	0.17	1.25	0.0536	0.03	-0.53	0.4	0.9968	0.1	0.8044	0.39	0.3343
Lvrn	Lachnospiraceae_UCG-001	(R)-3-Hydroxybutyric acid	0.05	-0.24	0.48	0.9965	0.65	0.17	1.15	0.1236	0.7	0.09	1.34	0.1298	0.03	-0.85	0.61	0.9968	0.23	0.5933	0.21	0.5771
Lvrn	Lachnospiraceae_UCG-001	2-Furoate	-0.18	-1.17	0.78	0.9965	0.88	-0.1	1.88	0.3375	0.7	-0.03	1.45	0.2082	-0.17	-8.49	2	0.9968	0.78	0.0813	-0.23	0.7036
Lvrn	Lachnospiraceae_UCG-001	D-Glucopyranoside	0.54	0.1	1.16	0.8003	0.17	-0.27	0.66	0.7462	0.72	0.21	1.3	0.0857	0.75	0.16	1.75	0.9968	-0.77	0.0905	-0.69	0.2803
Lvrn	Lachnospiraceae_UCG-001	D-Phenylalanine	0.07	-0.14	0.34	0.9965	0.63	0.08	1.2	0.203	0.7	0.15	1.33	0.1298	0.07	-0.5	0.57	0.9968	0.45	0.3332	0.15	0.7237
Lvrn	Lachnospiraceae_UCG-001	Hydroxyphenyllactic acid	0.23	-0.12	0.8	0.9965	0.49	-0.09	1.13	0.4137	0.72	0.14	1.27	0.11	0.27	-0.2	1.17	0.9968	-0.64	0.1774	-0.33	0.5047
Lvrn	Lachnospiraceae_UCG-001	N-Acetyl-D-glucosamine	-0.62	-1.88	0.58	0.9965	1.32	-0.27	2.88	0.3508	0.7	0.18	1.32	0.11	-0.82	-4.39	1.45	0.9968	0.88	0.0164	-0.71	0.388
Lvrn	Lachnospiraceae_UCG-001	Methyl jasmonate	-0.09	-0.86	0.66	0.9965	0.79	-0.01	1.64	0.2571	0.7	-0.05	1.45	0.1978	-0.06	-4.97	1.1	0.9968	0.65	0.1651	-0.14	0.783
Lvrn	Lachnospiraceae_UCG-001	Anserine	0.1	-0.27	0.62	0.9965	0.6	-0.11	1.36	0.4137	0.7	0.09	1.31	0.1298	0.1	-0.44	1.21	0.9968	0.69	0.1403	0.15	0.7763
Lvrn	Lachnospiraceae_UCG-001	Gemfibrozil	-0.08	-0.41	0.25	0.9965	0.78	-0.06	1.66	0.3073	0.7	0.05	1.46	0.1618	-0.1	-0.73	0.82	0.9968	-0.67	0.1517	0.13	0.8092
Lvrn	Lachnospiraceae_UCG-001	Acetyl-N-formyl-5-methoxykynurenamine	0.08	-0.42	0.71	0.9965	0.62	-0.34	1.64	0.5647	0.7	-0.1	1.43	0.227	0.04	-0.93	2.16	0.9968	0.56	0.2473	0.14	0.7592
Lvrn	Lachnospiraceae_UCG-001	Dehydroepiandrosterone	0.08	-0.38	0.67	0.9965	0.62	-0.18	1.47	0.4436	0.69	0.01	1.4	0.1756	0.09	-1.67	1.36	0.9968	0.69	0.1381	0.12	0.8294
Lvrn	Lachnospiraceae_UCG-001	Epiandrosterone	0.37	-0.14	1.08	0.9965	0.32	-0.38	1.05	0.691	0.69	-0.14	1.58	0.2918	0.44	-1.35	2.44	0.9968	0.73	0.1178	0.51	0.3672
Lvrn	Lachnospiraceae_UCG-001	9,10-Epoxyoctadecenoic acid	0.25	-0.21	0.87	0.9965	0.44	0.08	0.83	0.203	0.7	0.12	1.29	0.1467	0.34	-0.8	0.99	0.9968	0.46	0.3318	0.57	0.2114
Lvrn	Lachnospiraceae_UCG-001	9(S)-HPODE	0.03	-0.69	0.92	0.9965	0.66	-0.23	1.61	0.4637	0.69	-0.34	1.77	0.3435	0.04	-3.08	2.96	0.9968	0.47	0.3297	0.07	0.8806
Lvrn	Lachnospiraceae_UCG-006	m-Cresol	0.16	-0.08	0.56	0.9965	0.3	-0.12	0.7	0.4436	0.46	0.04	0.89	0.0857	0.27	-0.35	1.7	0.9968	0.41	0.3594	0.4	0.4449
Lvrn	Lachnospiraceae_UCG-006	Aminocaproic acid	0.32	-0.28	1.19	0.9965	0.17	-0.52	0.93	0.8277	0.49	-0.35	1.4	0.4181	0.53	-2.02	3.84	0.9968	-0.48	0.304	-0.6	0.2932
Lvrn	Lachnospiraceae_UCG-006	Indole	-0.01	-0.46	0.48	0.9965	0.48	-0.15	1.09	0.4436	0.47	0.01	0.91	0.1618	-0.03	-2.1	1.5	0.9968	-0.45	0.3367	0.06	0.9219
Lvrn	Lachnospiraceae_UCG-006	Aminohydroquinone	0.11	-0.19	0.5	0.9965	0.37	-0.06	0.81	0.3782	0.47	-0.05	0.9	0.217	0.17	-0.58	1.12	0.9968	-0.22	0.5961	-0.42	0.3958
Lvrn	Lachnospiraceae_UCG-006	2-Oxoarginine	0.05	-0.33	0.59	0.9965	0.41	-0.01	0.86	0.2571	0.46	-0.23	1.02	0.2992	0.08	-1.69	2.57	0.9968	0.11	0.7854	0.5	0.3197
Lvrn	Lachnospiraceae_UCG-006	Undecanoic acid	0.1	-0.27	0.64	0.9965	0.37	-0.01	0.75	0.2571	0.47	0.06	0.82	0.1467	0.15	-1.37	1.06	0.9968	-0.24	0.571	-0.39	0.4287
Lvrn	Lachnospiraceae_UCG-006	Azelaic acid	-0.02	-0.72	0.73	0.9965	0.48	-0.43	1.41	0.6471	0.46	-0.02	0.83	0.2082	-0.1	-5.28	2.48	0.9968	0.72	0.1215	-0.03	0.9711
Lvrn	Lachnospiraceae_UCG-006	Glycyl-leucine	-0.08	-1.71	1.76	0.9965	0.56	-0.26	1.42	0.5505	0.48	-0.68	1.63	0.4236	0.15	-7.5	5.35	0.9968	-0.54	0.262	0.2	0.7232
Lvrn	Lachnospiraceae_UCG-006	3-Carbamoyl-2-phenylpropionaldehyde	-0.07	-0.68	0.42	0.9965	0.55	0.01	1.09	0.24	0.48	-0.32	1.14	0.388	0	-7.7	3.22	0.9968	0.15	0.7005	-0.53	0.2934
Lvrn	Lachnospiraceae_UCG-006	Atrazine	0.09	-0.33	0.63	0.9965	0.38	-0.1	0.94	0.4637	0.48	-0.22	1.03	0.314	0.14	-2.47	2.14	0.9968	-0.21	0.6093	-0.36	0.4581
Lvrn	Lachnospiraceae_UCG-006	gamma-Glutamylalanine	0.15	-0.03	0.48	0.9965	0.32	-0.11	0.76	0.5002	0.47	0.06	0.79	0.1756	0.3	-0.16	1.28	0.9968	-0.39	0.3726	-0.36	0.4781
Lvrn	Lachnospiraceae_UCG-006	Cerulenin	0.24	-0.07	0.85	0.9965	0.22	-0.19	0.67	0.6063	0.46	-0.05	1	0.2443	0.44	-0.67	1.83	0.9968	0.51	0.2864	0.49	0.3844
Lvrn	Lachnospiraceae_UCG-006	gamma-L-Glutamyl-L-2-aminobutyrate	0.11	-0.04	0.41	0.9965	0.36	-0.03	0.76	0.3073	0.47	0.07	0.8	0.1618	0.23	-0.15	1.04	0.9968	-0.33	0.4302	-0.31	0.5254
Lvrn	Lachnospiraceae_UCG-006	Lumichrome	0.32	-0.19	0.94	0.9965	0.14	-0.62	0.9	0.8582	0.46	0.06	0.81	0.1298	0.57	-0.47	6.26	0.9968	0.73	0.1177	0.44	0.5213
Lvrn	Lachnospiraceae_UCG-006	N-Acetyl-D-tryptophan	0.14	-0.08	0.52	0.9965	0.33	-0.04	0.71	0.3644	0.47	0.1	0.78	0.1467	0.27	-0.23	1.03	0.9968	-0.37	0.3931	-0.36	0.4795
Lvrn	Lachnospiraceae_UCG-006	Homatropine	0.07	-0.08	0.29	0.9965	0.4	-0.03	0.86	0.3224	0.47	0.09	0.81	0.1298	0.12	-0.14	1.01	0.9968	-0.34	0.4246	-0.17	0.7358
Lvrn	Lachnospiraceae_UCG-006	N7-Methylguanosine	0.21	-0.32	0.97	0.9965	0.24	-0.29	0.79	0.691	0.46	-0.3	1.28	0.4292	0.42	-2.79	2.8	0.9968	0.34	0.4242	0.65	0.2275
Lvrn	Lachnospiraceae_UCG-006	N-Acetylaspartylglutamic acid	0.22	-0.05	0.67	0.9965	0.25	-0.2	0.68	0.5863	0.46	0.07	0.82	0.0536	0.4	-0.12	3.37	0.9968	0.43	0.3383	0.51	0.3511
Lvrn	Lachnospiraceae_UCG-006	UMP	0.3	-0.14	0.86	0.9965	0.17	-0.36	0.7	0.7898	0.47	0.06	0.81	0.11	0.64	-0.4	2.19	0.9968	-0.54	0.262	-0.53	0.3618
Lvrn	Lachnospiraceae_UCG-006	25-Hydroxycholesterol	0.03	-0.3	0.41	0.9965	0.44	0.15	0.73	0.0722	0.46	0.02	0.94	0.1618	0.04	-2.6	0.7	0.9968	0.07	0.8742	0.42	0.384
Lvrn	Lachnospiraceae_UCG-006	(R)-3-Hydroxybutyric acid	0.06	-0.25	0.58	0.9965	0.4	-0.1	0.93	0.3644	0.46	-0.18	1.11	0.2776	0.06	-1.59	1.47	0.9968	0.25	0.5438	0.26	0.5906
Lvrn	Lachnospiraceae_UCG-006	2-Furoate	0.17	-0.51	1.13	0.9965	0.28	-0.7	1.24	0.7977	0.46	-0.16	1.05	0.2918	0.17	-2.76	3.48	0.9968	0.85	0.0297	0.21	0.8165
Lvrn	Lachnospiraceae_UCG-006	D-Glucopyranoside	0.56	0.09	1.23	0.8003	-0.08	-0.53	0.42	0.8614	0.48	-0.04	1.05	0.1978	1.15	-0.38	5.52	0.9968	-0.62	0.1897	-0.87	0.1728
Lvrn	Lachnospiraceae_UCG-006	D-Phenylalanine	0.12	-0.28	0.73	0.9965	0.34	-0.16	0.88	0.5505	0.46	-0.06	0.99	0.217	0.14	-1.55	1.61	0.9968	0.42	0.3473	0.29	0.5696
Lvrn	Lachnospiraceae_UCG-006	Hydroxyphenyllactic acid	0.36	-0.11	1.13	0.9965	0.12	-0.58	0.93	0.8938	0.48	-0.21	1.13	0.3292	0.6	-2.72	3.96	0.9968	-0.59	0.2245	-0.56	0.3521
Lvrn	Lachnospiraceae_UCG-006	N-Acetyl-D-glucosamine	0.2	-0.49	0.95	0.9965	0.26	-0.72	1.29	0.8087	0.46	0.01	0.81	0.1756	0.34	-1.03	5.69	0.9968	0.88	0.0164	0.23	0.8234
Lvrn	Lachnospiraceae_UCG-006	Methyl jasmonate	0.08	-0.24	0.57	0.9965	0.38	-0.16	0.93	0.4538	0.46	-0.05	0.91	0.217	0.07	-0.8	1.44	0.9968	0.66	0.1576	0.13	0.847
Lvrn	Lachnospiraceae_UCG-006	Anserine	0.34	-0.24	1.2	0.9965	0.11	-0.67	0.9	0.9006	0.46	-0.1	1.01	0.2443	0.6	-1.67	4.79	0.9968	0.73	0.1157	0.48	0.4912
Lvrn	Lachnospiraceae_UCG-006	Gemfibrozil	0.12	-0.29	0.64	0.9965	0.35	-0.21	0.92	0.5647	0.47	0.05	0.85	0.1298	0.23	-0.9	2.11	0.9968	-0.69	0.1381	-0.16	0.818
Lvrn	Lachnospiraceae_UCG-006	Acetyl-N-formyl-5-methoxykynurenamine	0.19	-0.16	0.71	0.9965	0.27	-0.27	0.82	0.6424	0.46	-0.02	0.86	0.2082	0.3	-1.55	1.84	0.9968	0.59	0.2239	0.33	0.5654
Lvrn	Lachnospiraceae_UCG-006	Dehydroepiandrosterone	0.27	-0.14	1.01	0.9965	0.19	-0.45	0.82	0.7898	0.46	-0.12	1.02	0.2618	0.45	-1.34	3.15	0.9968	0.66	0.1631	0.42	0.4985
Lvrn	Lachnospiraceae_UCG-006	Epiandrosterone	0.29	-0.39	1.36	0.9965	0.17	-0.53	0.88	0.8447	0.45	-0.56	1.64	0.5517	0.48	-3.08	2.7	0.9968	0.43	0.3434	0.68	0.2246
Lvrn	Lachnospiraceae_UCG-006	9,10-Epoxyoctadecenoic acid	0.14	-0.19	0.65	0.9965	0.32	-0.05	0.73	0.3644	0.46	-0.09	1	0.2701	0.27	-1.5	1.95	0.9968	0.2	0.6262	0.71	0.1634
Lvrn	Lachnospiraceae_UCG-006	9(S)-HPODE	0.09	-0.31	0.82	0.9965	0.37	-0.22	1	0.5431	0.46	-0.36	1.21	0.3503	0.11	-1.54	2.35	0.9968	0.38	0.3828	0.24	0.6373
Lvrn	Lachnospiraceae_uncultured	m-Cresol	0.27	-0.14	0.86	0.9965	0.08	-0.52	0.72	0.9329	0.35	-0.24	0.98	0.4236	0.5	-2.52	8.73	0.9968	0.57	0.2353	0.47	0.4431
Lvrn	Lachnospiraceae_uncultured	Aminocaproic acid	0.28	-0.24	1.01	0.9965	0.09	-0.34	0.54	0.8714	0.37	-0.27	1.19	0.4573	0.71	-1.75	3.38	0.9968	-0.4	0.3631	-0.65	0.2681
Lvrn	Lachnospiraceae_uncultured	Indole	0	-1.12	1.28	0.9965	0.36	-1.29	2.02	0.8447	0.36	-0.67	1.55	0.5334	-0.16	-8.18	14.08	0.9968	-0.58	0.2313	0.07	0.9183
Lvrn	Lachnospiraceae_uncultured	Aminohydroquinone	0.2	-0.14	0.78	0.9965	0.17	-0.4	0.85	0.8057	0.37	-0.33	1.04	0.388	0.36	-3.8	7.15	0.9968	-0.41	0.3594	-0.43	0.4374
Lvrn	Lachnospiraceae_uncultured	2-Oxoarginine	0.15	-0.15	0.7	0.9965	0.2	-0.38	0.79	0.7694	0.35	-0.27	0.94	0.441	0.19	-3.07	2.71	0.9968	0.31	0.4579	0.48	0.3729
Lvrn	Lachnospiraceae_uncultured	Undecanoic acid	0.12	-0.37	0.85	0.9965	0.25	-0.22	0.76	0.6647	0.36	-0.21	0.93	0.4003	0.27	-3.15	3.28	0.9968	-0.26	0.5434	-0.41	0.4279
Lvrn	Lachnospiraceae_uncultured	Azelaic acid	0.08	-1.25	1.42	0.9965	0.27	-1.45	1.94	0.9041	0.35	-0.28	0.93	0.363	-0.17	-20.62	15.21	0.9968	0.78	0.0813	0.11	0.9001
Lvrn	Lachnospiraceae_uncultured	Glycyl-leucine	-0.05	-1.28	1.32	0.9965	0.42	-0.49	1.36	0.7047	0.36	-0.69	1.24	0.4939	0.16	-7.31	6.33	0.9968	-0.57	0.2423	0.13	0.8289
Lvrn	Lachnospiraceae_uncultured	3-Carbamoyl-2-phenylpropionaldehyde	-0.01	-0.58	0.51	0.9965	0.38	-0.37	1.14	0.6245	0.37	-0.56	1.21	0.5475	0.06	-3.53	6.36	0.9968	0.06	0.8944	-0.47	0.3627
Lvrn	Lachnospiraceae_uncultured	Atrazine	0.11	-0.28	0.63	0.9965	0.26	-0.28	0.84	0.7025	0.37	-0.34	0.94	0.3939	0.24	-2.86	3.36	0.9968	-0.25	0.5461	-0.38	0.4658
Lvrn	Lachnospiraceae_uncultured	gamma-Glutamylalanine	0.19	-0.03	0.6	0.9965	0.17	-0.33	0.74	0.7735	0.36	-0.14	0.83	0.2701	0.44	-1.18	4.95	0.9968	-0.44	0.3382	-0.41	0.4572
Lvrn	Lachnospiraceae_uncultured	Cerulenin	0.19	-0.16	0.73	0.9965	0.16	-0.18	0.5	0.673	0.35	-0.16	0.97	0.3759	0.53	-1.42	2.64	0.9968	0.36	0.4036	0.54	0.3344
Lvrn	Lachnospiraceae_uncultured	gamma-L-Glutamyl-L-2-aminobutyrate	0.13	-0.04	0.44	0.9965	0.23	-0.24	0.78	0.7129	0.36	-0.15	0.83	0.2776	0.3	-1.15	3.08	0.9968	-0.35	0.4114	-0.35	0.5046
Lvrn	Lachnospiraceae_uncultured	Lumichrome	0.45	-0.03	1.19	0.9965	-0.1	-0.9	0.69	0.9272	0.35	-0.21	0.87	0.3696	0.95	-6.77	10.37	0.9968	0.74	0.1127	0.62	0.4108
Lvrn	Lachnospiraceae_uncultured	N-Acetyl-D-tryptophan	0.2	-0.16	0.78	0.9965	0.17	-0.31	0.7	0.7571	0.37	-0.23	0.91	0.3568	0.4	-2.61	3.53	0.9968	-0.45	0.3332	-0.4	0.4711
Lvrn	Lachnospiraceae_uncultured	Homatropine	0.08	-0.12	0.37	0.9965	0.28	-0.19	0.83	0.6365	0.36	-0.14	0.85	0.285	0.14	-1.56	2.28	0.9968	-0.29	0.493	-0.22	0.6638
Lvrn	Lachnospiraceae_uncultured	N7-Methylguanosine	0.19	-0.22	0.76	0.9965	0.16	-0.31	0.65	0.7856	0.35	-0.33	1	0.4738	0.47	-2.22	4.57	0.9968	0.28	0.501	0.69	0.2194
Lvrn	Lachnospiraceae_uncultured	N-Acetylaspartylglutamic acid	0.26	-0.05	0.81	0.9965	0.09	-0.39	0.6	0.8902	0.35	-0.19	0.97	0.4003	0.58	-1.3	8.47	0.9968	0.46	0.3318	0.57	0.3344
Lvrn	Lachnospiraceae_uncultured	UMP	0.49	-0.09	1.39	0.9965	-0.13	-0.71	0.5	0.8415	0.37	-0.2	0.98	0.3759	1.2	-6.4	12.35	0.9968	-0.67	0.1526	-0.7	0.3238
Lvrn	Lachnospiraceae_uncultured	25-Hydroxycholesterol	0.06	-0.36	0.59	0.9965	0.29	-0.2	0.78	0.5924	0.35	-0.3	1.01	0.4687	0.18	-2.55	2.62	0.9968	0.15	0.6991	0.41	0.4262
Lvrn	Lachnospiraceae_uncultured	(R)-3-Hydroxybutyric acid	0.13	-0.3	0.72	0.9965	0.23	-0.49	0.96	0.7977	0.35	-0.29	1.04	0.4625	0.15	-4.43	5.31	0.9968	0.56	0.2507	0.23	0.6989
Lvrn	Lachnospiraceae_uncultured	2-Furoate	0.26	-0.1	0.85	0.9965	0.09	-0.51	0.7	0.9161	0.35	-0.19	0.94	0.388	0.52	-2.41	4.83	0.9968	0.66	0.1576	0.39	0.55
Lvrn	Lachnospiraceae_uncultured	D-Glucopyranoside	0.37	-0.29	1.12	0.9965	0	-0.31	0.34	0.9817	0.37	-0.27	1.09	0.4469	0.95	-2.03	4.86	0.9968	-0.43	0.3431	-0.82	0.1568
Lvrn	Lachnospiraceae_uncultured	D-Phenylalanine	0.24	-0.84	1.85	0.9965	0.1	-1.38	1.59	0.9623	0.34	-0.74	1.45	0.6551	0.05	-9.05	9.95	0.9968	0.69	0.1381	0.36	0.5965
Lvrn	Lachnospiraceae_uncultured	Hydroxyphenyllactic acid	0.37	-0.07	1.02	0.9965	0	-0.44	0.51	0.9938	0.37	-0.19	0.93	0.3366	0.88	-3.68	5.23	0.9968	-0.55	0.2581	-0.64	0.3126
Lvrn	Lachnospiraceae_uncultured	N-Acetyl-D-glucosamine	0.28	0.01	0.68	0.9965	0.07	-0.46	0.62	0.9161	0.35	-0.18	0.79	0.314	0.65	-2.67	4.96	0.9968	0.69	0.1403	0.41	0.5439
Lvrn	Lachnospiraceae_uncultured	Methyl jasmonate	0.15	-0.14	0.65	0.9965	0.2	-0.47	0.87	0.8087	0.35	-0.25	0.94	0.3939	0.22	-2.12	4.56	0.9968	0.59	0.2169	0.26	0.6718
Lvrn	Lachnospiraceae_uncultured	Anserine	0.29	-0.14	1.03	0.9965	0.05	-0.51	0.63	0.9473	0.35	-0.32	1.04	0.4469	0.58	-3.02	7.11	0.9968	0.57	0.2426	0.53	0.3925
Lvrn	Lachnospiraceae_uncultured	Gemfibrozil	0.33	-0.71	1.53	0.9965	0.04	-1	1.12	0.9817	0.37	-0.21	0.96	0.3435	0.79	-5.11	13.81	0.9968	-0.84	0.0359	-0.35	0.7001
Lvrn	Lachnospiraceae_uncultured	Acetyl-N-formyl-5-methoxykynurenamine	0.16	-0.11	0.64	0.9965	0.19	-0.28	0.65	0.7086	0.35	-0.22	0.84	0.363	0.36	-0.97	2.59	0.9968	0.4	0.3647	0.41	0.4491
Lvrn	Lachnospiraceae_uncultured	Dehydroepiandrosterone	0.35	-0.03	1.04	0.9965	-0.01	-0.57	0.59	0.9836	0.35	-0.3	1.01	0.4625	0.75	-5.85	7.71	0.9968	0.66	0.1631	0.55	0.4142
Lvrn	Lachnospiraceae_uncultured	Epiandrosterone	0.19	-0.26	0.8	0.9965	0.16	-0.22	0.56	0.6982	0.35	-0.24	1.06	0.4236	0.51	-2.37	2.31	0.9968	0.27	0.523	0.71	0.1991
Lvrn	Lachnospiraceae_uncultured	9,10-Epoxyoctadecenoic acid	0.15	-0.19	0.59	0.9965	0.2	-0.28	0.7	0.7303	0.35	-0.29	0.96	0.4526	0.37	-1.52	3.65	0.9968	0.21	0.6141	0.73	0.1745
Lvrn	Lachnospiraceae_uncultured	9(S)-HPODE	0.08	-0.23	0.58	0.9965	0.27	-0.29	0.83	0.6471	0.35	-0.34	0.92	0.441	0.14	-1.45	2.78	0.9968	0.26	0.5294	0.31	0.5454
Lvrn	Mollicutes_RF39_ge	m-Cresol	-0.15	-0.57	0.19	0.9965	-0.45	-0.95	0.05	0.3644	-0.6	-1.34	0.02	0.217	0.22	-1.05	1.01	0.9968	-0.51	0.2819	0.3	0.5488
Lvrn	Mollicutes_RF39_ge	Aminocaproic acid	-0.19	-0.72	0.12	0.9965	-0.4	-0.71	-0.07	0.1236	-0.6	-1.13	-0.18	0	0.3	-0.43	0.82	0.9968	0.37	0.3943	-0.55	0.2732
Lvrn	Mollicutes_RF39_ge	Indole	0.15	-0.51	1.15	0.9965	-0.76	-1.78	0.22	0.4234	-0.61	-1.41	0.06	0.2618	-0.08	-6.99	3.6	0.9968	0.58	0.2353	0.27	0.6068
Lvrn	Mollicutes_RF39_ge	Aminohydroquinone	-0.04	-0.48	0.33	0.9965	-0.56	-1.31	0.23	0.5264	-0.6	-1.45	0.23	0.3822	0.05	-1.51	2.53	0.9968	0.12	0.7759	-0.44	0.3319
Lvrn	Mollicutes_RF39_ge	2-Oxoarginine	-0.16	-0.77	0.38	0.9965	-0.44	-1.1	0.27	0.5863	-0.6	-1.3	0.04	0.217	0.22	-2.34	1.75	0.9968	-0.53	0.2679	0.32	0.5177
Lvrn	Mollicutes_RF39_ge	Undecanoic acid	-0.01	-0.42	0.37	0.9965	-0.59	-1.04	-0.11	0.1236	-0.6	-1.19	-0.09	0.1298	0.02	-1.66	0.74	0.9968	0.04	0.9277	-0.46	0.3154
Lvrn	Mollicutes_RF39_ge	Azelaic acid	-0.02	-0.34	0.28	0.9965	-0.58	-1.16	0.07	0.3375	-0.6	-1.13	0.03	0.1978	0.02	-1.07	0.77	0.9968	-0.46	0.3318	0.07	0.8961
Lvrn	Mollicutes_RF39_ge	Glycyl-leucine	0	-0.1	0.1	0.9965	-0.61	-1.15	-0.05	0.24	-0.6	-1.15	-0.04	0.1467	0	-0.32	0.27	0.9968	-0.01	0.9703	-0.12	0.778
Lvrn	Mollicutes_RF39_ge	3-Carbamoyl-2-phenylpropionaldehyde	-0.09	-0.51	0.16	0.9965	-0.52	-1.15	0.15	0.3644	-0.61	-1.23	-0.01	0.1756	0.08	-0.82	1.1	0.9968	0.31	0.4669	-0.29	0.5112
Lvrn	Mollicutes_RF39_ge	Atrazine	-0.1	-0.4	0.11	0.9965	-0.51	-1.11	0.13	0.3917	-0.6	-1.12	-0.05	0.1467	0.12	-0.25	1.25	0.9968	0.5	0.2933	-0.2	0.692
Lvrn	Mollicutes_RF39_ge	gamma-Glutamylalanine	-0.13	-0.37	0.05	0.9965	-0.48	-1.03	0.11	0.4234	-0.6	-1.17	0.03	0.1978	0.19	-0.24	1.26	0.9968	0.49	0.304	-0.27	0.5839
Lvrn	Mollicutes_RF39_ge	Cerulenin	-0.26	-0.87	0.23	0.9965	-0.34	-1.01	0.44	0.691	-0.6	-1.22	0.04	0.217	0.38	-2.33	2.78	0.9968	-0.77	0.0866	0.35	0.5947
Lvrn	Mollicutes_RF39_ge	gamma-L-Glutamyl-L-2-aminobutyrate	-0.1	-0.44	0.23	0.9965	-0.51	-1.06	0.08	0.3508	-0.6	-1.14	-0.01	0.187	0.14	-1.24	1.13	0.9968	0.43	0.3383	-0.22	0.6404
Lvrn	Mollicutes_RF39_ge	Lumichrome	-0.12	-0.46	0.18	0.9965	-0.49	-1.02	0.09	0.4137	-0.61	-1.32	0.12	0.2701	0.19	-0.68	0.98	0.9968	-0.29	0.4956	0.41	0.3728
Lvrn	Mollicutes_RF39_ge	N-Acetyl-D-tryptophan	-0.12	-0.73	0.4	0.9965	-0.48	-1.06	0.15	0.4342	-0.6	-1.57	0.31	0.3759	0.19	-1.46	2.33	0.9968	0.54	0.262	-0.23	0.6451
Lvrn	Mollicutes_RF39_ge	Homatropine	-0.04	-0.23	0.06	0.9965	-0.57	-1.13	0.01	0.2571	-0.6	-1.17	-0.02	0.1618	0.04	-0.24	0.47	0.9968	0.21	0.6135	-0.19	0.6577
Lvrn	Mollicutes_RF39_ge	N7-Methylguanosine	-0.18	-0.56	0.15	0.9965	-0.43	-0.8	-0.03	0.1817	-0.6	-1.15	-0.07	0.11	0.28	-0.7	0.85	0.9968	-0.29	0.4956	0.61	0.2009
Lvrn	Mollicutes_RF39_ge	N-Acetylaspartylglutamic acid	-0.12	-0.55	0.25	0.9965	-0.49	-0.89	-0.05	0.1817	-0.6	-1.22	-0.02	0.1618	0.17	-1.78	0.8	0.9968	-0.23	0.5933	0.51	0.2838
Lvrn	Mollicutes_RF39_ge	UMP	-0.23	-0.77	0.12	0.9965	-0.37	-0.96	0.24	0.5787	-0.6	-1.52	0.23	0.3503	0.34	-0.67	1.53	0.9968	0.55	0.257	-0.43	0.4092
Lvrn	Mollicutes_RF39_ge	25-Hydroxycholesterol	-0.07	-0.41	0.27	0.9965	-0.53	-1.1	0.09	0.3917	-0.6	-1.17	-0.01	0.187	0.12	-1.05	1.04	0.9968	-0.63	0.1789	0.13	0.8232
Lvrn	Mollicutes_RF39_ge	(R)-3-Hydroxybutyric acid	-0.05	-0.32	0.15	0.9965	-0.55	-1.08	0.02	0.2571	-0.6	-1.25	0.04	0.2082	0.05	-0.44	0.51	0.9968	-0.22	0.5962	0.24	0.5782
Lvrn	Mollicutes_RF39_ge	2-Furoate	-0.1	-0.33	0.06	0.9965	-0.5	-1.07	0.15	0.4436	-0.6	-1.14	0.02	0.187	0.14	-0.39	1.31	0.9968	-0.48	0.3136	0.23	0.6358
Lvrn	Mollicutes_RF39_ge	D-Glucopyranoside	-0.55	-1.23	-0.09	0.8003	-0.04	-0.29	0.23	0.8714	-0.59	-1.19	-0.09	0.0536	0.92	0.29	2.08	0.9968	0.7	0.1376	-0.8	0.2158
Lvrn	Mollicutes_RF39_ge	D-Phenylalanine	-0.08	-0.49	0.23	0.9965	-0.52	-1.12	0.13	0.4637	-0.6	-1.37	0.12	0.2701	0.09	-1.37	1.1	0.9968	-0.34	0.427	0.27	0.5516
Lvrn	Mollicutes_RF39_ge	Hydroxyphenyllactic acid	-0.34	-0.84	0.06	0.9965	-0.26	-0.82	0.34	0.7025	-0.6	-1.12	-0.06	0.0857	0.56	-0.15	3.74	0.9968	0.75	0.0962	-0.45	0.4849
Lvrn	Mollicutes_RF39_ge	N-Acetyl-D-glucosamine	-0.09	-0.27	0.07	0.9965	-0.52	-1.02	0.01	0.2906	-0.61	-1.12	-0.02	0.1756	0.13	-0.26	0.81	0.9968	-0.26	0.5333	0.33	0.4568
Lvrn	Mollicutes_RF39_ge	Methyl jasmonate	-0.05	-0.24	0.07	0.9965	-0.55	-1.12	0.04	0.3224	-0.6	-1.18	0.06	0.217	0.07	-0.25	0.71	0.9968	-0.21	0.6093	0.27	0.538
Lvrn	Mollicutes_RF39_ge	Anserine	-0.18	-0.6	0.09	0.9965	-0.42	-0.89	0.05	0.3375	-0.6	-1.28	-0.03	0.1618	0.28	-0.4	0.98	0.9968	-0.53	0.2679	0.35	0.4893
Lvrn	Mollicutes_RF39_ge	Gemfibrozil	-0.03	-0.44	0.46	0.9965	-0.57	-1.05	-0.06	0.1236	-0.6	-1.29	0.08	0.2443	0.07	-3.04	2.66	0.9968	0.63	0.1795	-0.05	0.9284
Lvrn	Mollicutes_RF39_ge	Acetyl-N-formyl-5-methoxykynurenamine	-0.11	-0.6	0.22	0.9965	-0.49	-1.17	0.27	0.5787	-0.6	-1.09	0.07	0.2082	0.15	-0.51	2.15	0.9968	-0.45	0.3318	0.28	0.5538
Lvrn	Mollicutes_RF39_ge	Dehydroepiandrosterone	-0.14	-0.39	0.03	0.9965	-0.47	-1.04	0.13	0.4436	-0.6	-1.16	0.04	0.217	0.2	-0.51	1.1	0.9968	-0.36	0.4017	0.38	0.4129
Lvrn	Mollicutes_RF39_ge	Epiandrosterone	-0.27	-0.71	0.02	0.9965	-0.33	-0.74	0.09	0.4733	-0.6	-1.14	-0.1	0.11	0.44	-0.14	1.44	0.9968	-0.44	0.3382	0.61	0.2297
Lvrn	Mollicutes_RF39_ge	9,10-Epoxyoctadecenoic acid	-0.34	-1.02	0.09	0.9965	-0.26	-0.67	0.22	0.6471	-0.6	-1.24	-0.02	0.1756	0.55	-0.51	1.92	0.9968	-0.55	0.257	0.64	0.2494
Lvrn	Mollicutes_RF39_ge	9(S)-HPODE	-0.06	-0.3	0.07	0.9965	-0.54	-1.11	0.09	0.3917	-0.6	-1.16	0.05	0.227	0.07	-0.36	0.94	0.9968	-0.32	0.4438	0.21	0.6354
Lvrn	Mucispirillum	m-Cresol	0.48	0.03	1.08	0.9965	-0.38	-1.18	0.45	0.6647	0.1	-0.53	0.74	0.8038	0.73	-28.16	17.31	0.9968	0.64	0.1774	0.76	0.3007
Lvrn	Mucispirillum	Aminocaproic acid	0.11	-0.14	0.41	0.9965	0	-0.38	0.41	0.9884	0.11	-0.35	0.53	0.6445	0.45	-5.03	9.39	0.9968	-0.15	0.702	-0.69	0.2308
Lvrn	Mucispirillum	Indole	0.1	-0.35	0.73	0.9965	0.01	-0.59	0.69	0.9918	0.11	-0.44	0.68	0.7047	0.28	-4.8	5.4	0.9968	-0.59	0.2191	-0.15	0.8234
Lvrn	Mucispirillum	Aminohydroquinone	0.14	-0.58	0.96	0.9965	-0.01	-0.54	0.55	0.9757	0.13	-0.72	0.92	0.7757	0.55	-6.1	4.86	0.9968	-0.22	0.5961	-0.5	0.3707
Lvrn	Mucispirillum	2-Oxoarginine	0.16	-0.14	0.8	0.9965	-0.06	-0.69	0.57	0.9473	0.1	-0.58	0.64	0.7486	0.19	-8.29	7.45	0.9968	0.3	0.4806	0.56	0.3351
Lvrn	Mucispirillum	Undecanoic acid	0.13	-0.36	0.82	0.9965	-0.02	-0.64	0.63	0.9861	0.11	-0.44	0.65	0.6995	0.34	-3.9	7.42	0.9968	-0.26	0.5434	-0.48	0.3931
Lvrn	Mucispirillum	Azelaic acid	0.17	-0.19	0.95	0.9965	-0.07	-0.74	0.63	0.944	0.1	-0.67	0.65	0.7264	0.2	-5.37	11.66	0.9968	0.49	0.3036	0.35	0.5557
Lvrn	Mucispirillum	Glycyl-leucine	0.04	-0.14	0.27	0.9965	0.07	-0.5	0.69	0.9243	0.11	-0.44	0.72	0.7264	0	-4.82	4.01	0.9968	-0.41	0.3594	-0.08	0.8943
Lvrn	Mucispirillum	3-Carbamoyl-2-phenylpropionaldehyde	0.18	-0.19	0.76	0.9965	-0.07	-0.78	0.69	0.9302	0.11	-0.58	0.74	0.7645	0.12	-6.24	12.77	0.9968	-0.36	0.4047	-0.47	0.4171
Lvrn	Mucispirillum	Atrazine	0.17	-0.01	0.47	0.9965	-0.06	-0.64	0.56	0.9069	0.11	-0.49	0.67	0.7926	0.19	-17.57	6.35	0.9968	-0.36	0.4047	-0.46	0.4221
Lvrn	Mucispirillum	gamma-Glutamylalanine	0.24	-0.07	0.77	0.9965	-0.13	-0.64	0.42	0.8236	0.12	-0.43	0.57	0.7264	0.49	-7.86	6.7	0.9968	-0.42	0.3495	-0.54	0.3709
Lvrn	Mucispirillum	Cerulenin	0.32	-0.07	0.85	0.9965	-0.22	-0.96	0.53	0.7822	0.1	-0.75	0.98	0.9049	0.41	-10.51	6.57	0.9968	0.46	0.3307	0.7	0.2784
Lvrn	Mucispirillum	gamma-L-Glutamyl-L-2-aminobutyrate	0.18	-0.15	0.72	0.9965	-0.06	-0.57	0.5	0.8971	0.12	-0.49	0.61	0.7376	0.31	-3.49	5.03	0.9968	-0.36	0.4036	-0.46	0.4299
Lvrn	Mucispirillum	Lumichrome	0.1	-0.7	0.96	0.9965	0	-0.54	0.58	0.9817	0.1	-0.89	1.03	0.8801	0.64	-6.49	5.14	0.9968	0.2	0.6297	0.55	0.3363
Lvrn	Mucispirillum	N-Acetyl-D-tryptophan	0.08	-0.52	0.74	0.9965	0.04	-0.34	0.45	0.944	0.12	-0.56	0.87	0.8038	0.59	-5.65	3.45	0.9968	-0.14	0.7167	-0.48	0.3867
Lvrn	Mucispirillum	Homatropine	0.06	-0.19	0.4	0.9965	0.05	-0.67	0.79	0.9536	0.11	-0.64	0.83	0.8326	0.08	-4.69	5.29	0.9968	-0.17	0.6775	-0.3	0.5729
Lvrn	Mucispirillum	N7-Methylguanosine	0.06	-0.89	1.01	0.9965	0.04	-0.52	0.63	0.9646	0.1	-0.99	1.19	0.9253	0.62	-3.55	4.5	0.9968	0.09	0.8331	0.73	0.2012
Lvrn	Mucispirillum	N-Acetylaspartylglutamic acid	0.08	-0.97	1.23	0.9965	0.02	-0.71	0.78	0.9836	0.1	-1.11	1.4	0.9514	0.52	-2.98	3.77	0.9968	0.13	0.7395	0.61	0.286
Lvrn	Mucispirillum	UMP	0.33	-0.24	1.14	0.9965	-0.21	-0.6	0.21	0.6647	0.12	-0.52	0.83	0.7541	0.99	-14.89	8.13	0.9968	-0.44	0.3383	-0.72	0.2619
Lvrn	Mucispirillum	25-Hydroxycholesterol	0.26	-0.17	0.94	0.9965	-0.16	-1.01	0.7	0.8825	0.1	-0.65	0.86	0.8269	0.15	-7.91	11.25	0.9968	0.5	0.2951	0.53	0.3996
Lvrn	Mucispirillum	(R)-3-Hydroxybutyric acid	0.39	-0.26	1.27	0.9965	-0.29	-1.3	0.68	0.7939	0.1	-0.49	0.71	0.7926	0.27	-18.91	13.07	0.9968	0.71	0.1299	0.56	0.459
Lvrn	Mucispirillum	2-Furoate	0.22	-0.21	1.08	0.9965	-0.11	-0.57	0.32	0.8166	0.1	-0.46	0.8	0.8099	0.59	-6.65	5.92	0.9968	0.44	0.3382	0.51	0.4006
Lvrn	Mucispirillum	D-Glucopyranoside	0.02	-0.48	0.5	0.9965	0.1	-0.15	0.35	0.7086	0.12	-0.44	0.56	0.6769	0.62	-7.25	4.23	0.9968	-0.02	0.9673	-0.82	0.127
Lvrn	Mucispirillum	D-Phenylalanine	0.52	-0.46	2.39	0.9965	-0.43	-1.54	0.7	0.7259	0.09	-1.24	1.74	0.9776	0.33	-9.65	9.12	0.9968	0.72	0.1179	0.74	0.354
Lvrn	Mucispirillum	Hydroxyphenyllactic acid	0.16	-0.15	0.55	0.9965	-0.05	-0.46	0.41	0.8938	0.11	-0.39	0.57	0.6714	0.62	-3.82	13.63	0.9968	-0.23	0.5768	-0.66	0.267
Lvrn	Mucispirillum	N-Acetyl-D-glucosamine	0.13	-0.09	0.35	0.9965	-0.03	-0.45	0.4	0.9354	0.1	-0.36	0.62	0.7541	0.45	-4.51	3.94	0.9968	0.29	0.4956	0.47	0.4039
Lvrn	Mucispirillum	Methyl jasmonate	0.18	-0.32	0.74	0.9965	-0.07	-0.33	0.2	0.7898	0.11	-0.43	0.8	0.8749	0.79	-4.49	6.07	0.9968	0.44	0.3383	0.41	0.4849
Lvrn	Mucispirillum	Anserine	0.25	-0.31	1.07	0.9965	-0.16	-1.11	0.84	0.8714	0.09	-1.08	1.25	0.91	0.22	-5.67	7.6	0.9968	0.41	0.3581	0.62	0.3127
Lvrn	Mucispirillum	Gemfibrozil	0.48	-0.29	1.55	0.9965	-0.36	-1.22	0.53	0.7129	0.12	-0.48	0.64	0.7645	0.73	-16.99	16.84	0.9968	-0.7	0.1348	-0.64	0.3979
Lvrn	Mucispirillum	Acetyl-N-formyl-5-methoxykynurenamine	0.07	-0.41	0.58	0.9965	0.04	-0.24	0.31	0.8902	0.11	-0.41	0.75	0.8326	0.65	-6.22	5.48	0.9968	0.14	0.7167	0.49	0.3782
Lvrn	Mucispirillum	Dehydroepiandrosterone	0.28	-0.56	1.27	0.9965	-0.19	-0.82	0.47	0.7898	0.1	-0.96	1.15	0.9152	0.62	-4.87	8.75	0.9968	0.46	0.3318	0.63	0.3204
Lvrn	Mucispirillum	Epiandrosterone	-0.02	-0.58	0.56	0.9965	0.13	-0.1	0.37	0.5585	0.11	-0.52	0.71	0.7814	0.67	-4.68	6.03	0.9968	-0.03	0.9455	0.76	0.1745
Lvrn	Mucispirillum	9,10-Epoxyoctadecenoic acid	0.26	-0.14	0.73	0.9965	-0.16	-0.89	0.6	0.8447	0.1	-0.81	1.02	0.9152	0.39	-8.25	12.02	0.9968	0.32	0.4444	0.82	0.1634
Lvrn	Mucispirillum	9(S)-HPODE	0.07	-0.29	0.45	0.9965	0.03	-0.31	0.39	0.9354	0.11	-0.39	0.67	0.8038	0.48	-4.08	6.32	0.9968	0.19	0.6387	0.37	0.4883
Lvrn	Odoribacter	m-Cresol	-0.47	-2.21	1.19	0.9965	0.01	-1.6	1.6	0.9956	-0.46	-1.11	0.2	0.3073	0.79	-15.21	14.75	0.9968	-0.9	0.0164	0.57	0.5925
Lvrn	Odoribacter	Aminocaproic acid	-0.27	-0.79	0.02	0.9965	-0.19	-0.67	0.32	0.7462	-0.46	-1.14	0.16	0.3292	0.51	-2.62	5.46	0.9968	0.45	0.3332	-0.61	0.2863
Lvrn	Odoribacter	Indole	0.09	-0.57	0.99	0.9965	-0.57	-1.64	0.46	0.6181	-0.48	-1.27	0.1	0.2618	-0.1	-5.5	4.92	0.9968	0.6	0.2169	0.17	0.7788
Lvrn	Odoribacter	Aminohydroquinone	-0.23	-0.78	0.28	0.9965	-0.24	-0.76	0.31	0.7086	-0.47	-0.96	-0.02	0.1298	0.46	-1.08	6.91	0.9968	0.65	0.1729	-0.36	0.5617
Lvrn	Odoribacter	2-Oxoarginine	-0.23	-1	0.39	0.9965	-0.23	-0.65	0.22	0.6605	-0.46	-1.11	0.05	0.2364	0.47	-2.13	2.94	0.9968	-0.57	0.2354	0.42	0.4667
Lvrn	Odoribacter	Undecanoic acid	-0.2	-1.47	1.05	0.9965	-0.26	-0.85	0.36	0.7025	-0.46	-1.75	0.76	0.5235	0.52	-2.09	4.45	0.9968	0.66	0.1576	-0.31	0.6197
Lvrn	Odoribacter	Azelaic acid	-0.04	-0.32	0.19	0.9965	-0.43	-1.02	0.21	0.5264	-0.47	-1.06	0.25	0.3219	0.06	-1.11	1.94	0.9968	-0.16	0.6917	0.26	0.586
Lvrn	Odoribacter	Glycyl-leucine	0	-0.08	0.07	0.9965	-0.47	-0.91	0.01	0.2571	-0.47	-0.92	0.01	0.187	0	-0.25	0.26	0.9968	0.02	0.9541	-0.1	0.8316
Lvrn	Odoribacter	3-Carbamoyl-2-phenylpropionaldehyde	-0.17	-1.86	1.69	0.9965	-0.3	-2.26	1.61	0.9103	-0.48	-1.29	0.22	0.314	0.14	-12.38	11.23	0.9968	0.66	0.1593	-0.26	0.6815
Lvrn	Odoribacter	Atrazine	-0.13	-0.41	0.05	0.9965	-0.34	-0.84	0.17	0.5086	-0.47	-0.95	0.02	0.187	0.22	-0.37	2.02	0.9968	0.41	0.3562	-0.31	0.5491
Lvrn	Odoribacter	gamma-Glutamylalanine	-0.11	-0.41	0.07	0.9965	-0.36	-0.9	0.19	0.5431	-0.47	-1.04	0.11	0.2701	0.19	-1.15	1.81	0.9968	0.28	0.4965	-0.39	0.4306
Lvrn	Odoribacter	Cerulenin	-0.24	-0.55	-0.02	0.8003	-0.22	-0.74	0.3	0.691	-0.47	-1.01	0.13	0.2618	0.48	-1.24	2.79	0.9968	-0.5	0.2979	0.5	0.3773
Lvrn	Odoribacter	gamma-L-Glutamyl-L-2-aminobutyrate	-0.05	-0.3	0.13	0.9965	-0.41	-0.94	0.12	0.4234	-0.47	-1.01	0.07	0.2531	0.1	-0.84	1.43	0.9968	0.15	0.708	-0.38	0.4371
Lvrn	Odoribacter	Lumichrome	-0.17	-0.53	0.06	0.9965	-0.3	-0.89	0.33	0.6693	-0.47	-1.06	0.22	0.3073	0.3	-1	2.64	0.9968	-0.4	0.3691	0.43	0.41
Lvrn	Odoribacter	N-Acetyl-D-tryptophan	-0.21	-0.87	0.34	0.9965	-0.26	-0.95	0.48	0.7531	-0.47	-1.11	0.2	0.3435	0.32	-2.75	7.27	0.9968	0.67	0.1576	-0.32	0.6091
Lvrn	Odoribacter	Homatropine	-0.05	-0.67	0.57	0.9965	-0.42	-1.09	0.28	0.5998	-0.47	-1.23	0.33	0.4687	0.08	-3.14	3.07	0.9968	0.48	0.304	-0.11	0.8377
Lvrn	Odoribacter	N7-Methylguanosine	-0.39	-0.87	-0.06	0.8003	-0.08	-0.47	0.34	0.8354	-0.47	-1.07	0.1	0.2364	0.79	-1.49	2.96	0.9968	-0.57	0.2426	0.7	0.2639
Lvrn	Odoribacter	N-Acetylaspartylglutamic acid	-0.23	-0.68	0.05	0.9965	-0.24	-0.71	0.25	0.6868	-0.47	-1.2	0.18	0.3073	0.42	-1.46	2.33	0.9968	-0.44	0.3382	0.51	0.3502
Lvrn	Odoribacter	UMP	-0.57	-1.36	0.1	0.9965	0.1	-0.7	0.97	0.9473	-0.47	-1.18	0.24	0.3759	0.91	-7.52	13.25	0.9968	0.79	0.0723	-0.71	0.3745
Lvrn	Odoribacter	25-Hydroxycholesterol	-0.13	-0.56	0.15	0.9965	-0.33	-0.82	0.18	0.5431	-0.47	-1.07	0.11	0.2701	0.24	-0.82	1.55	0.9968	-0.46	0.3318	0.31	0.5585
Lvrn	Odoribacter	(R)-3-Hydroxybutyric acid	0.01	-0.69	0.75	1	-0.47	-1.13	0.25	0.5787	-0.46	-0.97	0.04	0.2443	0.01	-4.32	3.79	0.9968	-0.77	0.0848	0.01	0.9878
Lvrn	Odoribacter	2-Furoate	-0.03	-0.23	0.14	0.9965	-0.44	-0.88	0.01	0.2745	-0.47	-0.94	0.06	0.227	0.06	-1.47	0.52	0.9968	-0.07	0.8727	0.43	0.3789
Lvrn	Odoribacter	D-Glucopyranoside	-0.26	-0.61	0	0.9965	-0.2	-0.48	0.11	0.5086	-0.46	-0.94	-0.07	0.0857	0.57	-0.03	2.05	0.9968	0.35	0.4137	-0.76	0.1535
Lvrn	Odoribacter	D-Phenylalanine	-0.14	-0.92	0.53	0.9965	-0.32	-0.79	0.23	0.5924	-0.46	-1.22	0.17	0.2992	0.25	-2.96	3.05	0.9968	-0.56	0.2473	0.26	0.6427
Lvrn	Odoribacter	Hydroxyphenyllactic acid	-0.21	-0.53	0	0.9965	-0.26	-0.65	0.17	0.5647	-0.46	-1	0.03	0.217	0.41	-2.62	2	0.9968	0.38	0.3841	-0.55	0.3127
Lvrn	Odoribacter	N-Acetyl-D-glucosamine	-0.1	-0.35	0.04	0.9965	-0.36	-0.88	0.16	0.5431	-0.47	-0.98	0.11	0.2618	0.18	-0.4	1.55	0.9968	-0.3	0.4823	0.36	0.4678
Lvrn	Odoribacter	Methyl jasmonate	-0.08	-0.76	0.6	0.9965	-0.38	-1.2	0.43	0.6941	-0.46	-0.99	0.16	0.2618	0.14	-2.89	4.5	0.9968	-0.42	0.3495	0.23	0.6533
Lvrn	Odoribacter	Anserine	-0.08	-0.43	0.18	0.9965	-0.38	-0.8	0.05	0.3375	-0.47	-1.14	0.07	0.1978	0.15	-0.92	0.77	0.9968	-0.16	0.6878	0.5	0.3236
Lvrn	Odoribacter	Gemfibrozil	-0.12	-0.59	0.27	0.9965	-0.35	-0.93	0.27	0.5924	-0.47	-1.08	0.14	0.2992	0.15	-2.47	1.92	0.9968	0.52	0.2738	-0.23	0.6742
Lvrn	Odoribacter	Acetyl-N-formyl-5-methoxykynurenamine	-0.15	-0.59	0.19	0.9965	-0.32	-0.96	0.38	0.691	-0.47	-0.94	0.12	0.2701	0.25	-1.41	4.37	0.9968	-0.45	0.3367	0.36	0.4974
Lvrn	Odoribacter	Dehydroepiandrosterone	-0.23	-0.57	0.05	0.9965	-0.24	-0.79	0.34	0.6828	-0.47	-0.99	0.12	0.2618	0.43	-1.49	2.85	0.9968	-0.54	0.262	0.43	0.454
Lvrn	Odoribacter	Epiandrosterone	-0.35	-0.85	0.01	0.9965	-0.12	-0.52	0.31	0.7776	-0.46	-0.98	0.01	0.2082	0.73	-1.03	3.76	0.9968	-0.5	0.2933	0.7	0.2308
Lvrn	Odoribacter	9,10-Epoxyoctadecenoic acid	-0.25	-0.65	0.04	0.9965	-0.22	-0.63	0.2	0.6181	-0.47	-1.02	0.08	0.227	0.49	-1.34	1.81	0.9968	-0.36	0.4047	0.7	0.1991
Lvrn	Odoribacter	9(S)-HPODE	-0.09	-0.48	0.28	0.9965	-0.38	-0.97	0.28	0.6245	-0.47	-0.93	0.11	0.2531	0.14	-1.16	2.45	0.9968	-0.41	0.3594	0.23	0.648
Lvrn	Oscillibacter	m-Cresol	0.22	-0.1	0.74	0.9965	0.2	-0.51	0.92	0.7977	0.42	-0.31	1.21	0.4573	0.35	-2.82	4.79	0.9968	0.56	0.2473	0.4	0.4854
Lvrn	Oscillibacter	Aminocaproic acid	0.34	-0.22	1.12	0.9965	0.11	-0.38	0.65	0.8747	0.45	-0.26	1.33	0.441	0.69	-2.23	3.41	0.9968	-0.51	0.2819	-0.63	0.2906
Lvrn	Oscillibacter	Indole	0.03	-0.33	0.42	0.9965	0.4	-0.46	1.34	0.7025	0.43	-0.33	1.31	0.4469	0.01	-3.01	2.37	0.9968	-0.25	0.5434	-0.06	0.913
Lvrn	Oscillibacter	Aminohydroquinone	0.11	-0.26	0.6	0.9965	0.33	-0.22	0.99	0.6245	0.44	-0.29	1.09	0.3219	0.19	-2.25	2.41	0.9968	-0.22	0.5961	-0.43	0.3961
Lvrn	Oscillibacter	2-Oxoarginine	0.16	-0.14	0.7	0.9965	0.26	-0.33	0.9	0.691	0.43	-0.22	1.08	0.4062	0.22	-2.44	3.78	0.9968	0.37	0.3931	0.45	0.3988
Lvrn	Oscillibacter	Undecanoic acid	0.13	-0.44	0.95	0.9965	0.31	-0.35	1.01	0.6941	0.44	-0.3	1.15	0.4352	0.26	-2.9	3.44	0.9968	-0.32	0.4521	-0.38	0.4572
Lvrn	Oscillibacter	Azelaic acid	0.05	-0.5	0.67	0.9965	0.38	-0.67	1.41	0.7735	0.42	-0.33	1.15	0.4003	0	-3.59	7.69	1	0.63	0.1795	0.08	0.9027
Lvrn	Oscillibacter	Glycyl-leucine	-0.05	-0.51	0.42	0.9965	0.48	-0.45	1.52	0.691	0.43	-0.35	1.34	0.4181	-0.08	-4.07	5.65	0.9968	-0.48	0.304	0.13	0.8218
Lvrn	Oscillibacter	3-Carbamoyl-2-phenylpropionaldehyde	0.01	-0.68	0.66	0.9965	0.43	-0.52	1.41	0.6779	0.44	-0.7	1.55	0.5517	0.05	-4.32	3.5	0.9968	0.02	0.9663	-0.46	0.3602
Lvrn	Oscillibacter	Atrazine	0.16	-1.01	1.39	0.9965	0.29	-1.23	1.8	0.8825	0.45	-1.13	1.79	0.5134	0.09	-3.75	4.57	0.9968	-0.35	0.4137	-0.33	0.5133
Lvrn	Oscillibacter	gamma-Glutamylalanine	0.13	-0.05	0.39	0.9965	0.31	-0.35	1.03	0.6828	0.43	-0.27	1.08	0.314	0.22	-1.82	4.51	0.9968	-0.3	0.4769	-0.4	0.4336
Lvrn	Oscillibacter	Cerulenin	0.19	-0.18	0.81	0.9965	0.23	-0.41	0.92	0.7571	0.42	-0.39	1.25	0.504	0.35	-1.98	3.82	0.9968	0.39	0.3761	0.51	0.3486
Lvrn	Oscillibacter	gamma-L-Glutamyl-L-2-aminobutyrate	0.09	-0.06	0.3	0.9965	0.34	-0.32	1.06	0.6365	0.43	-0.25	1.09	0.3292	0.14	-1.42	2.67	0.9968	-0.23	0.5931	-0.36	0.4715
Lvrn	Oscillibacter	Lumichrome	0.2	-0.13	0.64	0.9965	0.22	-0.35	0.84	0.7129	0.42	-0.23	1.12	0.3939	0.4	-1.82	3.3	0.9968	0.46	0.3307	0.44	0.4236
Lvrn	Oscillibacter	N-Acetyl-D-tryptophan	0.07	-0.23	0.44	0.9965	0.37	-0.16	0.95	0.4436	0.44	-0.17	0.98	0.2918	0.09	-1.96	1.58	0.9968	-0.13	0.7501	-0.44	0.3821
Lvrn	Oscillibacter	Homatropine	0.07	-0.15	0.41	0.9965	0.36	-0.36	1.22	0.6941	0.43	-0.32	1.21	0.3759	0.08	-4.34	3.15	0.9968	-0.34	0.4224	-0.18	0.7229
Lvrn	Oscillibacter	N7-Methylguanosine	0.08	-0.38	0.62	0.9965	0.34	-0.06	0.74	0.2906	0.43	-0.18	1.05	0.3568	0.23	-4.17	3.51	0.9968	0.13	0.7525	0.69	0.1788
Lvrn	Oscillibacter	N-Acetylaspartylglutamic acid	0.17	-0.26	0.78	0.9965	0.26	-0.18	0.73	0.5431	0.43	-0.22	1.1	0.3696	0.35	-1.61	2.94	0.9968	0.32	0.4434	0.53	0.3243
Lvrn	Oscillibacter	UMP	0.28	-0.05	0.84	0.9965	0.16	-0.43	0.82	0.8354	0.44	-0.17	0.96	0.2918	0.54	-3.22	3.55	0.9968	-0.48	0.304	-0.54	0.3437
Lvrn	Oscillibacter	25-Hydroxycholesterol	0.07	-0.48	0.81	0.9965	0.36	-0.42	1.2	0.691	0.42	-0.58	1.46	0.5653	0.1	-5.8	1.75	0.9968	0.17	0.6712	0.39	0.431
Lvrn	Oscillibacter	(R)-3-Hydroxybutyric acid	0.09	-0.24	0.5	0.9965	0.33	-0.36	1.05	0.6828	0.42	-0.24	1.16	0.388	0.16	-2.06	4.19	0.9968	0.58	0.229	0.16	0.7907
Lvrn	Oscillibacter	2-Furoate	0.14	-0.01	0.34	0.9965	0.28	-0.38	0.99	0.7172	0.43	-0.23	1.11	0.363	0.25	-4.66	5.11	0.9968	0.44	0.3382	0.33	0.5328
Lvrn	Oscillibacter	D-Glucopyranoside	0.37	-0.34	1.12	0.9965	0.08	-0.18	0.35	0.8277	0.45	-0.25	1.29	0.4122	0.86	-1.44	3.27	0.9968	-0.46	0.3318	-0.79	0.1634
Lvrn	Oscillibacter	D-Phenylalanine	0.13	-0.29	0.76	0.9965	0.29	-0.41	1.04	0.7086	0.42	-0.27	1.21	0.441	0.17	-3.07	3.13	0.9968	0.45	0.3318	0.3	0.5701
Lvrn	Oscillibacter	Hydroxyphenyllactic acid	0.38	-0.06	1.03	0.9965	0.07	-0.52	0.75	0.919	0.45	-0.23	1.07	0.3435	0.71	-4	3.68	0.9968	-0.6	0.2165	-0.6	0.3426
Lvrn	Oscillibacter	N-Acetyl-D-glucosamine	0.19	-0.17	0.73	0.9965	0.23	-0.64	1.13	0.8555	0.42	-0.25	1.08	0.388	0.22	-4.99	6.31	0.9968	0.62	0.1916	0.32	0.6006
Lvrn	Oscillibacter	Methyl jasmonate	0.07	-0.06	0.28	0.9965	0.36	-0.26	1.01	0.6365	0.43	-0.2	1.1	0.3568	0.1	-0.96	2.61	0.9968	0.25	0.5462	0.29	0.5505
Lvrn	Oscillibacter	Anserine	0.42	-0.1	1.15	0.9965	0.01	-0.96	0.98	0.9938	0.42	-0.32	1.17	0.4573	0.59	-11.34	7.73	0.9968	0.76	0.0929	0.55	0.4585
Lvrn	Oscillibacter	Gemfibrozil	0.15	-0.13	0.5	0.9965	0.28	-0.47	1.11	0.7613	0.43	-0.21	1.09	0.3435	0.25	-2.04	6.05	0.9968	-0.73	0.1178	-0.19	0.7907
Lvrn	Oscillibacter	Acetyl-N-formyl-5-methoxykynurenamine	0.07	-0.31	0.55	0.9965	0.36	-0.21	0.96	0.5998	0.43	-0.34	1.08	0.4573	0.15	-1.35	1.91	0.9968	0.16	0.6878	0.43	0.3874
Lvrn	Oscillibacter	Dehydroepiandrosterone	0.15	-0.07	0.56	0.9965	0.27	-0.28	0.86	0.691	0.43	-0.2	1.07	0.3759	0.27	-1.07	4.37	0.9968	0.35	0.4137	0.45	0.3907
Lvrn	Oscillibacter	Epiandrosterone	0.12	-0.32	0.68	0.9965	0.3	-0.07	0.69	0.3375	0.43	-0.15	1.08	0.3366	0.29	-2.16	4.06	0.9968	0.18	0.6592	0.7	0.1744
Lvrn	Oscillibacter	9,10-Epoxyoctadecenoic acid	0.31	-0.24	1.11	0.9965	0.11	-0.71	0.99	0.9302	0.42	-0.63	1.36	0.5475	0.43	-4.7	7.02	0.9968	0.44	0.3367	0.72	0.2109
Lvrn	Oscillibacter	9(S)-HPODE	-0.02	-0.31	0.31	0.9965	0.45	-0.09	1.01	0.3782	0.43	-0.2	1.1	0.4236	0.03	-2.69	4.34	0.9968	-0.05	0.9066	0.41	0.4086
Lvrn	Phocea	m-Cresol	0.36	-0.07	0.87	0.9965	0.01	-0.95	1.04	0.9956	0.37	-0.64	1.34	0.5606	0.5	-4.02	8.64	0.9968	0.71	0.1224	0.5	0.4729
Lvrn	Phocea	Aminocaproic acid	0.26	-0.15	0.83	0.9965	0.13	-0.54	0.85	0.8902	0.39	-0.37	1.13	0.4625	0.49	-2.5	5.24	0.9968	-0.38	0.3828	-0.64	0.2691
Lvrn	Phocea	Indole	0.03	-0.45	0.57	0.9965	0.35	-0.9	1.63	0.8236	0.38	-0.71	1.51	0.5841	-0.01	-3.13	4.28	0.9968	-0.33	0.4318	-0.04	0.9399
Lvrn	Phocea	Aminohydroquinone	0.18	-0.35	0.95	0.9965	0.21	-0.66	1.17	0.8486	0.4	-0.58	1.32	0.504	0.26	-2.65	8.83	0.9968	-0.37	0.3996	-0.42	0.4333
Lvrn	Phocea	2-Oxoarginine	0.25	-0.27	1.25	0.9965	0.12	-0.85	1.09	0.9416	0.37	-0.6	1.33	0.5653	0.23	-3.51	7.49	0.9968	0.53	0.262	0.48	0.4185
Lvrn	Phocea	Undecanoic acid	0.18	-0.55	1.17	0.9965	0.21	-0.73	1.2	0.8614	0.39	-0.6	1.31	0.5475	0.32	-3.63	5.33	0.9968	-0.41	0.3554	-0.39	0.4772
Lvrn	Phocea	Azelaic acid	0.08	-0.21	0.49	0.9965	0.29	-0.65	1.31	0.8207	0.37	-0.56	1.3	0.5696	0.02	-2.98	2.63	0.9968	0.42	0.3456	0.2	0.7173
Lvrn	Phocea	Glycyl-leucine	0.01	-0.15	0.19	0.9965	0.36	-0.63	1.42	0.7571	0.37	-0.56	1.36	0.5475	-0.01	-1.35	1.43	0.9968	-0.26	0.5333	-0.01	0.9798
Lvrn	Phocea	3-Carbamoyl-2-phenylpropionaldehyde	0.17	-0.31	0.86	0.9965	0.21	-0.86	1.31	0.9006	0.38	-0.49	1.32	0.5428	0.09	-7.34	5.09	0.9968	-0.46	0.3318	-0.34	0.5302
Lvrn	Phocea	Atrazine	0.16	-0.02	0.46	0.9965	0.22	-0.75	1.22	0.8684	0.38	-0.49	1.28	0.5556	0.17	-4.76	2.91	0.9968	-0.45	0.3344	-0.34	0.5331
Lvrn	Phocea	gamma-Glutamylalanine	0.18	-0.01	0.54	0.9965	0.19	-0.71	1.18	0.8614	0.38	-0.53	1.24	0.5185	0.22	-3.47	3.69	0.9968	-0.43	0.3393	-0.4	0.4646
Lvrn	Phocea	Cerulenin	0.22	-0.07	0.68	0.9965	0.15	-0.9	1.23	0.9416	0.37	-0.88	1.57	0.6551	0.28	-2.09	4.55	0.9968	0.41	0.3562	0.53	0.3454
Lvrn	Phocea	gamma-L-Glutamyl-L-2-aminobutyrate	0.13	-0.05	0.46	0.9965	0.25	-0.66	1.22	0.8236	0.38	-0.51	1.26	0.5134	0.15	-2.82	3.65	0.9968	-0.36	0.4036	-0.34	0.5149
Lvrn	Phocea	Lumichrome	0.11	-0.46	0.75	0.9965	0.27	-0.37	0.95	0.7086	0.37	-0.5	1.26	0.5748	0.3	-2.43	12.03	0.9968	0.22	0.5961	0.49	0.3543
Lvrn	Phocea	N-Acetyl-D-tryptophan	0.08	-0.37	0.63	0.9965	0.3	-0.43	1.09	0.7086	0.39	-0.54	1.23	0.504	0.16	-1.95	4.27	0.9968	-0.16	0.6879	-0.43	0.3972
Lvrn	Phocea	Homatropine	0.07	-0.13	0.35	0.9965	0.31	-0.61	1.31	0.7856	0.38	-0.51	1.32	0.5517	0.04	-3.48	1.42	0.9968	-0.28	0.501	-0.22	0.667
Lvrn	Phocea	N7-Methylguanosine	0.11	-0.65	0.94	0.9965	0.26	-0.2	0.74	0.5998	0.37	-0.48	1.36	0.5795	0.48	-6.06	4.36	0.9968	0.17	0.6783	0.69	0.1991
Lvrn	Phocea	N-Acetylaspartylglutamic acid	0.14	-0.65	1.1	0.9965	0.23	-0.3	0.82	0.691	0.37	-0.52	1.48	0.6192	0.46	-2.84	5.88	0.9968	0.26	0.5343	0.55	0.3074
Lvrn	Phocea	UMP	0.34	-0.13	1.1	0.9965	0.05	-0.72	0.87	0.9836	0.39	-0.44	1.18	0.4895	0.55	-4.1	5.54	0.9968	-0.54	0.262	-0.59	0.3344
Lvrn	Phocea	25-Hydroxycholesterol	0.18	-0.06	0.54	0.9965	0.19	-0.71	1.15	0.9006	0.37	-0.64	1.39	0.5795	0.24	-2.42	8.31	0.9968	0.53	0.262	0.35	0.5473
Lvrn	Phocea	(R)-3-Hydroxybutyric acid	0.1	-0.83	1.17	0.9965	0.26	-1.15	1.78	0.9041	0.37	-0.61	1.4	0.6239	-0.05	-11.38	8.44	0.9968	0.83	0.0374	0.13	0.8903
Lvrn	Phocea	2-Furoate	0.07	-0.12	0.32	0.9965	0.31	-0.59	1.26	0.7856	0.37	-0.63	1.34	0.5696	0.09	-1.15	2.07	0.9968	0.16	0.6879	0.41	0.4215
Lvrn	Phocea	D-Glucopyranoside	0.15	-0.47	0.76	0.9965	0.24	-0.19	0.72	0.6424	0.39	-0.32	1.12	0.4687	0.49	-3.91	3.63	0.9968	-0.17	0.6746	-0.78	0.1203
Lvrn	Phocea	D-Phenylalanine	0.22	-0.57	1.4	0.9965	0.15	-0.98	1.35	0.9416	0.37	-0.74	1.5	0.6769	0.19	-6.16	4.87	0.9968	0.69	0.1381	0.33	0.6259
Lvrn	Phocea	Hydroxyphenyllactic acid	0.24	-0.11	0.67	0.9965	0.15	-0.59	0.96	0.8825	0.38	-0.46	1.12	0.4939	0.4	-7.21	4.52	0.9968	-0.38	0.3828	-0.58	0.3035
Lvrn	Phocea	N-Acetyl-D-glucosamine	0.07	-0.1	0.31	0.9965	0.3	-0.55	1.22	0.7939	0.37	-0.58	1.32	0.5748	0.09	-1.05	2.08	0.9968	0.18	0.6593	0.41	0.4205
Lvrn	Phocea	Methyl jasmonate	0.05	-0.22	0.51	0.9965	0.32	-0.55	1.28	0.7898	0.37	-0.61	1.34	0.5938	0.04	-1.47	1.81	0.9968	0.16	0.6917	0.33	0.5064
Lvrn	Phocea	Anserine	0.23	-0.06	0.7	0.9965	0.14	-0.86	1.17	0.938	0.37	-0.78	1.55	0.6714	0.29	-2.65	4.08	0.9968	0.46	0.3307	0.49	0.388
Lvrn	Phocea	Gemfibrozil	0.2	-0.36	0.87	0.9965	0.18	-1.03	1.48	0.9214	0.38	-0.51	1.33	0.5556	0.15	-9.13	5.65	0.9968	-0.68	0.1483	-0.27	0.683
Lvrn	Phocea	Acetyl-N-formyl-5-methoxykynurenamine	-0.01	-0.32	0.32	0.9965	0.39	-0.4	1.23	0.6693	0.38	-0.55	1.29	0.5606	0.05	-1.57	2.69	0.9968	-0.02	0.9568	0.5	0.3344
Lvrn	Phocea	Dehydroepiandrosterone	0.15	-0.21	0.67	0.9965	0.23	-0.56	1.07	0.8277	0.37	-0.59	1.27	0.5888	0.18	-3.51	2.61	0.9968	0.31	0.4579	0.48	0.3738
Lvrn	Phocea	Epiandrosterone	0.05	-0.56	0.71	0.9965	0.33	-0.14	0.82	0.4827	0.37	-0.42	1.17	0.5088	0.31	-6.6	4.08	0.9968	0.07	0.8701	0.73	0.1584
Lvrn	Phocea	9,10-Epoxyoctadecenoic acid	0.56	0	1.21	0.9965	-0.19	-0.87	0.53	0.8207	0.37	-0.52	1.18	0.5517	0.96	-7.98	13.72	0.9968	0.64	0.1774	0.89	0.1919
Lvrn	Phocea	9(S)-HPODE	-0.02	-0.28	0.23	0.9965	0.39	-0.45	1.27	0.6828	0.37	-0.54	1.29	0.5795	0.02	-2.43	2.53	0.9968	-0.04	0.9252	0.4	0.4257
Lvrn	Prevotellaceae_unclassified	m-Cresol	-0.33	-2.69	2.03	0.9965	-0.16	-2.19	1.77	0.938	-0.49	-1.11	0.04	0.2531	0.73	-20.66	20.38	0.9968	-0.91	0.0164	0.42	0.7111
Lvrn	Prevotellaceae_unclassified	Aminocaproic acid	-0.18	-0.73	0.15	0.9965	-0.32	-0.69	0.07	0.4137	-0.5	-1.13	-0.01	0.1756	0.35	-1.02	1.71	0.9968	0.32	0.452	-0.59	0.2619
Lvrn	Prevotellaceae_unclassified	Indole	0.13	-0.47	1.08	0.9965	-0.65	-1.53	0.25	0.4342	-0.51	-1.27	0.05	0.217	-0.07	-4.93	4.23	0.9968	0.62	0.1922	0.23	0.6961
Lvrn	Prevotellaceae_unclassified	Aminohydroquinone	-0.18	-0.59	0.17	0.9965	-0.32	-0.79	0.16	0.5505	-0.5	-1	-0.04	0.1467	0.32	-0.65	2.49	0.9968	0.53	0.2624	-0.34	0.5361
Lvrn	Prevotellaceae_unclassified	2-Oxoarginine	-0.21	-0.78	0.36	0.9965	-0.29	-0.79	0.26	0.6557	-0.5	-1.09	0.01	0.187	0.4	-2.62	3.05	0.9968	-0.56	0.2473	0.39	0.4824
Lvrn	Prevotellaceae_unclassified	Undecanoic acid	-0.13	-1.09	0.74	0.9965	-0.37	-0.72	0.01	0.2745	-0.49	-1.5	0.4	0.3292	0.27	-3.75	2.73	0.9968	0.42	0.3495	-0.33	0.5163
Lvrn	Prevotellaceae_unclassified	Azelaic acid	-0.03	-0.44	0.34	0.9965	-0.47	-1.18	0.31	0.5787	-0.5	-1.35	0.39	0.441	0.05	-2.02	3.44	0.9968	-0.15	0.708	0.26	0.5788
Lvrn	Prevotellaceae_unclassified	Glycyl-leucine	0.02	-0.15	0.22	0.9965	-0.52	-0.97	-0.06	0.1817	-0.5	-0.98	0	0.187	-0.01	-0.74	0.42	0.9968	-0.1	0.8053	-0.17	0.7219
Lvrn	Prevotellaceae_unclassified	3-Carbamoyl-2-phenylpropionaldehyde	-0.14	-1.13	0.81	0.9965	-0.37	-1.49	0.78	0.7776	-0.51	-1.27	0.08	0.2618	0.11	-7.9	4.57	0.9968	0.54	0.262	-0.26	0.6364
Lvrn	Prevotellaceae_unclassified	Atrazine	-0.06	-0.24	0.09	0.9965	-0.45	-0.9	0.03	0.2745	-0.5	-0.98	-0.01	0.1618	0.1	-0.5	0.88	0.9968	0.16	0.6982	-0.38	0.4289
Lvrn	Prevotellaceae_unclassified	gamma-Glutamylalanine	-0.09	-0.52	0.23	0.9965	-0.42	-1.06	0.29	0.6181	-0.5	-1.3	0.25	0.388	0.11	-1.77	1.7	0.9968	0.23	0.5855	-0.4	0.4096
Lvrn	Prevotellaceae_unclassified	Cerulenin	-0.2	-0.52	0.01	0.9965	-0.3	-0.86	0.27	0.6365	-0.51	-1.05	0.12	0.2531	0.35	-0.92	2.26	0.9968	-0.42	0.3449	0.48	0.3679
Lvrn	Prevotellaceae_unclassified	gamma-L-Glutamyl-L-2-aminobutyrate	-0.03	-0.37	0.26	0.9965	-0.47	-1.08	0.22	0.4916	-0.5	-1.23	0.2	0.3568	0.05	-1.26	2.05	0.9968	0.11	0.7906	-0.39	0.4139
Lvrn	Prevotellaceae_unclassified	Lumichrome	-0.19	-0.69	0.11	0.9965	-0.32	-1.09	0.53	0.7086	-0.5	-1.25	0.35	0.3939	0.26	-1.64	8	0.9968	-0.48	0.304	0.4	0.4493
Lvrn	Prevotellaceae_unclassified	N-Acetyl-D-tryptophan	-0.19	-1.24	0.73	0.9965	-0.32	-1.56	1.02	0.8415	-0.51	-1.5	0.49	0.5088	0.09	-6.96	10.99	0.9968	0.69	0.1381	-0.27	0.6707
Lvrn	Prevotellaceae_unclassified	Homatropine	-0.05	-0.5	0.32	0.9965	-0.45	-1.06	0.18	0.5086	-0.5	-1.11	0.16	0.314	0.04	-2.85	1.32	0.9968	0.3	0.4769	-0.18	0.7153
Lvrn	Prevotellaceae_unclassified	N7-Methylguanosine	-0.39	-0.99	0	0.9965	-0.11	-0.44	0.24	0.7694	-0.5	-1.05	0	0.187	0.75	-0.32	2.71	0.9968	-0.59	0.2169	0.68	0.2755
Lvrn	Prevotellaceae_unclassified	N-Acetylaspartylglutamic acid	-0.17	-0.56	0.11	0.9965	-0.34	-0.79	0.12	0.5002	-0.5	-1.13	0.08	0.2531	0.3	-0.79	1.29	0.9968	-0.33	0.4434	0.51	0.3265
Lvrn	Prevotellaceae_unclassified	UMP	-0.51	-1.91	0.63	0.9965	-0.01	-1.91	1.97	0.9861	-0.51	-1.64	0.8	0.5286	0.21	-9.25	10.95	0.9968	0.79	0.0723	-0.64	0.4125
Lvrn	Prevotellaceae_unclassified	25-Hydroxycholesterol	-0.09	-0.39	0.11	0.9965	-0.42	-0.98	0.14	0.4538	-0.5	-1.08	0.13	0.2531	0.12	-0.59	1.03	0.9968	-0.26	0.5434	0.35	0.4682
Lvrn	Prevotellaceae_unclassified	(R)-3-Hydroxybutyric acid	-0.01	-0.62	0.64	0.9965	-0.49	-1.23	0.32	0.6063	-0.5	-1	0.03	0.227	0	-4.42	2.07	1	-0.69	0.1403	0.04	0.9572
Lvrn	Prevotellaceae_unclassified	2-Furoate	-0.09	-0.33	0.07	0.9965	-0.42	-0.92	0.09	0.4234	-0.5	-0.99	0.06	0.2364	0.14	-0.39	0.95	0.9968	-0.24	0.5566	0.36	0.4543
Lvrn	Prevotellaceae_unclassified	D-Glucopyranoside	-0.3	-0.67	-0.04	0.8003	-0.2	-0.6	0.22	0.673	-0.5	-1.03	0.01	0.187	0.6	-0.7	2.87	0.9968	0.41	0.3594	-0.75	0.1633
Lvrn	Prevotellaceae_unclassified	D-Phenylalanine	-0.11	-0.84	0.5	0.9965	-0.38	-0.95	0.26	0.6063	-0.5	-1.24	0.16	0.2992	0.17	-2.22	2.83	0.9968	-0.51	0.2851	0.25	0.6382
Lvrn	Prevotellaceae_unclassified	Hydroxyphenyllactic acid	-0.22	-0.6	0.01	0.9965	-0.29	-0.83	0.3	0.6647	-0.5	-1.15	0.18	0.3366	0.37	-2.79	2.54	0.9968	0.41	0.3562	-0.53	0.3247
Lvrn	Prevotellaceae_unclassified	N-Acetyl-D-glucosamine	-0.11	-0.33	0.05	0.9965	-0.39	-0.83	0.08	0.3917	-0.5	-0.92	0.02	0.1978	0.2	-0.33	1.05	0.9968	-0.34	0.4232	0.34	0.495
Lvrn	Prevotellaceae_unclassified	Methyl jasmonate	-0.08	-0.47	0.28	0.9965	-0.42	-0.99	0.22	0.5585	-0.5	-0.97	0.04	0.227	0.14	-1.26	1.76	0.9968	-0.46	0.3318	0.2	0.703
Lvrn	Prevotellaceae_unclassified	Anserine	-0.08	-0.42	0.18	0.9965	-0.43	-0.79	-0.05	0.1817	-0.5	-1.07	-0.02	0.1467	0.13	-1	0.61	0.9968	-0.15	0.7035	0.5	0.3138
Lvrn	Prevotellaceae_unclassified	Gemfibrozil	-0.1	-0.74	0.47	0.9965	-0.4	-1.14	0.39	0.6605	-0.51	-1.21	0.25	0.3759	0.08	-3.79	3.13	0.9968	0.59	0.2169	-0.18	0.7634
Lvrn	Prevotellaceae_unclassified	Acetyl-N-formyl-5-methoxykynurenamine	-0.15	-0.69	0.28	0.9965	-0.35	-1.06	0.38	0.6828	-0.5	-0.96	0.11	0.2443	0.24	-1.64	3.47	0.9968	-0.51	0.2811	0.32	0.5454
Lvrn	Prevotellaceae_unclassified	Dehydroepiandrosterone	-0.2	-0.56	0.06	0.9965	-0.31	-0.85	0.32	0.6557	-0.5	-1.03	0.13	0.2531	0.34	-1.24	2.33	0.9968	-0.51	0.2864	0.4	0.4584
Lvrn	Prevotellaceae_unclassified	Epiandrosterone	-0.42	-0.98	0.02	0.9965	-0.08	-0.45	0.31	0.8166	-0.5	-1	-0.07	0.1298	0.83	-0.11	3	0.9968	-0.59	0.2169	0.71	0.2514
Lvrn	Prevotellaceae_unclassified	9,10-Epoxyoctadecenoic acid	-0.17	-0.53	0.11	0.9965	-0.33	-0.76	0.11	0.4538	-0.5	-1.03	0.05	0.1978	0.31	-0.87	1.13	0.9968	-0.25	0.5473	0.69	0.1701
Lvrn	Prevotellaceae_unclassified	9(S)-HPODE	-0.08	-0.33	0.11	0.9965	-0.42	-0.94	0.16	0.4916	-0.5	-0.98	0.05	0.217	0.14	-0.72	1.58	0.9968	-0.38	0.3848	0.23	0.6461
Lvrn	Rikenellaceae_unclassified	m-Cresol	-0.17	-0.68	0.37	0.9965	-0.4	-0.98	0.26	0.5787	-0.57	-1.21	0.04	0.2364	0.28	-1.69	1.67	0.9968	-0.73	0.1157	0.24	0.7122
Lvrn	Rikenellaceae_unclassified	Aminocaproic acid	-0.39	-1.02	0.1	0.9965	-0.18	-0.8	0.48	0.8207	-0.57	-1.21	0.07	0.2531	0.6	-3.93	4.72	0.9968	0.68	0.1483	-0.57	0.3592
Lvrn	Rikenellaceae_unclassified	Indole	-0.01	-0.25	0.23	0.9965	-0.57	-1.24	0.14	0.3644	-0.57	-1.16	0.07	0.227	0	-0.83	0.74	0.9968	0.27	0.5241	-0.02	0.9747
Lvrn	Rikenellaceae_unclassified	Aminohydroquinone	-0.11	-0.53	0.11	0.9965	-0.45	-1.05	0.17	0.5264	-0.57	-1.23	0.06	0.2364	0.15	-0.53	2.51	0.9968	0.33	0.4366	-0.36	0.4476
Lvrn	Rikenellaceae_unclassified	2-Oxoarginine	-0.14	-0.66	0.22	0.9965	-0.42	-0.88	0.11	0.4234	-0.57	-1.23	0.03	0.217	0.19	-1.15	1.16	0.9968	-0.38	0.3856	0.39	0.4196
Lvrn	Rikenellaceae_unclassified	Undecanoic acid	-0.08	-1.45	1.6	0.9965	-0.49	-1.47	0.48	0.6424	-0.58	-1.77	0.77	0.4738	0.31	-5.19	4.49	0.9968	0.78	0.0812	-0.1	0.8936
Lvrn	Rikenellaceae_unclassified	Azelaic acid	-0.01	-0.24	0.22	0.9965	-0.56	-1.19	0.07	0.3508	-0.58	-1.22	0.17	0.2443	0.02	-1.25	0.77	0.9968	-0.04	0.9178	0.3	0.4962
Lvrn	Rikenellaceae_unclassified	Glycyl-leucine	0.03	-0.24	0.34	0.9965	-0.6	-1.21	0.02	0.2906	-0.57	-1.24	0.12	0.2364	-0.02	-1.52	0.62	0.9968	-0.14	0.7338	-0.19	0.6589
Lvrn	Rikenellaceae_unclassified	3-Carbamoyl-2-phenylpropionaldehyde	-0.09	-1.78	1.7	0.9965	-0.49	-2.59	1.54	0.8582	-0.58	-1.47	0.17	0.314	0.02	-13.54	13.59	1	0.67	0.1576	-0.13	0.8268
Lvrn	Rikenellaceae_unclassified	Atrazine	-0.11	-0.44	0.11	0.9965	-0.46	-1.11	0.22	0.4538	-0.57	-1.13	0.02	0.187	0.13	-0.41	1.83	0.9968	0.52	0.2733	-0.21	0.6847
Lvrn	Rikenellaceae_unclassified	gamma-Glutamylalanine	-0.09	-0.34	0.07	0.9965	-0.48	-1.06	0.13	0.4234	-0.57	-1.17	0.03	0.1978	0.13	-0.57	1.26	0.9968	0.26	0.5382	-0.37	0.4216
Lvrn	Rikenellaceae_unclassified	Cerulenin	-0.27	-0.79	0.17	0.9965	-0.3	-0.96	0.48	0.7086	-0.57	-1.22	0.13	0.2618	0.41	-1.99	3.53	0.9968	-0.67	0.1517	0.41	0.4929
Lvrn	Rikenellaceae_unclassified	gamma-L-Glutamyl-L-2-aminobutyrate	-0.06	-0.33	0.13	0.9965	-0.51	-1.07	0.09	0.3644	-0.57	-1.16	0.03	0.2082	0.06	-0.52	0.83	0.9968	0.19	0.6411	-0.34	0.4501
Lvrn	Rikenellaceae_unclassified	Lumichrome	-0.09	-0.43	0.23	0.9965	-0.48	-1.07	0.12	0.4436	-0.57	-1.24	0.17	0.2776	0.14	-0.93	1.37	0.9968	-0.2	0.6262	0.45	0.3387
Lvrn	Rikenellaceae_unclassified	N-Acetyl-D-tryptophan	-0.11	-0.43	0.07	0.9965	-0.46	-1.06	0.17	0.4637	-0.57	-1.19	0.05	0.227	0.15	-0.74	1.58	0.9968	0.35	0.4137	-0.33	0.4861
Lvrn	Rikenellaceae_unclassified	Homatropine	-0.02	-0.65	0.73	0.9965	-0.55	-1.25	0.2	0.4827	-0.57	-1.49	0.43	0.4469	0.1	-2.35	3.69	0.9968	0.46	0.3307	-0.06	0.9063
Lvrn	Rikenellaceae_unclassified	N7-Methylguanosine	-0.33	-0.87	0.05	0.9965	-0.24	-0.62	0.16	0.6181	-0.57	-1.23	0.02	0.217	0.56	-1	1.86	0.9968	-0.54	0.262	0.61	0.2827
Lvrn	Rikenellaceae_unclassified	N-Acetylaspartylglutamic acid	-0.2	-0.74	0.18	0.9965	-0.37	-0.88	0.18	0.5431	-0.57	-1.32	0.11	0.2701	0.3	-1.55	1.44	0.9968	-0.44	0.3382	0.46	0.3696
Lvrn	Rikenellaceae_unclassified	UMP	-0.25	-0.7	0.13	0.9965	-0.32	-0.94	0.35	0.6605	-0.57	-1.17	0.09	0.2443	0.37	-1.43	3.02	0.9968	0.55	0.2559	-0.46	0.3985
Lvrn	Rikenellaceae_unclassified	25-Hydroxycholesterol	-0.11	-0.51	0.16	0.9965	-0.46	-1	0.1	0.4234	-0.57	-1.31	0.06	0.2531	0.15	-0.52	0.93	0.9968	-0.46	0.3318	0.25	0.6153
Lvrn	Rikenellaceae_unclassified	(R)-3-Hydroxybutyric acid	0.09	-0.27	0.55	0.9965	-0.65	-1.23	-0.04	0.24	-0.56	-1.17	0.01	0.187	-0.11	-2.19	0.8	0.9968	-0.73	0.1157	-0.11	0.8739
Lvrn	Rikenellaceae_unclassified	2-Furoate	-0.03	-0.24	0.15	0.9965	-0.55	-1.07	0	0.24	-0.57	-1.14	0.03	0.2082	0.05	-1	0.47	0.9968	-0.06	0.8933	0.43	0.3521
Lvrn	Rikenellaceae_unclassified	D-Glucopyranoside	-0.31	-0.82	0.04	0.9965	-0.26	-0.56	0.07	0.4733	-0.56	-1.13	-0.06	0.0857	0.53	-0.16	1.74	0.9968	0.44	0.3383	-0.72	0.1663
Lvrn	Rikenellaceae_unclassified	D-Phenylalanine	-0.09	-0.48	0.22	0.9965	-0.48	-1.02	0.06	0.3508	-0.57	-1.24	0.02	0.187	0.12	-0.77	1.08	0.9968	-0.32	0.4521	0.29	0.5295
Lvrn	Rikenellaceae_unclassified	Hydroxyphenyllactic acid	-0.2	-0.62	0.05	0.9965	-0.36	-0.84	0.13	0.4637	-0.57	-1.12	-0.03	0.1298	0.34	-0.24	2.2	0.9968	0.41	0.3562	-0.5	0.3299
Lvrn	Rikenellaceae_unclassified	N-Acetyl-D-glucosamine	-0.09	-0.37	0.09	0.9965	-0.48	-1.15	0.2	0.5173	-0.57	-1.21	0.16	0.2531	0.13	-0.37	1.39	0.9968	-0.29	0.4956	0.33	0.4718
Lvrn	Rikenellaceae_unclassified	Methyl jasmonate	-0.06	-0.51	0.33	0.9965	-0.51	-1.15	0.24	0.5352	-0.57	-1.17	0.15	0.2443	0.06	-1.17	1.78	0.9968	-0.3	0.472	0.23	0.6077
Lvrn	Rikenellaceae_unclassified	Anserine	-0.16	-0.55	0.1	0.9965	-0.42	-0.94	0.13	0.4032	-0.57	-1.4	0.11	0.2443	0.24	-0.37	0.92	0.9968	-0.37	0.3931	0.41	0.3957
Lvrn	Rikenellaceae_unclassified	Gemfibrozil	-0.08	-0.39	0.08	0.9965	-0.49	-1.08	0.11	0.4234	-0.57	-1.26	0.09	0.2531	0.11	-0.65	0.83	0.9968	0.35	0.4137	-0.24	0.6022
Lvrn	Rikenellaceae_unclassified	Acetyl-N-formyl-5-methoxykynurenamine	-0.12	-0.78	0.44	0.9965	-0.44	-1.33	0.53	0.691	-0.57	-1.2	0.19	0.2918	0.13	-2.43	4.84	0.9968	-0.53	0.2624	0.27	0.5983
Lvrn	Rikenellaceae_unclassified	Dehydroepiandrosterone	-0.15	-0.45	0.05	0.9965	-0.42	-1.01	0.18	0.5352	-0.57	-1.14	0.07	0.2443	0.23	-0.79	1.35	0.9968	-0.39	0.3761	0.39	0.423
Lvrn	Rikenellaceae_unclassified	Epiandrosterone	-0.27	-0.75	0.08	0.9965	-0.3	-0.75	0.18	0.5924	-0.57	-1.21	0.04	0.2082	0.45	-1.02	2.08	0.9968	-0.43	0.344	0.63	0.2275
Lvrn	Rikenellaceae_unclassified	9,10-Epoxyoctadecenoic acid	-0.34	-0.9	0.02	0.9965	-0.23	-0.76	0.35	0.6982	-0.57	-1.32	0.12	0.2618	0.54	-1.51	2.32	0.9968	-0.52	0.275	0.66	0.2343
Lvrn	Rikenellaceae_unclassified	9(S)-HPODE	-0.06	-0.34	0.14	0.9965	-0.51	-1.1	0.14	0.4436	-0.57	-1.17	0.14	0.2443	0.06	-0.64	0.94	0.9968	-0.23	0.5931	0.27	0.5473
Lvrn	Ruminiclostridium	m-Cresol	0.32	-0.02	0.82	0.9965	-0.06	-0.88	0.78	0.9302	0.26	-0.62	1.16	0.6769	0.45	-6.58	14.66	0.9968	0.59	0.2242	0.55	0.3974
Lvrn	Ruminiclostridium	Aminocaproic acid	0.26	-0.33	0.96	0.9965	0.03	-0.37	0.47	0.9731	0.29	-0.38	1.08	0.5475	0.77	-1.9	4.56	0.9968	-0.35	0.4114	-0.68	0.2528
Lvrn	Ruminiclostridium	Indole	0.04	-0.52	0.72	0.9965	0.23	-0.84	1.37	0.8684	0.27	-0.59	1.2	0.6096	-0.03	-8.59	4.54	0.9968	-0.47	0.3252	-0.05	0.941
Lvrn	Ruminiclostridium	Aminohydroquinone	0.1	-0.39	0.68	0.9965	0.19	-0.31	0.78	0.7613	0.28	-0.44	0.91	0.4989	0.28	-3.08	6.64	0.9968	-0.16	0.6879	-0.47	0.3782
Lvrn	Ruminiclostridium	2-Oxoarginine	0.18	-0.14	0.81	0.9965	0.09	-0.57	0.75	0.9354	0.26	-0.46	0.95	0.5938	0.25	-6.25	3.2	0.9968	0.36	0.4059	0.51	0.3668
Lvrn	Ruminiclostridium	Undecanoic acid	0.07	-0.27	0.58	0.9965	0.2	-0.54	0.99	0.8207	0.27	-0.6	1.08	0.6096	0.14	-2.74	6.6	0.9968	-0.14	0.7227	-0.45	0.3976
Lvrn	Ruminiclostridium	Azelaic acid	0.16	-0.45	1.09	0.9965	0.1	-1.01	1.21	0.9416	0.26	-0.61	1.06	0.6239	-0.01	-10.43	6.93	0.9968	0.66	0.1576	0.25	0.7145
Lvrn	Ruminiclostridium	Glycyl-leucine	0.01	-0.28	0.34	0.9965	0.26	-0.58	1.18	0.7856	0.27	-0.49	1.14	0.5888	-0.02	-3.39	2.95	0.9968	-0.41	0.3611	0	0.9966
Lvrn	Ruminiclostridium	3-Carbamoyl-2-phenylpropionaldehyde	0.03	-0.63	0.71	0.9965	0.25	-0.96	1.52	0.8902	0.28	-1.1	1.73	0.8038	0.09	-2.11	3.56	0.9968	-0.03	0.9455	-0.44	0.4003
Lvrn	Ruminiclostridium	Atrazine	0.15	-0.18	0.61	0.9965	0.12	-0.54	0.83	0.8971	0.28	-0.55	1.01	0.5653	0.29	-3.28	9.12	0.9968	-0.36	0.4047	-0.4	0.4721
Lvrn	Ruminiclostridium	gamma-Glutamylalanine	0.22	-0.06	0.68	0.9965	0.06	-0.59	0.78	0.9507	0.28	-0.45	0.87	0.5088	0.41	-3.57	9.54	0.9968	-0.44	0.3382	-0.46	0.4269
Lvrn	Ruminiclostridium	Cerulenin	0.25	-0.14	0.78	0.9965	0.01	-0.81	0.86	0.9938	0.26	-0.8	1.29	0.7541	0.39	-7.27	4.12	0.9968	0.42	0.3449	0.59	0.3247
Lvrn	Ruminiclostridium	gamma-L-Glutamyl-L-2-aminobutyrate	0.16	-0.11	0.61	0.9965	0.12	-0.55	0.86	0.9041	0.28	-0.46	0.91	0.5134	0.27	-6.09	6.4	0.9968	-0.38	0.3828	-0.39	0.4854
Lvrn	Ruminiclostridium	Lumichrome	0.18	-0.53	0.93	0.9965	0.08	-0.26	0.43	0.8166	0.26	-0.52	1.08	0.6714	0.73	-1.78	4.11	0.9968	0.36	0.4047	0.52	0.3658
Lvrn	Ruminiclostridium	N-Acetyl-D-tryptophan	0.09	-0.43	0.72	0.9965	0.19	-0.29	0.71	0.7172	0.28	-0.42	0.99	0.5696	0.3	-2.33	2.94	0.9968	-0.16	0.6873	-0.45	0.3974
Lvrn	Ruminiclostridium	Homatropine	0.07	-0.07	0.32	0.9965	0.2	-0.55	1.03	0.8236	0.27	-0.47	1.03	0.5841	0.05	-3.85	2.76	0.9968	-0.25	0.5438	-0.26	0.6261
Lvrn	Ruminiclostridium	N7-Methylguanosine	-0.03	-0.55	0.49	0.9965	0.3	-0.04	0.68	0.3508	0.27	-0.34	0.9	0.5334	0.19	-6.91	6.96	0.9968	-0.04	0.9264	0.74	0.1701
Lvrn	Ruminiclostridium	N-Acetylaspartylglutamic acid	0.08	-0.64	0.87	0.9965	0.19	-0.1	0.48	0.5002	0.27	-0.51	1.13	0.5989	0.56	-5.61	4.53	0.9968	0.14	0.7167	0.59	0.2891
Lvrn	Ruminiclostridium	UMP	0.35	-0.18	1.07	0.9965	-0.06	-0.49	0.45	0.8938	0.29	-0.36	0.98	0.538	0.93	-4.43	8.84	0.9968	-0.5	0.2933	-0.65	0.2985
Lvrn	Ruminiclostridium	25-Hydroxycholesterol	0.14	-0.29	0.77	0.9965	0.13	-0.73	1.03	0.938	0.26	-0.72	1.32	0.7541	0.24	-2.4	3.57	0.9968	0.34	0.4242	0.41	0.4599
Lvrn	Ruminiclostridium	(R)-3-Hydroxybutyric acid	0.19	-0.26	0.75	0.9965	0.07	-0.68	0.87	0.956	0.26	-0.46	1.04	0.6498	0.27	-11.06	6.74	0.9968	0.63	0.1789	0.31	0.6363
Lvrn	Ruminiclostridium	2-Furoate	0.19	-0.07	0.64	0.9965	0.08	-0.53	0.74	0.9354	0.27	-0.38	0.96	0.5517	0.31	-3.4	7.11	0.9968	0.45	0.3318	0.42	0.4673
Lvrn	Ruminiclostridium	D-Glucopyranoside	0.26	-0.63	1.12	0.9965	0.03	-0.15	0.22	0.9041	0.29	-0.55	1.15	0.6044	0.93	-0.68	2.83	0.9968	-0.3	0.4782	-0.81	0.1427
Lvrn	Ruminiclostridium	D-Phenylalanine	0.22	-0.45	1.2	0.9965	0.04	-0.81	0.92	0.9783	0.26	-0.52	1.15	0.6827	0.27	-7.38	6.72	0.9968	0.55	0.2563	0.41	0.504
Lvrn	Ruminiclostridium	Hydroxyphenyllactic acid	0.41	-0.25	1.24	0.9965	-0.12	-0.48	0.31	0.7898	0.29	-0.42	1.01	0.538	1.1	-3.57	5.36	0.9968	-0.54	0.2603	-0.7	0.2845
Lvrn	Ruminiclostridium	N-Acetyl-D-glucosamine	0.18	-0.07	0.47	0.9965	0.09	-0.49	0.69	0.9243	0.27	-0.36	0.92	0.5334	0.37	-5.49	6.63	0.9968	0.43	0.344	0.43	0.4567
Lvrn	Ruminiclostridium	Methyl jasmonate	0.07	-0.09	0.31	0.9965	0.2	-0.41	0.84	0.813	0.27	-0.4	0.97	0.5653	0.12	-3.47	2.39	0.9968	0.21	0.6093	0.34	0.5154
Lvrn	Ruminiclostridium	Anserine	0.47	0.07	1.08	0.9922	-0.21	-0.91	0.55	0.813	0.26	-0.47	1	0.6287	0.8	-15.07	9.06	0.9968	0.68	0.1483	0.7	0.3401
Lvrn	Ruminiclostridium	Gemfibrozil	0.6	-1.14	2.7	0.9965	-0.31	-1.9	1.24	0.8518	0.3	-0.46	1.27	0.6044	1.43	-8.76	16.44	0.9968	-0.86	0.0263	-0.64	0.5167
Lvrn	Ruminiclostridium	Acetyl-N-formyl-5-methoxykynurenamine	0.05	-0.35	0.48	0.9965	0.22	-0.22	0.69	0.691	0.27	-0.4	0.87	0.5235	0.26	-2.11	4.47	0.9968	0.11	0.7914	0.47	0.3782
Lvrn	Ruminiclostridium	Dehydroepiandrosterone	0.15	-0.2	0.61	0.9965	0.11	-0.35	0.6	0.8645	0.27	-0.36	0.87	0.5475	0.42	-3.49	4.76	0.9968	0.31	0.4631	0.51	0.3602
Lvrn	Ruminiclostridium	Epiandrosterone	-0.01	-0.49	0.5	0.9965	0.28	-0.1	0.66	0.3782	0.27	-0.34	0.87	0.538	0.21	-3.64	6.04	0.9968	-0.01	0.9824	0.76	0.1594
Lvrn	Ruminiclostridium	9,10-Epoxyoctadecenoic acid	0.31	-0.07	0.83	0.9965	-0.05	-0.86	0.83	0.9473	0.26	-0.73	1.21	0.7103	0.37	-9.39	6.46	0.9968	0.4	0.3662	0.79	0.1837
Lvrn	Ruminiclostridium	9(S)-HPODE	-0.03	-0.27	0.21	0.9965	0.3	-0.29	0.92	0.6693	0.27	-0.41	1	0.5938	0.02	-2.11	2.7	0.9968	-0.07	0.8701	0.4	0.4372
Lvrn	Ruminococcaceae_UCG-013	m-Cresol	0.1	-0.13	0.48	0.9965	0.38	-0.08	0.87	0.3644	0.48	-0.04	1.08	0.2531	0.15	-1.87	0.85	0.9968	0.22	0.5961	0.44	0.3763
Lvrn	Ruminococcaceae_UCG-013	Aminocaproic acid	0.26	-0.01	0.68	0.9965	0.23	-0.22	0.72	0.6518	0.49	-0.02	0.99	0.2082	0.49	-0.32	1.67	0.9968	-0.42	0.3453	-0.59	0.2851
Lvrn	Ruminococcaceae_UCG-013	Indole	0.02	-0.28	0.37	0.9965	0.46	-0.32	1.23	0.5787	0.48	-0.15	1.15	0.2701	0.01	-1.33	2.63	0.9968	-0.25	0.5502	-0.05	0.9252
Lvrn	Ruminococcaceae_UCG-013	Aminohydroquinone	0.21	-0.24	0.78	0.9965	0.28	-0.47	1.09	0.7571	0.49	-0.12	1.05	0.227	0.35	-2.01	3.57	0.9968	-0.55	0.2563	-0.34	0.5399
Lvrn	Ruminococcaceae_UCG-013	2-Oxoarginine	0.16	-0.34	1.13	0.9965	0.31	-0.79	1.44	0.8087	0.46	-0.77	1.45	0.4895	0.08	-2.02	2.75	0.9968	0.39	0.3755	0.42	0.4135
Lvrn	Ruminococcaceae_UCG-013	Undecanoic acid	0.15	-0.49	1	0.9965	0.33	-0.45	1.1	0.691	0.49	-0.03	0.97	0.1978	0.29	-3.51	2.24	0.9968	-0.41	0.3594	-0.34	0.5066
Lvrn	Ruminococcaceae_UCG-013	Azelaic acid	0.06	-0.12	0.41	0.9965	0.42	-0.12	0.98	0.3782	0.48	-0.1	1.11	0.2364	0.05	-0.79	0.96	0.9968	0.28	0.4966	0.2	0.6743
Lvrn	Ruminococcaceae_UCG-013	Glycyl-leucine	-0.03	-0.58	0.51	0.9965	0.52	-0.2	1.29	0.4436	0.49	-0.2	1.21	0.2918	-0.01	-3.62	2.89	0.9968	-0.43	0.344	0.11	0.8304
Lvrn	Ruminococcaceae_UCG-013	3-Carbamoyl-2-phenylpropionaldehyde	0.15	-0.35	0.9	0.9965	0.34	-0.22	0.9	0.5352	0.49	-0.06	1.05	0.2443	0.27	-1.89	2.25	0.9968	-0.51	0.2864	-0.27	0.6085
Lvrn	Ruminococcaceae_UCG-013	Atrazine	0.17	-0.95	1.43	0.9965	0.32	-1.13	1.77	0.8582	0.49	-0.26	1.21	0.285	0.19	-6.28	7.67	0.9968	-0.76	0.0929	-0.18	0.8078
Lvrn	Ruminococcaceae_UCG-013	gamma-Glutamylalanine	0.22	-0.17	0.81	0.9965	0.27	-0.39	0.99	0.7421	0.49	-0.16	1.11	0.2443	0.35	-2.18	2.52	0.9968	-0.65	0.1738	-0.31	0.6076
Lvrn	Ruminococcaceae_UCG-013	Cerulenin	0.21	0	0.58	0.9965	0.27	-0.21	0.8	0.6471	0.48	-0.12	1.04	0.2918	0.38	-1.19	2.44	0.9968	0.44	0.3367	0.48	0.3713
Lvrn	Ruminococcaceae_UCG-013	gamma-L-Glutamyl-L-2-aminobutyrate	0.16	-0.32	0.79	0.9965	0.33	-0.31	1.04	0.6779	0.49	-0.17	1.1	0.2701	0.25	-2.45	1.91	0.9968	-0.61	0.1993	-0.22	0.704
Lvrn	Ruminococcaceae_UCG-013	Lumichrome	0.03	-0.25	0.35	0.9965	0.45	0	0.92	0.2745	0.48	-0.03	1.02	0.2082	0.05	-3.03	0.57	0.9968	0.05	0.8996	0.52	0.2932
Lvrn	Ruminococcaceae_UCG-013	N-Acetyl-D-tryptophan	0.08	-0.11	0.34	0.9965	0.41	-0.06	0.9	0.3375	0.49	-0.04	1.02	0.217	0.11	-0.49	1.1	0.9968	-0.17	0.6724	-0.41	0.3957
Lvrn	Ruminococcaceae_UCG-013	Homatropine	0.06	-0.04	0.24	0.9965	0.42	-0.09	0.99	0.4032	0.48	0.02	0.98	0.1756	0.1	-0.24	1.05	0.9968	-0.29	0.4946	-0.19	0.7032
Lvrn	Ruminococcaceae_UCG-013	N7-Methylguanosine	0.14	-0.18	0.56	0.9965	0.34	-0.03	0.73	0.3073	0.48	-0.03	1.06	0.2364	0.29	-1.98	1.06	0.9968	0.22	0.6093	0.66	0.1979
Lvrn	Ruminococcaceae_UCG-013	N-Acetylaspartylglutamic acid	0.16	-0.09	0.6	0.9965	0.31	-0.16	0.82	0.5173	0.47	-0.08	1.09	0.2701	0.29	-1.8	1.23	0.9968	0.32	0.4448	0.51	0.3254
Lvrn	Ruminococcaceae_UCG-013	UMP	0.18	-0.02	0.49	0.9965	0.31	-0.1	0.72	0.4234	0.49	0.06	0.96	0.1298	0.32	-0.13	1.24	0.9968	-0.32	0.4448	-0.53	0.314
Lvrn	Ruminococcaceae_UCG-013	25-Hydroxycholesterol	0.1	-0.78	1.04	0.9965	0.38	-0.86	1.63	0.7977	0.47	-0.1	1.06	0.2618	0.08	-4.38	6.28	0.9968	0.88	0.0164	0.11	0.9154
Lvrn	Ruminococcaceae_UCG-013	(R)-3-Hydroxybutyric acid	0.07	-0.16	0.54	0.9965	0.41	-0.04	0.88	0.3224	0.48	-0.06	1.1	0.2776	0.11	-1.16	1.03	0.9968	0.33	0.4434	0.23	0.6415
Lvrn	Ruminococcaceae_UCG-013	2-Furoate	0.05	-0.17	0.32	0.9965	0.42	-0.08	0.96	0.4032	0.48	-0.11	1.08	0.2918	0.09	-1.11	1.15	0.9968	0.13	0.7377	0.4	0.4037
Lvrn	Ruminococcaceae_UCG-013	D-Glucopyranoside	0.19	-0.17	0.59	0.9965	0.29	-0.07	0.66	0.3375	0.49	-0.03	0.96	0.2082	0.39	-1.21	1.22	0.9968	-0.25	0.5462	-0.75	0.1251
Lvrn	Ruminococcaceae_UCG-013	D-Phenylalanine	0.13	-0.34	0.83	0.9965	0.35	-0.13	0.84	0.4538	0.48	-0.17	1.24	0.314	0.26	-3.42	2.06	0.9968	0.51	0.2805	0.26	0.6343
Lvrn	Ruminococcaceae_UCG-013	Hydroxyphenyllactic acid	0.14	-0.14	0.45	0.9965	0.34	-0.15	0.84	0.3917	0.48	-0.07	1.01	0.227	0.27	-1.02	1.08	0.9968	-0.24	0.5661	-0.56	0.2795
Lvrn	Ruminococcaceae_UCG-013	N-Acetyl-D-glucosamine	0.02	-0.24	0.31	0.9965	0.46	-0.11	1.1	0.4032	0.48	-0.19	1.19	0.314	0.05	-1.59	1.65	0.9968	0.04	0.9272	0.45	0.3558
Lvrn	Ruminococcaceae_UCG-013	Methyl jasmonate	0.04	-0.13	0.34	0.9965	0.44	-0.11	1.03	0.4538	0.48	-0.13	1.07	0.2918	0.04	-1.69	1.04	0.9968	0.13	0.7416	0.33	0.49
Lvrn	Ruminococcaceae_UCG-013	Anserine	0.17	-0.08	0.63	0.9965	0.3	-0.16	0.8	0.5647	0.48	-0.09	1.14	0.3219	0.31	-2.28	1.4	0.9968	0.4	0.3726	0.44	0.3955
Lvrn	Ruminococcaceae_UCG-013	Gemfibrozil	0.08	-0.15	0.38	0.9965	0.41	-0.06	0.91	0.3644	0.49	-0.04	1.04	0.2082	0.1	-0.61	1.15	0.9968	-0.21	0.6093	-0.32	0.504
Lvrn	Ruminococcaceae_UCG-013	Acetyl-N-formyl-5-methoxykynurenamine	-0.01	-0.33	0.36	0.9965	0.49	-0.09	1.07	0.4032	0.48	-0.23	1.12	0.3939	0.04	-2.45	4.45	0.9968	-0.01	0.9814	0.5	0.3169
Lvrn	Ruminococcaceae_UCG-013	Dehydroepiandrosterone	0.16	-0.04	0.49	0.9965	0.32	-0.21	0.89	0.6245	0.48	-0.16	1.08	0.3073	0.24	-1.62	1.76	0.9968	0.38	0.3884	0.43	0.4058
Lvrn	Ruminococcaceae_UCG-013	Epiandrosterone	0.08	-0.3	0.51	0.9965	0.4	-0.03	0.84	0.2906	0.47	-0.11	1.09	0.2992	0.18	-2.25	4.25	0.9968	0.11	0.7862	0.71	0.1427
Lvrn	Ruminococcaceae_UCG-013	9,10-Epoxyoctadecenoic acid	0.59	0.1	1.27	0.8003	-0.12	-0.55	0.34	0.8207	0.47	-0.16	1.12	0.3292	1.14	-4.19	4.9	0.9968	0.7	0.1299	0.86	0.2255
Lvrn	Ruminococcaceae_UCG-013	9(S)-HPODE	0.08	-0.23	0.61	0.9965	0.4	-0.28	1.12	0.6304	0.48	-0.27	1.12	0.3503	0.05	-2.32	2.4	0.9968	0.31	0.4618	0.26	0.5942
Lvrn	Tannerellaceae_unclassified	m-Cresol	-0.15	-1.05	0.55	0.9965	-0.35	-0.53	-0.18	0	-0.5	-1.4	0.28	0.3366	0.29	-3.38	5.52	0.9968	-0.39	0.378	0.39	0.4435
Lvrn	Tannerellaceae_unclassified	Aminocaproic acid	-0.18	-0.57	0.06	0.9965	-0.33	-0.83	0.22	0.5863	-0.51	-1.14	0.13	0.3073	0.32	-2.81	1.74	0.9968	0.31	0.4631	-0.59	0.2595
Lvrn	Tannerellaceae_unclassified	Indole	0.04	-1.16	1.32	0.9965	-0.58	-2.43	1.35	0.7898	-0.54	-2.49	1.22	0.6827	0.02	-4.31	5.4	0.9968	0.5	0.2933	0.11	0.8369
Lvrn	Tannerellaceae_unclassified	Aminohydroquinone	0.02	-1.56	1.46	0.9965	-0.5	-1.55	0.59	0.6982	-0.48	-2.13	1.36	0.614	0.25	-9.07	3.88	0.9968	0.04	0.9271	-0.49	0.3225
Lvrn	Tannerellaceae_unclassified	2-Oxoarginine	-0.23	-1.85	1.13	0.9965	-0.25	-1.14	0.59	0.8087	-0.48	-1.45	0.48	0.441	0.41	-5.68	8.56	0.9968	-0.69	0.1381	0.39	0.5414
Lvrn	Tannerellaceae_unclassified	Undecanoic acid	0	-0.35	0.32	0.9965	-0.51	-1.13	0.17	0.4538	-0.51	-1.2	0.14	0.3366	0.01	-1.99	0.9	0.9968	0.01	0.9814	-0.48	0.3302
Lvrn	Tannerellaceae_unclassified	Azelaic acid	0.03	-0.61	0.72	0.9965	-0.53	-1.44	0.43	0.6365	-0.5	-1.17	0.28	0.3366	-0.05	-2.3	3.55	0.9968	-0.66	0.1576	-0.01	0.9836
Lvrn	Tannerellaceae_unclassified	Glycyl-leucine	0	-0.4	0.46	0.9965	-0.51	-1.17	0.18	0.4827	-0.51	-1.25	0.23	0.3503	0.01	-3.63	3.02	0.9968	0.2	0.6268	-0.01	0.9779
Lvrn	Tannerellaceae_unclassified	3-Carbamoyl-2-phenylpropionaldehyde	-0.07	-0.51	0.23	0.9965	-0.44	-1.04	0.2	0.4436	-0.51	-1.12	0.08	0.2364	0.06	-1.4	1.84	0.9968	0.2	0.6285	-0.36	0.4447
Lvrn	Tannerellaceae_unclassified	Atrazine	-0.14	-0.44	0.11	0.9965	-0.37	-0.99	0.28	0.5924	-0.51	-1.06	0.05	0.2443	0.21	-1.75	3.54	0.9968	0.59	0.2169	-0.23	0.6877
Lvrn	Tannerellaceae_unclassified	gamma-Glutamylalanine	-0.08	-0.77	0.5	0.9965	-0.41	-0.65	-0.16	0	-0.49	-1.22	0.09	0.2531	0.22	-8.24	4.47	0.9968	0.25	0.5438	-0.39	0.4189
Lvrn	Tannerellaceae_unclassified	Cerulenin	-0.31	-0.72	0.02	0.9965	-0.2	-0.85	0.52	0.7898	-0.51	-1.16	0.25	0.3696	0.51	-6.65	2.75	0.9968	-0.65	0.1729	0.48	0.4342
Lvrn	Tannerellaceae_unclassified	gamma-L-Glutamyl-L-2-aminobutyrate	-0.06	-0.6	0.37	0.9965	-0.43	-0.74	-0.11	0.0722	-0.5	-1.08	-0.01	0.1756	0.13	-2.52	0.92	0.9968	0.21	0.6161	-0.35	0.4655
Lvrn	Tannerellaceae_unclassified	Lumichrome	-0.14	-0.73	0.37	0.9965	-0.37	-0.63	-0.1	0	-0.51	-1.16	0.06	0.2701	0.28	-3.8	4.61	0.9968	-0.32	0.4521	0.43	0.3867
Lvrn	Tannerellaceae_unclassified	N-Acetyl-D-tryptophan	-0.13	-0.88	0.39	0.9965	-0.36	-0.64	-0.07	0.1236	-0.49	-1.27	0	0.187	0.19	-4.72	1.46	0.9968	0.44	0.3382	-0.33	0.5201
Lvrn	Tannerellaceae_unclassified	Homatropine	0.07	-0.2	0.36	0.9965	-0.57	-1.07	-0.06	0.1236	-0.5	-1.06	-0.01	0.187	-0.1	-1.76	0.53	0.9968	-0.16	0.6958	-0.4	0.4056
Lvrn	Tannerellaceae_unclassified	N7-Methylguanosine	-0.25	-0.61	0	0.9965	-0.26	-0.76	0.26	0.6304	-0.51	-1.09	0.1	0.2531	0.45	-1.18	1.96	0.9968	-0.39	0.3761	0.63	0.2398
Lvrn	Tannerellaceae_unclassified	N-Acetylaspartylglutamic acid	-0.29	-0.76	0.04	0.9965	-0.22	-0.84	0.45	0.7735	-0.51	-1.24	0.24	0.3568	0.46	-3.18	3.71	0.9968	-0.6	0.2169	0.49	0.4013
Lvrn	Tannerellaceae_unclassified	UMP	-0.18	-1.34	0.78	0.9965	-0.31	-0.87	0.26	0.6424	-0.49	-1.73	0.52	0.5185	0.51	-2.1	5.49	0.9968	0.39	0.3761	-0.51	0.3334
Lvrn	Tannerellaceae_unclassified	25-Hydroxycholesterol	-0.13	-0.68	0.22	0.9965	-0.37	-0.86	0.21	0.5431	-0.5	-1.13	0.13	0.285	0.21	-1.66	1.75	0.9968	-0.53	0.2624	0.26	0.6289
Lvrn	Tannerellaceae_unclassified	(R)-3-Hydroxybutyric acid	-0.06	-0.74	0.53	0.9965	-0.44	-0.86	0	0.24	-0.5	-1.3	0.25	0.3503	0.12	-3.84	4.45	0.9968	-0.31	0.4596	0.23	0.6356
Lvrn	Tannerellaceae_unclassified	2-Furoate	-0.13	-0.61	0.18	0.9965	-0.38	-0.88	0.21	0.5431	-0.5	-1.05	0.13	0.2776	0.18	-1.08	1.8	0.9968	-0.47	0.3219	0.29	0.576
Lvrn	Tannerellaceae_unclassified	D-Glucopyranoside	-0.56	-1.1	-0.17	0	0.06	-0.45	0.6	0.9354	-0.51	-1.13	0.09	0.285	1.01	-6.34	6.35	0.9968	0.65	0.1711	-0.87	0.1791
Lvrn	Tannerellaceae_unclassified	D-Phenylalanine	-0.1	-1.28	0.91	0.9965	-0.38	-0.88	0.16	0.5352	-0.49	-1.61	0.55	0.4738	0.27	-3.98	7.44	0.9968	-0.56	0.245	0.23	0.6803
Lvrn	Tannerellaceae_unclassified	Hydroxyphenyllactic acid	-0.59	-1.39	0.1	0.9965	0.09	-0.56	0.76	0.9214	-0.5	-1.11	0.01	0.1978	1.12	-2.64	5.91	0.9968	0.82	0.0465	-0.72	0.3867
Lvrn	Tannerellaceae_unclassified	N-Acetyl-D-glucosamine	-0.08	-0.34	0.16	0.9965	-0.43	-0.88	0.03	0.3224	-0.51	-0.98	0.07	0.227	0.15	-0.94	0.86	0.9968	-0.2	0.6268	0.38	0.4266
Lvrn	Tannerellaceae_unclassified	Methyl jasmonate	-0.07	-0.51	0.22	0.9965	-0.43	-0.96	0.14	0.4827	-0.5	-1.11	0.18	0.2992	0.1	-0.73	1.34	0.9968	-0.32	0.4501	0.25	0.6036
Lvrn	Tannerellaceae_unclassified	Anserine	-0.15	-0.55	0.14	0.9965	-0.35	-0.78	0.08	0.4137	-0.51	-1.1	0.05	0.217	0.28	-0.91	1.04	0.9968	-0.34	0.4179	0.45	0.3787
Lvrn	Tannerellaceae_unclassified	Gemfibrozil	-0.1	-0.86	0.38	0.9965	-0.4	-0.9	0.13	0.4234	-0.5	-1.19	0.16	0.2701	0.12	-3.14	2.92	0.9968	0.51	0.2805	-0.2	0.7031
Lvrn	Tannerellaceae_unclassified	Acetyl-N-formyl-5-methoxykynurenamine	-0.15	-0.49	0.16	0.9965	-0.36	-1.03	0.43	0.6779	-0.51	-1.07	0.2	0.2776	0.22	-1.65	6.07	0.9968	-0.47	0.316	0.33	0.5259
Lvrn	Tannerellaceae_unclassified	Dehydroepiandrosterone	-0.2	-0.74	0.21	0.9965	-0.31	-0.64	0.03	0.3375	-0.5	-1.15	0.06	0.2443	0.37	-1.76	1.89	0.9968	-0.5	0.2979	0.4	0.4556
Lvrn	Tannerellaceae_unclassified	Epiandrosterone	-0.22	-0.62	0.04	0.9965	-0.28	-0.68	0.16	0.5505	-0.51	-1.05	0.03	0.1978	0.42	-0.62	1.44	0.9968	-0.34	0.4273	0.66	0.2079
Lvrn	Tannerellaceae_unclassified	9,10-Epoxyoctadecenoic acid	-0.29	-0.72	-0.01	0.9965	-0.21	-0.78	0.42	0.7259	-0.51	-1.11	0.15	0.2443	0.53	-1.61	4.03	0.9968	-0.43	0.3383	0.69	0.2135
Lvrn	Tannerellaceae_unclassified	9(S)-HPODE	-0.07	-0.42	0.15	0.9965	-0.43	-0.95	0.14	0.4637	-0.51	-1.02	0.14	0.2776	0.1	-1.12	1.38	0.9968	-0.3	0.4762	0.26	0.5914
Lvrn	Tyzzerella	m-Cresol	0.16	-0.11	0.54	0.9965	0.39	-0.13	0.95	0.4137	0.55	0.05	1.09	0.1618	0.23	-0.51	1.21	0.9968	0.49	0.304	0.33	0.5149
Lvrn	Tyzzerella	Aminocaproic acid	0.31	-0.12	0.98	0.9965	0.26	-0.26	0.85	0.691	0.57	-0.05	1.24	0.217	0.49	-0.77	1.84	0.9968	-0.53	0.262	-0.55	0.3238
Lvrn	Tyzzerella	Indole	0	-0.48	0.53	0.9965	0.56	-0.3	1.45	0.5585	0.56	-0.07	1.26	0.2364	0	-0.93	2.65	0.9968	-0.36	0.4047	0.04	0.936
Lvrn	Tyzzerella	Aminohydroquinone	0.15	-0.17	0.69	0.9965	0.41	-0.23	1.17	0.5998	0.57	-0.18	1.23	0.2443	0.2	-1.16	1.68	0.9968	-0.39	0.3729	-0.34	0.4854
Lvrn	Tyzzerella	2-Oxoarginine	0.09	-0.22	0.62	0.9965	0.46	-0.11	1.07	0.4137	0.55	-0.14	1.22	0.285	0.1	-1.28	1.34	0.9968	0.21	0.6093	0.45	0.3441
Lvrn	Tyzzerella	Undecanoic acid	0.14	-0.51	1.01	0.9965	0.43	-0.21	1.1	0.5086	0.56	-0.09	1.17	0.2364	0.21	-2.71	3.07	0.9968	-0.4	0.3662	-0.3	0.5257
Lvrn	Tyzzerella	Azelaic acid	-0.12	-0.74	0.49	0.9965	0.67	-0.23	1.56	0.4032	0.55	0	1.11	0.187	-0.2	-2.15	1.86	0.9968	0.72	0.1179	-0.16	0.8012
Lvrn	Tyzzerella	Glycyl-leucine	-0.13	-1.76	1.55	0.9965	0.69	-0.33	1.71	0.5002	0.57	-0.79	1.62	0.4236	0.03	-5.93	4.18	0.9968	-0.55	0.2563	0.28	0.5914
Lvrn	Tyzzerella	3-Carbamoyl-2-phenylpropionaldehyde	0.03	-0.37	0.48	0.9965	0.53	-0.05	1.14	0.3375	0.57	-0.14	1.22	0.2776	0.03	-2.47	1.64	0.9968	-0.05	0.9049	-0.42	0.3592
Lvrn	Tyzzerella	Atrazine	0.11	-0.36	0.76	0.9965	0.46	-0.27	1.25	0.5728	0.57	-0.31	1.27	0.3073	0.12	-1.71	1.81	0.9968	-0.25	0.5461	-0.32	0.4789
Lvrn	Tyzzerella	gamma-Glutamylalanine	0.16	-0.13	0.65	0.9965	0.4	-0.23	1.14	0.6181	0.56	-0.06	1.13	0.1978	0.24	-0.36	1.89	0.9968	-0.51	0.2856	-0.28	0.5771
Lvrn	Tyzzerella	Cerulenin	0.2	-0.1	0.85	0.9965	0.35	-0.21	0.91	0.5352	0.55	-0.04	1.11	0.1978	0.27	-0.72	1.99	0.9968	0.46	0.3307	0.44	0.3943
Lvrn	Tyzzerella	gamma-L-Glutamyl-L-2-aminobutyrate	0.12	-0.17	0.57	0.9965	0.44	-0.13	1.12	0.4827	0.56	-0.05	1.12	0.2082	0.18	-0.56	1.36	0.9968	-0.45	0.3361	-0.23	0.6344
Lvrn	Tyzzerella	Lumichrome	0.22	-0.07	0.6	0.9965	0.33	-0.33	1.04	0.6181	0.55	0.03	1.08	0.1756	0.34	-0.46	2.11	0.9968	0.77	0.0905	0.29	0.6717
Lvrn	Tyzzerella	N-Acetyl-D-tryptophan	0.13	-0.1	0.51	0.9965	0.43	-0.09	1.05	0.4538	0.56	-0.01	1.08	0.187	0.19	-0.23	1.89	0.9968	-0.36	0.4007	-0.32	0.4957
Lvrn	Tyzzerella	Homatropine	0.06	-0.17	0.35	0.9965	0.5	-0.08	1.17	0.4032	0.56	-0.01	1.15	0.1978	0.07	-0.27	1.38	0.9968	-0.35	0.4137	-0.13	0.7858
Lvrn	Tyzzerella	N7-Methylguanosine	0.27	-0.1	0.89	0.9965	0.28	-0.21	0.79	0.6245	0.55	-0.07	1.21	0.2992	0.45	-0.77	1.76	0.9968	0.46	0.3318	0.6	0.2621
Lvrn	Tyzzerella	N-Acetylaspartylglutamic acid	0.25	-0.1	0.85	0.9965	0.3	-0.32	0.96	0.6304	0.55	-0.04	1.13	0.1978	0.34	-0.56	2.1	0.9968	0.57	0.2353	0.44	0.4228
Lvrn	Tyzzerella	UMP	0.3	-0.21	0.97	0.9965	0.26	-0.42	1	0.7613	0.56	0.06	1.03	0.1618	0.52	-0.97	3.35	0.9968	-0.62	0.1919	-0.46	0.4242
Lvrn	Tyzzerella	25-Hydroxycholesterol	0.06	-0.3	0.64	0.9965	0.49	-0.02	1.03	0.2906	0.55	-0.16	1.18	0.2776	0.06	-1.23	1.8	0.9968	0.18	0.6612	0.36	0.4244
Lvrn	Tyzzerella	(R)-3-Hydroxybutyric acid	0.06	-0.22	0.54	0.9965	0.49	-0.04	1.04	0.2906	0.55	0	1.19	0.187	0.04	-1.78	0.8	0.9968	0.46	0.3318	0.13	0.7986
Lvrn	Tyzzerella	2-Furoate	0.06	-0.55	0.73	0.9965	0.49	-0.53	1.48	0.6557	0.55	-0.09	1.09	0.227	0.04	-1.87	2.88	0.9968	0.76	0.0949	0.08	0.9087
Lvrn	Tyzzerella	D-Glucopyranoside	0.4	-0.09	1.07	0.9965	0.17	-0.16	0.51	0.6424	0.57	0.03	1.22	0.1467	0.69	-0.51	1.73	0.9968	-0.53	0.2679	-0.73	0.1837
Lvrn	Tyzzerella	D-Phenylalanine	0.08	-0.58	0.85	0.9965	0.47	-0.15	1.14	0.4234	0.55	-0.12	1.26	0.2364	0.11	-6.35	2.65	0.9968	0.66	0.1576	0.12	0.8487
Lvrn	Tyzzerella	Hydroxyphenyllactic acid	0.26	-0.07	0.78	0.9965	0.3	-0.22	0.92	0.6518	0.57	-0.06	1.13	0.1978	0.42	-0.37	1.74	0.9968	-0.5	0.2892	-0.49	0.3603
Lvrn	Tyzzerella	N-Acetyl-D-glucosamine	0.07	-0.64	0.84	0.9965	0.48	-0.69	1.6	0.7047	0.55	-0.1	1.08	0.2531	0.03	-2.37	3.48	0.9968	0.76	0.0929	0.09	0.8948
Lvrn	Tyzzerella	Methyl jasmonate	0	-0.69	0.8	0.9965	0.55	-0.55	1.61	0.6365	0.55	-0.13	1.13	0.2531	-0.04	-1.89	2.7	0.9968	0.68	0.1483	0	0.9945
Lvrn	Tyzzerella	Anserine	0.22	-0.14	0.8	0.9965	0.32	-0.3	0.99	0.6181	0.55	-0.01	1.12	0.1978	0.32	-0.53	2.08	0.9968	0.66	0.1639	0.35	0.548
Lvrn	Tyzzerella	Gemfibrozil	0.03	-0.65	0.78	0.9965	0.53	-0.28	1.38	0.5264	0.56	0.05	1.05	0.11	0.04	-2.09	1.75	0.9968	-0.71	0.1224	-0.02	0.9804
Lvrn	Tyzzerella	Acetyl-N-formyl-5-methoxykynurenamine	0.13	-0.23	0.71	0.9965	0.42	-0.37	1.18	0.6181	0.55	-0.15	1.09	0.2701	0.13	-0.78	3.18	0.9968	0.46	0.3318	0.3	0.5451
Lvrn	Tyzzerella	Dehydroepiandrosterone	0.21	-0.68	1.41	0.9965	0.33	-1.11	1.72	0.8447	0.54	-0.32	1.25	0.3292	0.14	-4.43	6.99	0.9968	0.72	0.1179	0.3	0.6328
Lvrn	Tyzzerella	Epiandrosterone	0.26	-0.21	1.08	0.9965	0.28	-0.28	0.85	0.6424	0.55	-0.25	1.48	0.3568	0.46	-1.12	2.59	0.9968	0.42	0.3449	0.63	0.2275
Lvrn	Tyzzerella	9,10-Epoxyoctadecenoic acid	0.26	-0.09	0.84	0.9965	0.29	-0.16	0.75	0.5585	0.55	-0.03	1.11	0.2082	0.45	-0.52	2.14	0.9968	0.41	0.3562	0.65	0.2109
Lvrn	Tyzzerella	9(S)-HPODE	0.07	-0.38	0.89	0.9965	0.48	-0.41	1.35	0.5863	0.55	-0.44	1.27	0.3435	0.02	-1.98	1.6	0.9968	0.35	0.4137	0.21	0.6467
Cdkn1a	Alloprevotella	m-Cresol	-0.95	-1.69	-0.23	0.9922	0.52	-0.2	1.25	0.4827	-0.43	-0.88	-0.04	0.1298	2.16	0.3	13.17	0.9968	-0.88	0.0164	1.1	0.3127
Cdkn1a	Alloprevotella	Aminocaproic acid	-0.18	-0.61	0.14	0.9965	-0.24	-0.51	0.04	0.3508	-0.42	-0.92	-0.03	0.1467	0.44	-1.42	1.53	0.9968	0.3	0.4751	-0.63	0.2504
Cdkn1a	Alloprevotella	Indole	0.05	-0.48	0.76	0.9965	-0.49	-1.25	0.29	0.5002	-0.44	-1.14	0.08	0.2531	-0.04	-6.47	3.09	0.9968	0.57	0.2426	0.1	0.8677
Cdkn1a	Alloprevotella	Aminohydroquinone	-0.2	-0.65	0.21	0.9965	-0.23	-0.78	0.34	0.6941	-0.43	-0.87	-0.05	0.1298	0.43	-1.05	2.96	0.9968	0.57	0.2353	-0.35	0.5443
Cdkn1a	Alloprevotella	2-Oxoarginine	-0.17	-0.71	0.26	0.9965	-0.26	-0.77	0.32	0.6868	-0.43	-1.05	0.15	0.3073	0.31	-2.45	2.46	0.9968	-0.49	0.304	0.36	0.5087
Cdkn1a	Alloprevotella	Undecanoic acid	-0.22	-1	0.3	0.9965	-0.21	-0.73	0.35	0.7303	-0.42	-1.17	0.22	0.4292	0.45	-2.81	3.73	0.9968	0.48	0.304	-0.47	0.4086
Cdkn1a	Alloprevotella	Azelaic acid	-0.02	-0.41	0.37	0.9965	-0.41	-0.87	0.08	0.3644	-0.43	-1.15	0.16	0.3366	0.06	-4.96	2.43	0.9968	-0.05	0.8996	0.34	0.4812
Cdkn1a	Alloprevotella	Glycyl-leucine	0.03	-0.17	0.32	0.9965	-0.46	-0.85	-0.06	0.1585	-0.43	-0.9	-0.02	0.1756	-0.02	-1.96	0.38	0.9968	-0.09	0.8232	-0.31	0.5167
Cdkn1a	Alloprevotella	3-Carbamoyl-2-phenylpropionaldehyde	-0.08	-1.06	0.98	0.9965	-0.35	-1.51	0.82	0.8014	-0.44	-1.14	0.11	0.2918	0.08	-6.33	9.94	0.9968	0.55	0.2563	-0.14	0.8085
Cdkn1a	Alloprevotella	Atrazine	-0.06	-0.37	0.18	0.9965	-0.37	-0.68	-0.07	0.1817	-0.43	-0.88	-0.05	0.11	0.11	-1	0.57	0.9968	0.11	0.7786	-0.52	0.3127
Cdkn1a	Alloprevotella	gamma-Glutamylalanine	-0.07	-0.45	0.25	0.9965	-0.36	-0.78	0.11	0.4436	-0.42	-1.04	0.09	0.2918	0.15	-1.58	1.39	0.9968	0.18	0.6593	-0.42	0.3998
Cdkn1a	Alloprevotella	Cerulenin	-0.14	-0.51	0.12	0.9965	-0.29	-0.63	0.03	0.3917	-0.43	-0.94	-0.02	0.1756	0.31	-0.59	1.28	0.9968	-0.37	0.3931	0.38	0.47
Cdkn1a	Alloprevotella	gamma-L-Glutamyl-L-2-aminobutyrate	-0.01	-0.31	0.28	0.9965	-0.41	-0.83	0.05	0.3073	-0.43	-0.99	0.04	0.2531	0.05	-1.61	1.54	0.9968	0.05	0.9017	-0.38	0.4364
Cdkn1a	Alloprevotella	Lumichrome	-0.06	-0.64	0.42	0.9965	-0.36	-0.83	0.13	0.5264	-0.42	-0.99	0.08	0.2618	0.11	-2.31	2.12	0.9968	-0.46	0.3318	0.17	0.7612
Cdkn1a	Alloprevotella	N-Acetyl-D-tryptophan	0.06	-0.43	0.75	0.9965	-0.5	-1.3	0.32	0.5352	-0.44	-1.09	0.12	0.2776	-0.03	-4.96	4.01	0.9968	0.67	0.1526	0.09	0.8926
Cdkn1a	Alloprevotella	Homatropine	-0.17	-0.88	0.32	0.9965	-0.25	-0.81	0.34	0.6982	-0.42	-1.2	0.29	0.4236	0.35	-3.1	3.13	0.9968	0.37	0.3931	-0.49	0.3641
Cdkn1a	Alloprevotella	N7-Methylguanosine	0.05	-0.59	0.74	0.9965	-0.47	-1.12	0.19	0.5431	-0.42	-0.94	0.08	0.227	-0.06	-4.09	3.31	0.9968	-0.59	0.2169	-0.05	0.9425
Cdkn1a	Alloprevotella	N-Acetylaspartylglutamic acid	-0.05	-0.42	0.22	0.9965	-0.37	-0.78	0.03	0.3375	-0.43	-0.91	0.02	0.1978	0.08	-0.96	0.98	0.9968	-0.3	0.4829	0.2	0.6848
Cdkn1a	Alloprevotella	UMP	-0.49	-1.42	0.12	0.9965	0.06	-0.65	0.82	0.9589	-0.43	-1.17	0.26	0.3939	0.83	-4.82	14.41	0.9968	0.76	0.0905	-0.64	0.4016
Cdkn1a	Alloprevotella	25-Hydroxycholesterol	-0.09	-0.49	0.18	0.9965	-0.34	-0.75	0.08	0.4234	-0.43	-1.05	0.13	0.2618	0.14	-1.66	0.93	0.9968	-0.21	0.6161	0.43	0.3983
Cdkn1a	Alloprevotella	(R)-3-Hydroxybutyric acid	-0.37	-1.03	0.21	0.9965	-0.05	-0.48	0.39	0.919	-0.42	-0.99	0.02	0.2082	0.86	-2.77	3.22	0.9968	-0.64	0.1774	0.6	0.3602
Cdkn1a	Alloprevotella	2-Furoate	0	-0.49	0.46	0.9965	-0.42	-0.85	0.01	0.2745	-0.43	-1.1	0.14	0.2918	0.02	-3.76	2	0.9968	-0.18	0.6655	0.06	0.9036
Cdkn1a	Alloprevotella	D-Glucopyranoside	-0.15	-0.45	0.03	0.9965	-0.28	-0.68	0.1	0.4436	-0.43	-0.85	-0.04	0.1618	0.3	-0.28	1.27	0.9968	0.35	0.4114	-0.41	0.4301
Cdkn1a	Alloprevotella	D-Phenylalanine	-0.1	-0.76	0.45	0.9965	-0.33	-0.75	0.16	0.5431	-0.42	-1.05	0.13	0.2701	0.18	-2.44	2.6	0.9968	-0.44	0.3382	0.24	0.6481
Cdkn1a	Alloprevotella	Hydroxyphenyllactic acid	-0.14	-0.59	0.1	0.9965	-0.28	-0.76	0.23	0.5728	-0.43	-0.93	0.05	0.217	0.26	-1.43	2.19	0.9968	0.31	0.4579	-0.47	0.3716
Cdkn1a	Alloprevotella	N-Acetyl-D-glucosamine	-0.09	-0.68	0.4	0.9965	-0.33	-0.7	0.06	0.3917	-0.42	-1.04	0.04	0.217	0.19	-3.12	2.06	0.9968	-0.36	0.4089	0.29	0.5687
Cdkn1a	Alloprevotella	Methyl jasmonate	0.09	-0.15	0.42	0.9965	-0.52	-1.05	0.03	0.2906	-0.43	-0.91	0	0.1756	-0.19	-1.74	0.77	0.9968	-0.45	0.3318	-0.19	0.7325
Cdkn1a	Alloprevotella	Anserine	-0.07	-0.42	0.22	0.9965	-0.36	-0.63	-0.06	0.1236	-0.43	-0.9	-0.04	0.11	0.18	-1.47	0.64	0.9968	-0.1	0.7978	0.69	0.1796
Cdkn1a	Alloprevotella	Gemfibrozil	-0.24	-0.92	0.16	0.9965	-0.19	-0.67	0.35	0.7259	-0.42	-1.27	0.25	0.4236	0.46	-2.57	3.49	0.9968	0.5	0.2965	-0.5	0.3876
Cdkn1a	Alloprevotella	Acetyl-N-formyl-5-methoxykynurenamine	0.09	-0.32	0.58	0.9965	-0.52	-1.13	0.11	0.4436	-0.43	-0.96	0.04	0.217	-0.18	-2.74	2.32	0.9968	-0.48	0.304	-0.17	0.7665
Cdkn1a	Alloprevotella	Dehydroepiandrosterone	-0.02	-0.46	0.43	0.9965	-0.4	-0.92	0.12	0.4827	-0.43	-0.9	0.02	0.217	0.06	-1.74	2.22	0.9968	-0.49	0.304	0.07	0.9102
Cdkn1a	Alloprevotella	Epiandrosterone	-0.01	-0.7	0.79	0.9965	-0.41	-1.09	0.27	0.5924	-0.42	-0.93	0.05	0.2364	0.05	-4.81	4.01	0.9968	-0.61	0.2041	0.04	0.9492
Cdkn1a	Alloprevotella	9,10-Epoxyoctadecenoic acid	-0.14	-0.42	0.12	0.9965	-0.29	-0.58	0.01	0.2571	-0.43	-0.82	-0.02	0.1756	0.33	-0.75	1.07	0.9968	-0.2	0.6262	0.7	0.1825
Cdkn1a	Alloprevotella	9(S)-HPODE	0.11	-0.09	0.42	0.9965	-0.53	-1.08	0.03	0.2906	-0.43	-0.87	0.02	0.1978	-0.21	-1.37	0.69	0.9968	-0.41	0.3562	-0.24	0.6521
Cdkn1a	Anaeroplasma	m-Cresol	-0.17	-1.59	1.04	0.9965	-0.29	-0.95	0.45	0.7025	-0.46	-1.86	1.01	0.5841	0.53	-2.71	4.35	0.9968	-0.32	0.4434	0.53	0.3238
Cdkn1a	Anaeroplasma	Aminocaproic acid	-0.45	-1.14	0.01	0.9965	0	-0.62	0.66	0.9938	-0.45	-1.16	0.24	0.3822	0.81	-4.07	7.13	0.9968	0.64	0.1774	-0.7	0.2906
Cdkn1a	Anaeroplasma	Indole	-0.01	-0.79	0.72	0.9965	-0.46	-1.7	0.89	0.7531	-0.47	-1.84	0.79	0.6192	0.03	-3.42	8.23	0.9968	0.37	0.3996	-0.01	0.9898
Cdkn1a	Anaeroplasma	Aminohydroquinone	-0.15	-0.47	0.11	0.9965	-0.31	-1.19	0.6	0.7531	-0.46	-1.31	0.41	0.48	0.17	-2.46	2.64	0.9968	0.42	0.3509	-0.36	0.4977
Cdkn1a	Anaeroplasma	2-Oxoarginine	0.04	-1.05	1.19	0.9965	-0.49	-0.84	-0.13	0.0722	-0.46	-1.65	0.71	0.5235	0.26	-4.25	5.2	0.9968	0.08	0.8477	0.52	0.3045
Cdkn1a	Anaeroplasma	Undecanoic acid	-0.18	-0.69	0.14	0.9965	-0.28	-0.93	0.42	0.7086	-0.45	-1.12	0.23	0.3939	0.28	-2.08	4.55	0.9968	0.4	0.3692	-0.46	0.3943
Cdkn1a	Anaeroplasma	Azelaic acid	-0.06	-0.6	0.41	0.9965	-0.4	-1.1	0.36	0.6471	-0.45	-1.29	0.47	0.4573	0.11	-2.48	3.41	0.9968	-0.24	0.5685	0.27	0.5735
Cdkn1a	Anaeroplasma	Glycyl-leucine	0.01	-0.73	0.91	0.9965	-0.46	-1.47	0.61	0.6982	-0.46	-1.82	0.78	0.5841	0.06	-6.07	5.7	0.9968	-0.01	0.9824	-0.28	0.5591
Cdkn1a	Anaeroplasma	3-Carbamoyl-2-phenylpropionaldehyde	-0.06	-0.78	0.49	0.9965	-0.4	-1.27	0.53	0.673	-0.46	-1.32	0.44	0.4895	0.05	-6.24	10.6	0.9968	0.28	0.5112	-0.23	0.642
Cdkn1a	Anaeroplasma	Atrazine	-0.17	-0.79	0.18	0.9965	-0.28	-0.9	0.36	0.6868	-0.45	-1.25	0.27	0.388	0.28	-2.43	3.27	0.9968	0.38	0.3829	-0.46	0.3867
Cdkn1a	Anaeroplasma	gamma-Glutamylalanine	-0.38	-1.82	1.21	0.9965	-0.09	-2.01	1.82	0.9836	-0.47	-1.48	0.65	0.5517	0.26	-8.8	20.46	0.9968	0.89	0.0164	-0.43	0.6785
Cdkn1a	Anaeroplasma	Cerulenin	-0.16	-1.38	0.72	0.9965	-0.28	-0.78	0.32	0.6693	-0.44	-1.55	0.65	0.4989	0.4	-3.56	2.01	0.9968	-0.54	0.262	0.34	0.5422
Cdkn1a	Anaeroplasma	gamma-L-Glutamyl-L-2-aminobutyrate	-0.01	-1.96	2.44	0.9965	-0.47	-2.69	1.7	0.8486	-0.48	-1.73	0.92	0.614	0.04	-10.54	9.01	0.9968	0.9	0.0164	0	1
Cdkn1a	Anaeroplasma	Lumichrome	-0.05	-0.82	0.56	0.9965	-0.4	-1.26	0.61	0.7047	-0.45	-1.41	0.64	0.5134	0.06	-2.6	3.64	0.9968	-0.4	0.3709	0.18	0.735
Cdkn1a	Anaeroplasma	N-Acetyl-D-tryptophan	-0.04	-0.91	0.7	0.9965	-0.43	-1.8	1.06	0.8014	-0.47	-1.9	0.94	0.6044	0.03	-5.53	3.67	0.9968	0.37	0.3943	-0.08	0.8849
Cdkn1a	Anaeroplasma	Homatropine	-0.2	-0.77	0.16	0.9965	-0.25	-0.81	0.36	0.6828	-0.45	-1.14	0.19	0.3568	0.39	-1.6	3.6	0.9968	0.44	0.3382	-0.48	0.3839
Cdkn1a	Anaeroplasma	N7-Methylguanosine	-0.01	-0.7	0.57	0.9965	-0.44	-1.37	0.6	0.6868	-0.45	-1.53	0.68	0.538	0.06	-2.58	3.71	0.9968	-0.25	0.5461	0.12	0.8203
Cdkn1a	Anaeroplasma	N-Acetylaspartylglutamic acid	-0.03	-0.64	0.54	0.9965	-0.42	-1.13	0.36	0.6304	-0.45	-1.31	0.56	0.48	0.09	-3.26	3.47	0.9968	-0.16	0.6895	0.25	0.6071
Cdkn1a	Anaeroplasma	UMP	-0.27	-1.45	0.61	0.9965	-0.17	-0.54	0.2	0.6605	-0.43	-1.63	0.5	0.4989	0.74	-0.62	4.98	0.9968	0.57	0.2423	-0.5	0.4016
Cdkn1a	Anaeroplasma	25-Hydroxycholesterol	-0.18	-0.91	0.34	0.9965	-0.27	-1.08	0.65	0.7531	-0.45	-1.32	0.46	0.4292	0.22	-2.5	6.33	0.9968	-0.52	0.2733	0.36	0.5134
Cdkn1a	Anaeroplasma	(R)-3-Hydroxybutyric acid	-0.21	-0.95	0.31	0.9965	-0.24	-0.73	0.31	0.6779	-0.45	-1.25	0.29	0.4292	0.43	-1.78	2.79	0.9968	-0.4	0.3647	0.53	0.3344
Cdkn1a	Anaeroplasma	2-Furoate	0.06	-0.79	1	0.9965	-0.5	-1.57	0.7	0.6941	-0.44	-1.56	0.7	0.5235	-0.04	-8.38	3.24	0.9968	-0.44	0.3367	-0.08	0.8909
Cdkn1a	Anaeroplasma	D-Glucopyranoside	-0.14	-1.12	0.63	0.9965	-0.3	-0.76	0.15	0.4827	-0.44	-1.46	0.38	0.4573	0.44	-2.94	5.48	0.9968	0.38	0.3838	-0.4	0.4438
Cdkn1a	Anaeroplasma	D-Phenylalanine	-0.07	-0.74	0.49	0.9965	-0.38	-1.11	0.47	0.6868	-0.45	-1.41	0.47	0.4738	0.1	-1.9	5.23	0.9968	-0.33	0.4396	0.26	0.5977
Cdkn1a	Anaeroplasma	Hydroxyphenyllactic acid	-0.1	-1.36	0.99	0.9965	-0.33	-0.73	0.1	0.4342	-0.43	-1.74	0.64	0.5235	0.49	-4.74	4.77	0.9968	0.27	0.5285	-0.47	0.3603
Cdkn1a	Anaeroplasma	N-Acetyl-D-glucosamine	-0.07	-1	0.78	0.9965	-0.38	-1.08	0.33	0.6125	-0.45	-1.65	0.57	0.5185	0.19	-1.82	3.27	0.9968	-0.28	0.5112	0.3	0.536
Cdkn1a	Anaeroplasma	Methyl jasmonate	0.07	-0.45	0.69	0.9965	-0.51	-1.68	0.8	0.7047	-0.45	-1.66	0.84	0.5653	-0.02	-3.32	3.19	0.9968	-0.34	0.4199	-0.12	0.8139
Cdkn1a	Anaeroplasma	Anserine	-0.38	-0.86	-0.02	0.9965	-0.07	-0.65	0.55	0.9069	-0.46	-1.15	0.32	0.3759	0.67	-3	6.04	0.9968	-0.55	0.2563	0.69	0.2638
Cdkn1a	Anaeroplasma	Gemfibrozil	-0.23	-1.34	0.56	0.9965	-0.2	-0.52	0.12	0.5264	-0.44	-1.49	0.38	0.4526	0.65	-2.05	4.08	0.9968	0.52	0.2782	-0.48	0.3996
Cdkn1a	Anaeroplasma	Acetyl-N-formyl-5-methoxykynurenamine	0.15	-0.9	1.47	0.9965	-0.57	-2.69	1.66	0.7977	-0.43	-2.43	1.64	0.6769	-0.04	-7.29	5.36	0.9968	-0.48	0.304	-0.18	0.7385
Cdkn1a	Anaeroplasma	Dehydroepiandrosterone	-0.01	-0.8	0.68	0.9965	-0.43	-1.41	0.7	0.7086	-0.44	-1.53	0.73	0.5428	0.04	-2.3	8.79	0.9968	-0.4	0.3644	0.09	0.8657
Cdkn1a	Anaeroplasma	Epiandrosterone	-0.02	-1.02	1.03	0.9965	-0.42	-1.25	0.42	0.6424	-0.45	-1.73	0.86	0.5556	0.17	-2.2	2.96	0.9968	-0.19	0.6463	0.21	0.6672
Cdkn1a	Anaeroplasma	9,10-Epoxyoctadecenoic acid	-0.32	-0.88	0.09	0.9965	-0.14	-0.72	0.55	0.813	-0.45	-1.13	0.38	0.4292	0.53	-4.76	5.42	0.9968	-0.46	0.3318	0.7	0.2271
Cdkn1a	Anaeroplasma	9(S)-HPODE	0.05	-0.41	0.61	0.9965	-0.5	-1.7	0.84	0.7086	-0.45	-1.73	0.93	0.5795	-0.01	-2.12	2.73	0.9968	-0.23	0.5858	-0.13	0.7942
Cdkn1a	Anaerotruncus	m-Cresol	0.32	-0.07	1.02	0.9965	0.16	-0.82	1.2	0.9214	0.48	-0.45	1.32	0.4847	0.34	-10.07	6.1	0.9968	0.64	0.1774	0.51	0.4058
Cdkn1a	Anaerotruncus	Aminocaproic acid	0.22	-0.22	0.73	0.9965	0.28	-0.62	1.21	0.8014	0.5	-0.41	1.33	0.441	0.31	-3.96	7.24	0.9968	-0.34	0.4301	-0.6	0.2575
Cdkn1a	Anaerotruncus	Indole	-0.11	-0.75	0.56	0.9965	0.59	-0.57	1.82	0.6471	0.49	-0.52	1.53	0.4939	-0.15	-5.23	4.15	0.9968	-0.6	0.214	0.2	0.7303
Cdkn1a	Anaerotruncus	Aminohydroquinone	0.15	-0.21	0.69	0.9965	0.34	-0.87	1.58	0.8314	0.49	-0.73	1.85	0.5556	0.13	-1.55	4.57	0.9968	-0.4	0.3631	-0.34	0.5067
Cdkn1a	Anaerotruncus	2-Oxoarginine	0.14	-0.22	0.61	0.9965	0.34	-0.61	1.36	0.7822	0.48	-0.52	1.45	0.4939	0.12	-3.34	3.12	0.9968	0.41	0.3594	0.34	0.5038
Cdkn1a	Anaerotruncus	Undecanoic acid	0.16	-0.06	0.53	0.9965	0.33	-0.64	1.33	0.7657	0.49	-0.43	1.47	0.4738	0.18	-2.18	2.78	0.9968	-0.34	0.4301	-0.45	0.3802
Cdkn1a	Anaerotruncus	Azelaic acid	0.05	-0.3	0.49	0.9965	0.43	-0.69	1.62	0.7613	0.48	-0.52	1.46	0.504	-0.01	-2.97	3.86	0.9968	0.63	0.1821	0.09	0.8893
Cdkn1a	Anaerotruncus	Glycyl-leucine	0.05	-1.16	1.46	0.9965	0.45	-0.73	1.63	0.7462	0.5	-0.81	1.59	0.5088	0.19	-5.9	4.96	0.9968	-0.45	0.3318	-0.06	0.9152
Cdkn1a	Anaerotruncus	3-Carbamoyl-2-phenylpropionaldehyde	0.06	-0.26	0.51	0.9965	0.43	-0.67	1.57	0.7129	0.49	-0.61	1.61	0.5185	0.04	-3.14	2.95	0.9968	-0.2	0.6262	-0.24	0.6015
Cdkn1a	Anaerotruncus	Atrazine	0.2	-0.2	0.83	0.9965	0.29	-0.78	1.44	0.8277	0.49	-0.57	1.49	0.4573	0.18	-3.92	5.91	0.9968	-0.42	0.3495	-0.43	0.4061
Cdkn1a	Anaerotruncus	gamma-Glutamylalanine	0.15	-0.06	0.48	0.9965	0.34	-0.63	1.35	0.7694	0.49	-0.41	1.4	0.4625	0.16	-3.23	3.95	0.9968	-0.42	0.3482	-0.34	0.5064
Cdkn1a	Anaerotruncus	Cerulenin	0.12	-0.21	0.75	0.9965	0.36	-0.52	1.29	0.7499	0.48	-0.54	1.38	0.4989	0.09	-2.95	2.12	0.9968	0.36	0.4047	0.35	0.4824
Cdkn1a	Anaerotruncus	gamma-L-Glutamyl-L-2-aminobutyrate	0.1	-0.08	0.36	0.9965	0.39	-0.58	1.39	0.7086	0.48	-0.39	1.42	0.4625	0.1	-1.67	3.57	0.9968	-0.34	0.4184	-0.26	0.5877
Cdkn1a	Anaerotruncus	Lumichrome	0.06	-0.34	0.62	0.9965	0.42	-0.72	1.68	0.7735	0.48	-0.57	1.58	0.538	0	-2.61	2.95	0.9968	0.44	0.3382	0.13	0.8
Cdkn1a	Anaerotruncus	N-Acetyl-D-tryptophan	0.03	-0.22	0.31	0.9965	0.45	-0.59	1.53	0.6868	0.49	-0.46	1.54	0.4939	0.03	-1.69	2.59	0.9968	-0.33	0.4302	-0.08	0.8841
Cdkn1a	Anaerotruncus	Homatropine	0.11	-0.29	0.64	0.9965	0.38	-0.39	1.19	0.6518	0.5	-0.4	1.26	0.3822	0.17	-3.54	3.61	0.9968	-0.19	0.6397	-0.5	0.3161
Cdkn1a	Anaerotruncus	N7-Methylguanosine	0.03	-0.21	0.47	0.9965	0.45	-0.62	1.58	0.7047	0.48	-0.69	1.66	0.5428	0.02	-1.87	1.26	0.9968	0.19	0.6464	0.13	0.7824
Cdkn1a	Anaerotruncus	N-Acetylaspartylglutamic acid	0.05	-0.43	0.74	0.9965	0.43	-0.74	1.71	0.7898	0.48	-0.79	1.79	0.5748	0.04	-2.04	4.33	0.9968	0.39	0.3729	0.14	0.7902
Cdkn1a	Anaerotruncus	UMP	0.29	-0.15	0.91	0.9965	0.2	-0.94	1.41	0.9069	0.49	-0.49	1.47	0.4738	0.3	-7.21	4.79	0.9968	-0.59	0.2238	-0.46	0.4299
Cdkn1a	Anaerotruncus	25-Hydroxycholesterol	0.13	-0.12	0.64	0.9965	0.34	-0.55	1.3	0.7571	0.48	-0.49	1.4	0.4989	0.1	-3.07	3.11	0.9968	0.39	0.3813	0.36	0.4742
Cdkn1a	Anaerotruncus	(R)-3-Hydroxybutyric acid	0.49	-0.3	1.41	0.9965	-0.01	-1.27	1.3	0.9884	0.48	-0.57	1.46	0.4939	0.51	-12.52	10.75	0.9968	0.79	0.0753	0.62	0.4188
Cdkn1a	Anaerotruncus	2-Furoate	-0.02	-0.37	0.33	0.9965	0.5	-0.53	1.61	0.6868	0.48	-0.48	1.5	0.5088	-0.03	-2.47	3.18	0.9968	0.38	0.3884	-0.06	0.914
Cdkn1a	Anaerotruncus	D-Glucopyranoside	0.09	-0.32	0.64	0.9965	0.4	-0.53	1.38	0.691	0.5	-0.49	1.4	0.4573	0.1	-3.75	5.47	0.9968	-0.17	0.6704	-0.44	0.3702
Cdkn1a	Anaerotruncus	D-Phenylalanine	-0.01	-1.16	1.27	0.9965	0.49	-0.72	1.77	0.7391	0.47	-0.77	1.67	0.5841	0.32	-10.57	12.14	0.9968	0.78	0.0813	-0.01	0.9911
Cdkn1a	Anaerotruncus	Hydroxyphenyllactic acid	0.2	-0.29	0.98	0.9965	0.3	-0.74	1.4	0.8166	0.5	-0.54	1.44	0.4469	0.19	-3.93	5.96	0.9968	-0.41	0.3594	-0.43	0.4113
Cdkn1a	Anaerotruncus	N-Acetyl-D-glucosamine	0.09	-0.35	0.82	0.9965	0.39	-0.65	1.48	0.7571	0.48	-0.63	1.47	0.5088	0.03	-2.3	2.34	0.9968	0.35	0.4114	0.26	0.5898
Cdkn1a	Anaerotruncus	Methyl jasmonate	-0.09	-0.45	0.23	0.9965	0.58	-0.26	1.47	0.5431	0.48	-0.47	1.46	0.4738	-0.04	-3.77	2.35	0.9968	0.44	0.3382	-0.22	0.6732
Cdkn1a	Anaerotruncus	Anserine	0.23	-0.65	1.26	0.9965	0.25	-0.22	0.73	0.6647	0.48	-0.58	1.36	0.5185	0.54	-1.73	3.42	0.9968	0.39	0.38	0.63	0.2452
Cdkn1a	Anaerotruncus	Gemfibrozil	0.42	-0.88	2	0.9965	0.09	-1.58	1.88	0.9536	0.51	-0.68	1.6	0.4847	0.25	-10.24	13.6	0.9968	-0.75	0.0962	-0.49	0.4889
Cdkn1a	Anaerotruncus	Acetyl-N-formyl-5-methoxykynurenamine	-0.01	-0.2	0.18	0.9965	0.49	-0.43	1.48	0.6471	0.48	-0.47	1.49	0.4939	0	-0.79	1.02	0.9968	0.25	0.5462	-0.05	0.9208
Cdkn1a	Anaerotruncus	Dehydroepiandrosterone	-0.01	-0.37	0.4	0.9965	0.49	-0.42	1.48	0.6518	0.48	-0.61	1.54	0.4847	0.02	-4.03	1.66	0.9968	0.54	0.262	-0.02	0.9802
Cdkn1a	Anaerotruncus	Epiandrosterone	0.01	-0.19	0.25	0.9965	0.47	-0.42	1.44	0.6557	0.48	-0.44	1.48	0.504	0.01	-1.36	1.2	0.9968	0.03	0.9352	0.27	0.5585
Cdkn1a	Anaerotruncus	9,10-Epoxyoctadecenoic acid	0.17	-0.28	0.72	0.9965	0.31	-0.35	1.03	0.6982	0.48	-0.39	1.29	0.4469	0.3	-1.46	3.55	0.9968	0.26	0.5343	0.67	0.1892
Cdkn1a	Anaerotruncus	9(S)-HPODE	-0.01	-0.2	0.16	0.9965	0.49	-0.45	1.48	0.6365	0.48	-0.5	1.5	0.4895	0	-1.08	0.76	0.9968	0.15	0.7024	-0.1	0.8382
Cdkn1a	Bacteria_unclassified	m-Cresol	-0.04	-0.32	0.22	0.9965	-0.45	-0.84	-0.04	0.24	-0.49	-0.97	0.03	0.2082	0.1	-1.47	0.72	0.9968	-0.07	0.8695	0.59	0.247
Cdkn1a	Bacteria_unclassified	Aminocaproic acid	-0.35	-0.85	-0.01	0.9965	-0.14	-0.73	0.49	0.8486	-0.49	-1.06	0.08	0.2618	0.63	-2.9	5.47	0.9968	0.56	0.2473	-0.63	0.2951
Cdkn1a	Bacteria_unclassified	Indole	-0.01	-0.27	0.3	0.9965	-0.48	-0.97	0.01	0.2745	-0.49	-0.92	-0.03	0.1618	0	-1.79	0.87	0.9968	0.31	0.4596	-0.02	0.9671
Cdkn1a	Bacteria_unclassified	Aminohydroquinone	-0.06	-0.46	0.23	0.9965	-0.42	-1.01	0.19	0.4733	-0.49	-1.17	0.15	0.2701	0.09	-2.77	1.93	0.9968	0.17	0.6737	-0.41	0.3996
Cdkn1a	Bacteria_unclassified	2-Oxoarginine	-0.08	-0.42	0.15	0.9965	-0.41	-0.97	0.17	0.5086	-0.49	-1.12	0.16	0.2992	0.1	-0.76	1.48	0.9968	-0.21	0.6172	0.4	0.4109
Cdkn1a	Bacteria_unclassified	Undecanoic acid	-0.12	-0.36	0.03	0.9965	-0.37	-0.84	0.13	0.4342	-0.49	-1.02	-0.02	0.1756	0.21	-0.16	1.63	0.9968	0.26	0.5333	-0.47	0.3549
Cdkn1a	Bacteria_unclassified	Azelaic acid	-0.07	-0.5	0.25	0.9965	-0.41	-0.91	0.16	0.4916	-0.48	-1.01	0.09	0.2443	0.11	-0.69	1.44	0.9968	-0.48	0.304	0.17	0.7499
Cdkn1a	Bacteria_unclassified	Glycyl-leucine	0.01	-0.42	0.52	1	-0.5	-1.13	0.15	0.4032	-0.49	-1.06	0.14	0.2992	0.01	-4.28	3.57	0.9968	0.58	0.2279	0.01	0.9843
Cdkn1a	Bacteria_unclassified	3-Carbamoyl-2-phenylpropionaldehyde	0	-0.49	0.45	0.9965	-0.49	-1.27	0.33	0.5505	-0.49	-1.41	0.32	0.4236	0.01	-2.87	2.27	0.9968	0.03	0.9455	-0.32	0.4925
Cdkn1a	Bacteria_unclassified	Atrazine	-0.44	-1.15	0.29	0.9965	-0.05	-0.7	0.61	0.944	-0.49	-1.13	0.1	0.2918	0.83	-4.99	8.75	0.9968	0.83	0.0425	-0.53	0.5226
Cdkn1a	Bacteria_unclassified	gamma-Glutamylalanine	-0.14	-0.5	0.11	0.9965	-0.34	-0.76	0.09	0.4032	-0.49	-0.93	-0.06	0.1467	0.26	-0.42	1.36	0.9968	0.42	0.3449	-0.34	0.5038
Cdkn1a	Bacteria_unclassified	Cerulenin	-0.18	-0.95	0.48	0.9965	-0.3	-0.92	0.42	0.6982	-0.48	-1.15	0.15	0.2918	0.32	-3.69	3.6	0.9968	-0.68	0.1483	0.29	0.6453
Cdkn1a	Bacteria_unclassified	gamma-L-Glutamyl-L-2-aminobutyrate	-0.1	-0.45	0.18	0.9965	-0.39	-0.82	0.06	0.3508	-0.49	-0.94	-0.05	0.1618	0.15	-0.85	1.27	0.9968	0.38	0.3828	-0.26	0.6073
Cdkn1a	Bacteria_unclassified	Lumichrome	-0.03	-0.38	0.24	0.9965	-0.46	-0.91	0.01	0.2571	-0.49	-1.07	0.09	0.227	0.03	-1.7	0.94	0.9968	-0.12	0.7726	0.27	0.5574
Cdkn1a	Bacteria_unclassified	N-Acetyl-D-tryptophan	-0.02	-0.21	0.12	0.9965	-0.47	-0.99	0.06	0.3375	-0.49	-1.04	0.04	0.217	0.01	-0.55	0.65	0.9968	0.14	0.7167	-0.17	0.7234
Cdkn1a	Bacteria_unclassified	Homatropine	-0.19	-0.47	0	0.9965	-0.3	-0.68	0.11	0.4436	-0.49	-0.92	-0.08	0.11	0.37	-0.02	1.4	0.9968	0.42	0.3495	-0.46	0.3863
Cdkn1a	Bacteria_unclassified	N7-Methylguanosine	-0.01	-0.24	0.22	0.9965	-0.48	-1.04	0.08	0.3644	-0.49	-1.13	0.14	0.285	0.01	-1.81	0.96	0.9968	-0.06	0.8967	0.19	0.6762
Cdkn1a	Bacteria_unclassified	N-Acetylaspartylglutamic acid	-0.04	-0.44	0.28	0.9965	-0.44	-1	0.18	0.4916	-0.48	-1.1	0.18	0.314	0.06	-1.33	1.48	0.9968	-0.28	0.5097	0.19	0.6906
Cdkn1a	Bacteria_unclassified	UMP	-0.09	-0.38	0.08	0.9965	-0.39	-0.82	0.06	0.3508	-0.49	-0.97	-0.01	0.1467	0.17	-0.48	1.06	0.9968	0.19	0.6464	-0.52	0.305
Cdkn1a	Bacteria_unclassified	25-Hydroxycholesterol	-0.19	-0.95	0.5	0.9965	-0.29	-1.01	0.54	0.7259	-0.49	-1.29	0.29	0.3568	0.29	-4.6	4.1	0.9968	-0.65	0.1729	0.32	0.5952
Cdkn1a	Bacteria_unclassified	(R)-3-Hydroxybutyric acid	0.03	-0.35	0.47	0.9965	-0.52	-0.86	-0.15	0	-0.49	-0.98	0.08	0.2992	0.01	-2.81	8.9	0.9968	0.05	0.9005	0.65	0.1934
Cdkn1a	Bacteria_unclassified	2-Furoate	0.05	-0.52	0.79	0.9965	-0.53	-1.16	0.17	0.4538	-0.48	-1.18	0.17	0.2918	-0.04	-3.86	1.82	0.9968	-0.42	0.3449	-0.08	0.88
Cdkn1a	Bacteria_unclassified	D-Glucopyranoside	-0.22	-0.93	0.44	0.9965	-0.27	-1.2	0.65	0.7898	-0.49	-1.1	0.11	0.2443	0.32	-3.06	5.57	0.9968	0.64	0.1774	-0.34	0.5651
Cdkn1a	Bacteria_unclassified	D-Phenylalanine	-0.02	-0.37	0.31	0.9965	-0.47	-0.93	0.08	0.3508	-0.49	-1.06	0.16	0.3219	0.03	-2.21	2.14	0.9968	-0.07	0.8695	0.35	0.4605
Cdkn1a	Bacteria_unclassified	Hydroxyphenyllactic acid	-0.25	-0.9	0.25	0.9965	-0.24	-0.76	0.31	0.6982	-0.49	-1.13	0.09	0.2776	0.42	-5.21	2.76	0.9968	0.59	0.2169	-0.42	0.4726
Cdkn1a	Bacteria_unclassified	N-Acetyl-D-glucosamine	-0.09	-0.89	0.71	0.9965	-0.38	-0.95	0.21	0.5728	-0.48	-1.16	0.15	0.2618	0.15	-6.4	2.37	0.9968	-0.51	0.2819	0.21	0.6916
Cdkn1a	Bacteria_unclassified	Methyl jasmonate	0.01	-0.22	0.26	0.9965	-0.5	-0.96	-0.03	0.24	-0.48	-0.99	0.01	0.1978	0	-1.44	0.51	0.9968	-0.17	0.6712	-0.04	0.9362
Cdkn1a	Bacteria_unclassified	Anserine	-0.71	-1.93	0.2	0.9965	0.22	-1.06	1.53	0.8902	-0.48	-1.29	0.64	0.4526	0.92	-6.86	10.8	0.9968	-0.79	0.0739	0.93	0.2617
Cdkn1a	Bacteria_unclassified	Gemfibrozil	-0.12	-0.61	0.22	0.9965	-0.36	-0.61	-0.09	0	-0.48	-0.97	-0.09	0.0857	0.23	-1.27	0.8	0.9968	0.25	0.5438	-0.49	0.3337
Cdkn1a	Bacteria_unclassified	Acetyl-N-formyl-5-methoxykynurenamine	0.04	-0.23	0.38	0.9965	-0.52	-0.99	-0.04	0.203	-0.48	-0.99	0.02	0.2082	-0.02	-1.44	0.75	0.9968	-0.32	0.4455	-0.09	0.8679
Cdkn1a	Bacteria_unclassified	Dehydroepiandrosterone	-0.03	-0.32	0.26	0.9965	-0.46	-0.91	0.03	0.2745	-0.48	-1.01	0.01	0.1978	0.04	-0.81	0.82	0.9968	-0.35	0.4114	0.1	0.8473
Cdkn1a	Bacteria_unclassified	Epiandrosterone	-0.03	-0.38	0.25	0.9965	-0.45	-0.97	0.11	0.4234	-0.49	-1.15	0.11	0.2701	0.03	-0.91	0.96	0.9968	-0.2	0.6268	0.19	0.6815
Cdkn1a	Bacteria_unclassified	9,10-Epoxyoctadecenoic acid	-0.29	-0.77	0.01	0.9965	-0.19	-0.79	0.48	0.7613	-0.49	-1.07	0.17	0.2918	0.52	-2.68	4.96	0.9968	-0.45	0.3367	0.68	0.2279
Cdkn1a	Bacteria_unclassified	9(S)-HPODE	0.1	-0.11	0.41	0.9965	-0.58	-0.99	-0.12	0.1236	-0.48	-0.96	-0.07	0.1467	-0.12	-2.16	0.24	0.9968	-0.37	0.3931	-0.23	0.642
Cdkn1a	Bacteroidales_unclassified	m-Cresol	-0.2	-0.65	0.09	0.9965	-0.42	-0.9	0.12	0.4637	-0.63	-1.2	-0.07	0.1467	0.3	-0.26	1.18	0.9968	-0.51	0.2819	0.41	0.4119
Cdkn1a	Bacteroidales_unclassified	Aminocaproic acid	-0.23	-0.73	0.09	0.9965	-0.4	-0.86	0.09	0.3644	-0.62	-1.25	-0.13	0.0857	0.35	-0.35	1.36	0.9968	0.43	0.3383	-0.53	0.2854
Cdkn1a	Bacteroidales_unclassified	Indole	0.17	-0.27	0.86	0.9965	-0.81	-1.62	-0.02	0.24	-0.63	-1.27	-0.14	0.0857	-0.19	-2.19	0.95	0.9968	0.59	0.2169	0.3	0.5527
Cdkn1a	Bacteroidales_unclassified	Aminohydroquinone	-0.1	-0.48	0.11	0.9965	-0.52	-1.07	0.02	0.2745	-0.63	-1.19	-0.13	0.0536	0.11	-0.28	1.08	0.9968	0.36	0.4088	-0.3	0.5051
Cdkn1a	Bacteroidales_unclassified	2-Oxoarginine	-0.11	-0.57	0.28	0.9965	-0.52	-1.01	0.07	0.3224	-0.62	-1.24	-0.08	0.1467	0.14	-0.71	0.97	0.9968	-0.47	0.3195	0.25	0.599
Cdkn1a	Bacteroidales_unclassified	Undecanoic acid	-0.05	-0.3	0.17	0.9965	-0.58	-0.91	-0.26	0	-0.62	-1.1	-0.28	0	0.08	-0.41	0.37	0.9968	0.1	0.8012	-0.5	0.2687
Cdkn1a	Bacteroidales_unclassified	Azelaic acid	0.52	-0.02	1.17	0.9965	-1.14	-1.87	-0.37	0	-0.62	-1.06	-0.22	0	-0.76	-2.99	0.06	0.9968	-0.85	0.0297	-0.59	0.461
Cdkn1a	Bacteroidales_unclassified	Glycyl-leucine	0.05	-1.14	1.53	0.9965	-0.68	-1.38	0.02	0.2745	-0.63	-1.6	0.58	0.3435	0.1	-6.64	3.67	0.9968	0.55	0.2581	0.1	0.8547
Cdkn1a	Bacteroidales_unclassified	3-Carbamoyl-2-phenylpropionaldehyde	0	-0.42	0.37	0.9965	-0.63	-1.23	-0.01	0.24	-0.63	-1.33	0.01	0.187	0	-1.8	1.19	0.9968	0.02	0.9686	-0.32	0.442
Cdkn1a	Bacteroidales_unclassified	Atrazine	-0.17	-0.57	0.13	0.9965	-0.46	-0.99	0.09	0.3375	-0.63	-1.06	-0.21	0	0.23	-0.2	1.4	0.9968	0.49	0.304	-0.34	0.4753
Cdkn1a	Bacteroidales_unclassified	gamma-Glutamylalanine	-0.1	-0.32	0.1	0.9965	-0.53	-1.01	-0.04	0.2241	-0.63	-1.04	-0.21	0	0.14	-0.18	0.84	0.9968	0.64	0.1774	-0.15	0.7863
Cdkn1a	Bacteroidales_unclassified	Cerulenin	-0.1	-0.59	0.31	0.9965	-0.52	-0.98	-0.03	0.24	-0.62	-1.19	-0.08	0.0857	0.16	-0.93	0.86	0.9968	-0.51	0.2851	0.23	0.6399
Cdkn1a	Bacteroidales_unclassified	gamma-L-Glutamyl-L-2-aminobutyrate	-0.04	-0.29	0.21	0.9965	-0.59	-1.06	-0.1	0.1236	-0.63	-1.06	-0.21	0	0.07	-0.5	0.6	0.9968	0.58	0.2353	-0.07	0.8989
Cdkn1a	Bacteroidales_unclassified	Lumichrome	0.05	-0.68	0.87	0.9965	-0.67	-1.62	0.26	0.5431	-0.62	-1.3	0.04	0.217	-0.06	-3.16	1.83	0.9968	-0.58	0.2344	-0.05	0.9283
Cdkn1a	Bacteroidales_unclassified	N-Acetyl-D-tryptophan	0.01	-0.36	0.42	0.9965	-0.64	-1.24	-0.04	0.24	-0.63	-1.22	-0.1	0.0857	0	-2.4	0.73	0.9968	0.41	0.3604	0.02	0.9636
Cdkn1a	Bacteroidales_unclassified	Homatropine	-0.1	-0.38	0.1	0.9965	-0.52	-0.84	-0.2	0	-0.62	-1.04	-0.27	0	0.16	-0.24	0.5	0.9968	0.22	0.5937	-0.46	0.3091
Cdkn1a	Bacteroidales_unclassified	N7-Methylguanosine	-0.02	-0.31	0.24	0.9965	-0.61	-1.12	-0.09	0.1585	-0.63	-1.25	-0.06	0.1298	0.01	-0.81	0.46	0.9968	-0.16	0.6879	0.12	0.7758
Cdkn1a	Bacteroidales_unclassified	N-Acetylaspartylglutamic acid	-0.02	-0.53	0.45	0.9965	-0.6	-1.26	0.08	0.3644	-0.62	-1.25	0.07	0.2082	0.02	-1.18	1.09	0.9968	-0.38	0.3873	0.09	0.8493
Cdkn1a	Bacteroidales_unclassified	UMP	-0.21	-0.91	0.43	0.9965	-0.42	-1.15	0.34	0.5787	-0.63	-1.21	-0.09	0.11	0.29	-1.77	1.98	0.9968	0.63	0.1789	-0.33	0.5372
Cdkn1a	Bacteroidales_unclassified	25-Hydroxycholesterol	-0.12	-0.45	0.09	0.9965	-0.51	-0.99	0.01	0.2571	-0.63	-1.15	-0.08	0.1298	0.18	-0.19	0.83	0.9968	-0.49	0.304	0.26	0.5879
Cdkn1a	Bacteroidales_unclassified	(R)-3-Hydroxybutyric acid	-0.2	-0.7	0.18	0.9965	-0.42	-0.84	0.06	0.3073	-0.63	-1.24	-0.09	0.0536	0.3	-0.46	1.26	0.9968	-0.5	0.2998	0.42	0.3958
Cdkn1a	Bacteroidales_unclassified	2-Furoate	0.36	-1.34	2.61	0.9965	-0.97	-2.33	0.37	0.5173	-0.61	-1.44	0.42	0.3366	-0.19	-9.52	16.56	0.9968	-0.66	0.1593	-0.48	0.3971
Cdkn1a	Bacteroidales_unclassified	D-Glucopyranoside	-0.13	-0.65	0.26	0.9965	-0.5	-1.16	0.19	0.4137	-0.63	-1.2	-0.08	0.1298	0.15	-0.8	1.65	0.9968	0.54	0.262	-0.25	0.6091
Cdkn1a	Bacteroidales_unclassified	D-Phenylalanine	0.1	-0.64	1.06	0.9965	-0.72	-1.34	-0.07	0.203	-0.62	-1.19	-0.09	0.1298	-0.09	-6.1	1.04	0.9968	-0.71	0.1299	-0.11	0.8532
Cdkn1a	Bacteroidales_unclassified	Hydroxyphenyllactic acid	-0.17	-0.8	0.42	0.9965	-0.46	-1.13	0.25	0.5002	-0.63	-1.16	-0.12	0	0.24	-1.41	2.09	0.9968	0.7	0.1299	-0.24	0.6844
Cdkn1a	Bacteroidales_unclassified	N-Acetyl-D-glucosamine	-0.04	-0.8	0.75	0.9965	-0.58	-1.26	0.1	0.4137	-0.62	-1.23	-0.01	0.1756	0.07	-2.66	1.59	0.9968	-0.51	0.2856	0.12	0.8096
Cdkn1a	Bacteroidales_unclassified	Methyl jasmonate	0.1	-0.2	0.54	0.9965	-0.72	-1.24	-0.18	0.1585	-0.62	-1.15	-0.18	0	-0.1	-1.22	0.44	0.9968	-0.38	0.3828	-0.23	0.613
Cdkn1a	Bacteroidales_unclassified	Anserine	-0.41	-0.89	-0.08	0.5858	-0.21	-0.56	0.15	0.6181	-0.63	-1.14	-0.15	0.0536	0.65	0.18	1.95	0	-0.71	0.1224	0.58	0.3497
Cdkn1a	Bacteroidales_unclassified	Gemfibrozil	-0.14	-1.38	1.18	0.9965	-0.5	-1.83	0.83	0.7129	-0.63	-1.16	-0.08	0.0857	0.26	-3.33	5.08	0.9968	0.89	0.0164	-0.15	0.8786
Cdkn1a	Bacteroidales_unclassified	Acetyl-N-formyl-5-methoxykynurenamine	0.04	-0.25	0.35	0.9965	-0.66	-1.15	-0.14	0.1585	-0.62	-1.15	-0.12	0.0857	-0.03	-0.93	0.43	0.9968	-0.27	0.5254	-0.1	0.8294
Cdkn1a	Bacteroidales_unclassified	Dehydroepiandrosterone	0.08	-0.47	0.71	0.9965	-0.7	-1.42	0.02	0.3073	-0.62	-1.19	-0.11	0.0857	-0.1	-2.48	1.05	0.9968	-0.55	0.2581	-0.12	0.8217
Cdkn1a	Bacteroidales_unclassified	Epiandrosterone	-0.03	-0.42	0.3	0.9965	-0.6	-1.1	-0.09	0.1585	-0.63	-1.31	-0.05	0.1467	0.02	-0.89	0.56	0.9968	-0.19	0.6357	0.17	0.6907
Cdkn1a	Bacteroidales_unclassified	9,10-Epoxyoctadecenoic acid	-0.28	-0.84	0.05	0.9965	-0.34	-0.99	0.36	0.6693	-0.63	-1.24	0.15	0.2364	0.39	-0.93	2.93	0.9968	-0.49	0.3003	0.59	0.2544
Cdkn1a	Bacteroidales_unclassified	9(S)-HPODE	0.04	-0.18	0.33	0.9965	-0.66	-1.1	-0.18	0	-0.62	-1.11	-0.14	0.0536	-0.02	-0.82	0.36	0.9968	-0.19	0.6454	-0.14	0.7361
Cdkn1a	Bacteroidetes_unclassified	m-Cresol	0.19	-0.06	0.68	0.9965	0.28	-0.28	0.88	0.6828	0.47	-0.19	1.14	0.3435	0.3	-0.98	2.48	0.9968	0.39	0.3761	0.51	0.3421
Cdkn1a	Bacteroidetes_unclassified	Aminocaproic acid	0.36	-0.14	0.94	0.9965	0.14	-0.3	0.61	0.7898	0.49	-0.11	1.15	0.2776	0.71	-1.38	3.72	0.9968	-0.55	0.2563	-0.62	0.2958
Cdkn1a	Bacteroidetes_unclassified	Indole	0.01	-0.42	0.46	0.9965	0.48	-0.24	1.21	0.5086	0.49	-0.12	1.07	0.217	0	-1.28	2.23	0.9968	-0.39	0.378	0.02	0.9671
Cdkn1a	Bacteroidetes_unclassified	Aminohydroquinone	0.17	-0.08	0.58	0.9965	0.32	-0.17	0.81	0.5352	0.49	-0.04	1.1	0.227	0.32	-0.23	1.96	0.9968	-0.53	0.262	-0.31	0.571
Cdkn1a	Bacteroidetes_unclassified	2-Oxoarginine	0.15	-0.17	0.73	0.9965	0.33	-0.28	0.97	0.6647	0.47	-0.22	1.11	0.3503	0.2	-1.22	3.53	0.9968	0.46	0.3318	0.33	0.5257
Cdkn1a	Bacteroidetes_unclassified	Undecanoic acid	0.1	-0.1	0.34	0.9965	0.39	-0.04	0.85	0.3375	0.49	0	0.99	0.1756	0.18	-0.49	0.9	0.9968	-0.19	0.6464	-0.49	0.331
Cdkn1a	Bacteroidetes_unclassified	Azelaic acid	0.05	-0.39	0.48	0.9965	0.43	-0.22	1.12	0.5431	0.48	-0.02	0.96	0.187	0.06	-1.37	1.92	0.9968	0.67	0.1576	0.07	0.9172
Cdkn1a	Bacteroidetes_unclassified	Glycyl-leucine	0.05	-0.75	1.02	0.9965	0.44	-0.21	1.11	0.5002	0.49	-0.23	1.14	0.3503	0.13	-2.94	6.6	0.9968	-0.43	0.3383	-0.07	0.8916
Cdkn1a	Bacteroidetes_unclassified	3-Carbamoyl-2-phenylpropionaldehyde	-0.02	-0.68	0.53	0.9965	0.52	-0.41	1.47	0.6063	0.49	-0.64	1.52	0.504	0.03	-3.96	3.04	0.9968	0.11	0.7949	-0.39	0.4145
Cdkn1a	Bacteroidetes_unclassified	Atrazine	0.18	-0.14	0.72	0.9965	0.31	-0.37	1.01	0.6982	0.49	-0.17	1.05	0.2531	0.3	-0.49	3.21	0.9968	-0.38	0.3884	-0.44	0.3912
Cdkn1a	Bacteroidetes_unclassified	gamma-Glutamylalanine	0.17	-0.13	0.63	0.9965	0.32	-0.21	0.88	0.5863	0.49	-0.06	1.04	0.227	0.3	-1.15	1.6	0.9968	-0.49	0.304	-0.33	0.5379
Cdkn1a	Bacteroidetes_unclassified	Cerulenin	0.08	-0.14	0.44	0.9965	0.4	-0.04	0.86	0.3073	0.48	-0.03	1.04	0.1978	0.09	-0.94	0.75	0.9968	0.2	0.629	0.4	0.4084
Cdkn1a	Bacteroidetes_unclassified	gamma-L-Glutamyl-L-2-aminobutyrate	0.11	-0.19	0.52	0.9965	0.37	-0.13	0.91	0.4827	0.49	-0.03	1.05	0.2082	0.19	-0.84	1.36	0.9968	-0.44	0.3382	-0.23	0.6484
Cdkn1a	Bacteroidetes_unclassified	Lumichrome	-0.02	-0.82	0.88	0.9965	0.5	-0.49	1.49	0.6365	0.48	-0.01	0.99	0.2082	0.01	-3.77	5.33	0.9968	0.7	0.137	-0.03	0.9687
Cdkn1a	Bacteroidetes_unclassified	N-Acetyl-D-tryptophan	0.02	-0.28	0.38	0.9965	0.47	-0.09	1.04	0.3917	0.48	0.02	0.96	0.1756	0.02	-1.26	1.32	0.9968	-0.45	0.3367	-0.02	0.9731
Cdkn1a	Bacteroidetes_unclassified	Homatropine	0.04	-0.32	0.39	0.9965	0.45	0.08	0.82	0.203	0.49	0.01	0.97	0.1756	0.09	-2.16	1.13	0.9968	-0.06	0.8819	-0.55	0.2733
Cdkn1a	Bacteroidetes_unclassified	N7-Methylguanosine	0.02	-0.27	0.44	0.9965	0.46	0.01	0.94	0.24	0.48	-0.06	1.06	0.217	0.02	-2.96	0.99	0.9968	0.35	0.4137	0.06	0.9117
Cdkn1a	Bacteroidetes_unclassified	N-Acetylaspartylglutamic acid	0.02	-0.5	0.66	0.9965	0.46	-0.19	1.15	0.4827	0.48	-0.06	1.03	0.2531	0.03	-4.08	2.42	0.9968	0.58	0.2353	0.05	0.9408
Cdkn1a	Bacteroidetes_unclassified	UMP	0.3	-0.09	0.86	0.9965	0.19	-0.38	0.8	0.7735	0.49	-0.02	1.04	0.1978	0.57	-1.82	3.04	0.9968	-0.61	0.2042	-0.47	0.4317
Cdkn1a	Bacteroidetes_unclassified	25-Hydroxycholesterol	0.08	-0.26	0.6	0.9965	0.4	-0.15	1.01	0.5173	0.48	-0.24	1.15	0.4122	0.12	-1.17	3.05	0.9968	0.19	0.6448	0.42	0.3892
Cdkn1a	Bacteroidetes_unclassified	(R)-3-Hydroxybutyric acid	0.26	-0.15	0.88	0.9965	0.21	-0.4	0.86	0.7939	0.47	-0.24	1.23	0.3939	0.41	-2.1	2.84	0.9968	0.53	0.2679	0.51	0.3703
Cdkn1a	Bacteroidetes_unclassified	2-Furoate	-0.06	-0.54	0.44	0.9965	0.54	-0.06	1.16	0.3375	0.48	-0.02	0.98	0.1978	-0.09	-3.23	1.25	0.9968	0.48	0.304	-0.13	0.8144
Cdkn1a	Bacteroidetes_unclassified	D-Glucopyranoside	0.22	-0.13	0.82	0.9965	0.28	-0.2	0.79	0.6063	0.49	0.07	0.96	0.1618	0.37	-0.57	1.5	0.9968	-0.57	0.2353	-0.35	0.5399
Cdkn1a	Bacteroidetes_unclassified	D-Phenylalanine	0.08	-0.95	1.42	0.9965	0.39	-0.82	1.7	0.7939	0.47	-0.74	1.7	0.5841	0.08	-4.97	6.35	0.9968	0.6	0.2165	0.14	0.8161
Cdkn1a	Bacteroidetes_unclassified	Hydroxyphenyllactic acid	0.29	-0.27	1.17	0.9965	0.21	-0.42	0.86	0.7977	0.5	-0.03	1.05	0.1978	0.54	-1.54	2.56	0.9968	-0.64	0.1774	-0.42	0.4948
Cdkn1a	Bacteroidetes_unclassified	N-Acetyl-D-glucosamine	0.1	-0.41	0.85	0.9965	0.38	-0.28	1.05	0.5998	0.48	-0.07	1.05	0.227	0.12	-1.7	2.99	0.9968	0.46	0.3318	0.23	0.6567
Cdkn1a	Bacteroidetes_unclassified	Methyl jasmonate	-0.05	-0.36	0.22	0.9965	0.53	0.07	1.04	0.203	0.48	0.04	0.96	0.1756	-0.04	-1.56	0.69	0.9968	0.35	0.4114	-0.15	0.7731
Cdkn1a	Bacteroidetes_unclassified	Anserine	0.32	-0.18	1.04	0.9965	0.16	-0.19	0.53	0.7216	0.48	-0.18	1.14	0.314	0.63	-1.58	2.55	0.9968	0.5	0.295	0.65	0.2667
Cdkn1a	Bacteroidetes_unclassified	Gemfibrozil	0.32	-0.4	1.17	0.9965	0.17	-0.72	1.1	0.8614	0.49	-0.07	1.02	0.227	0.59	-3.17	4.11	0.9968	-0.64	0.1774	-0.46	0.4507
Cdkn1a	Bacteroidetes_unclassified	Acetyl-N-formyl-5-methoxykynurenamine	-0.05	-0.37	0.23	0.9965	0.53	-0.06	1.15	0.3224	0.48	-0.01	1.02	0.187	-0.05	-1.58	0.82	0.9968	0.38	0.3828	-0.13	0.8048
Cdkn1a	Bacteroidetes_unclassified	Dehydroepiandrosterone	0	-0.43	0.54	0.9965	0.48	-0.1	1.1	0.3644	0.48	-0.04	1.02	0.227	0	-3.69	1.46	0.9968	0.52	0.272	0	0.9942
Cdkn1a	Bacteroidetes_unclassified	Epiandrosterone	0.04	-0.19	0.46	0.9965	0.44	0.01	0.89	0.2571	0.48	-0.02	1.04	0.2082	0.04	-1.38	0.96	0.9968	0.26	0.5294	0.17	0.7312
Cdkn1a	Bacteroidetes_unclassified	9,10-Epoxyoctadecenoic acid	0.19	-0.4	0.86	0.9965	0.28	-0.49	1.11	0.7735	0.47	-0.49	1.32	0.4989	0.32	-1.85	2.39	0.9968	0.29	0.4864	0.67	0.1997
Cdkn1a	Bacteroidetes_unclassified	9(S)-HPODE	0	-0.22	0.2	0.9965	0.49	0.06	0.95	0.2241	0.48	0.01	0.97	0.187	0	-0.9	0.48	0.9968	0.11	0.7949	-0.07	0.8815
Cdkn1a	Candidatus_Arthromitus	m-Cresol	0.25	-0.14	0.94	0.9965	0.06	-1.07	1.27	0.9783	0.31	-0.93	1.49	0.6882	0.19	-5.53	5.6	0.9968	0.44	0.3383	0.58	0.3246
Cdkn1a	Candidatus_Arthromitus	Aminocaproic acid	0.26	-0.37	1.01	0.9965	0.07	-1.12	1.32	0.9699	0.34	-0.89	1.45	0.6827	0.31	-6.89	5.91	0.9968	-0.36	0.4059	-0.67	0.2514
Cdkn1a	Candidatus_Arthromitus	Indole	0.02	-0.24	0.32	0.9965	0.29	-1.06	1.71	0.8902	0.32	-0.94	1.65	0.7541	0.01	-1.35	2.61	0.9968	-0.39	0.3761	-0.05	0.9363
Cdkn1a	Candidatus_Arthromitus	Aminohydroquinone	0.03	-0.19	0.25	0.9965	0.29	-1.07	1.7	0.8825	0.32	-1.05	1.72	0.7701	0.02	-3.9	2.59	0.9968	-0.05	0.9145	-0.47	0.3713
Cdkn1a	Candidatus_Arthromitus	2-Oxoarginine	-0.03	-0.42	0.37	0.9965	0.35	-0.75	1.51	0.8236	0.31	-0.86	1.57	0.7047	0.03	-1.51	3.14	0.9968	-0.05	0.899	0.5	0.3421
Cdkn1a	Candidatus_Arthromitus	Undecanoic acid	0.2	-0.23	0.89	0.9965	0.13	-1.13	1.48	0.9671	0.33	-1.03	1.53	0.7264	0.08	-5.95	3.28	0.9968	-0.35	0.412	-0.51	0.3641
Cdkn1a	Candidatus_Arthromitus	Azelaic acid	0.13	-0.11	0.45	0.9965	0.18	-1.16	1.59	0.9302	0.31	-1	1.7	0.7645	0.05	-3.62	2.92	0.9968	0.49	0.3024	0.26	0.6444
Cdkn1a	Candidatus_Arthromitus	Glycyl-leucine	0.08	-0.61	0.96	0.9965	0.24	-1.21	1.76	0.9272	0.32	-1.05	1.75	0.7264	0.04	-4.03	6.48	0.9968	-0.44	0.3382	-0.16	0.7863
Cdkn1a	Candidatus_Arthromitus	3-Carbamoyl-2-phenylpropionaldehyde	0.05	-0.19	0.41	0.9965	0.27	-1.1	1.69	0.9103	0.32	-0.98	1.71	0.7103	0.02	-1.34	5.57	0.9968	-0.15	0.7035	-0.29	0.5633
Cdkn1a	Candidatus_Arthromitus	Atrazine	0.14	-0.67	1.13	0.9965	0.21	-0.94	1.42	0.9006	0.35	-1.05	1.56	0.614	0.2	-7.01	8.18	0.9968	-0.19	0.6387	-0.52	0.3366
Cdkn1a	Candidatus_Arthromitus	gamma-Glutamylalanine	0.16	-0.09	0.6	0.9965	0.16	-1.17	1.56	0.9536	0.32	-0.92	1.59	0.7541	0.05	-4.12	3.22	0.9968	-0.36	0.4043	-0.42	0.4399
Cdkn1a	Candidatus_Arthromitus	Cerulenin	0.36	-0.24	1.2	0.9965	-0.05	-1.45	1.46	0.956	0.31	-1.04	1.65	0.7541	0.18	-11.2	5.63	0.9968	0.72	0.1179	0.5	0.4878
Cdkn1a	Candidatus_Arthromitus	gamma-L-Glutamyl-L-2-aminobutyrate	0.11	-0.19	0.57	0.9965	0.21	-1.13	1.62	0.9329	0.32	-0.97	1.64	0.7321	0.03	-3.14	4.26	0.9968	-0.31	0.4639	-0.33	0.5271
Cdkn1a	Candidatus_Arthromitus	Lumichrome	0.1	-0.51	1.1	0.9965	0.21	-1.48	2.01	0.9473	0.31	-1.53	2.32	0.8591	0.07	-3.06	2.08	0.9968	0.46	0.3318	0.22	0.6967
Cdkn1a	Candidatus_Arthromitus	N-Acetyl-D-tryptophan	0.04	-0.23	0.39	0.9965	0.28	-1.15	1.82	0.8971	0.32	-1.17	1.93	0.7814	0.02	-1.44	2.33	0.9968	-0.21	0.6172	-0.17	0.7405
Cdkn1a	Candidatus_Arthromitus	Homatropine	0.29	-0.06	0.9	0.9965	0.04	-1.29	1.46	0.9938	0.33	-0.98	1.52	0.7211	0.14	-4.99	4.86	0.9968	-0.49	0.3024	-0.55	0.3602
Cdkn1a	Candidatus_Arthromitus	N7-Methylguanosine	0.05	-0.54	1.09	0.9965	0.27	-1.43	2.04	0.9302	0.31	-1.57	2.37	0.8488	0.07	-2.17	1.78	0.9968	0.32	0.4455	0.13	0.8165
Cdkn1a	Candidatus_Arthromitus	N-Acetylaspartylglutamic acid	0.06	-0.17	0.51	0.9965	0.26	-1.18	1.81	0.9134	0.31	-1.17	1.9	0.8156	0.02	-2.25	1.85	0.9968	0.23	0.5931	0.25	0.627
Cdkn1a	Candidatus_Arthromitus	UMP	0.23	-0.02	0.59	0.9965	0.09	-1.34	1.57	0.9861	0.32	-0.89	1.68	0.7486	0.11	-3.96	7.12	0.9968	-0.4	0.3662	-0.54	0.3439
Cdkn1a	Candidatus_Arthromitus	25-Hydroxycholesterol	0.1	-0.37	0.87	0.9965	0.22	-0.89	1.39	0.8971	0.31	-1.03	1.49	0.6995	0.09	-2.83	3.45	0.9968	0.23	0.5831	0.44	0.4012
Cdkn1a	Candidatus_Arthromitus	(R)-3-Hydroxybutyric acid	0.08	-0.89	1.29	0.9965	0.23	-0.63	1.14	0.8415	0.31	-1.07	1.46	0.6827	0.33	-3.33	6.58	0.9968	0.15	0.7035	0.59	0.284
Cdkn1a	Candidatus_Arthromitus	2-Furoate	-0.38	-1.85	1.05	0.9965	0.7	-0.36	1.82	0.5505	0.32	-1.52	1.91	0.7156	0.18	-6.36	9.06	0.9968	0.83	0.0374	-0.46	0.606
Cdkn1a	Candidatus_Arthromitus	D-Glucopyranoside	0.22	-0.18	0.86	0.9965	0.1	-1.54	1.82	0.9918	0.33	-1.11	1.83	0.7814	0.02	-3.39	11.33	0.9968	-0.45	0.3318	-0.45	0.429
Cdkn1a	Candidatus_Arthromitus	D-Phenylalanine	0.1	-0.27	0.53	0.9965	0.22	-1.12	1.63	0.9161	0.31	-1.04	1.72	0.7645	0.03	-5.33	2.71	0.9968	0.32	0.4444	0.31	0.56
Cdkn1a	Candidatus_Arthromitus	Hydroxyphenyllactic acid	0.19	-0.16	0.76	0.9965	0.13	-1.16	1.53	0.9699	0.33	-0.94	1.56	0.7433	0.05	-4.88	3.75	0.9968	-0.35	0.412	-0.5	0.3684
Cdkn1a	Candidatus_Arthromitus	N-Acetyl-D-glucosamine	0.34	-0.86	1.85	0.9965	-0.04	-2.13	2.17	0.9757	0.3	-1.38	1.98	0.8326	0.05	-12.41	5.6	0.9968	0.83	0.0374	0.42	0.644
[truncated: 27,174 more rows]
